# Supplementary material for: A comprehensive study of Ecuadorian adult patients with a mild and moderate presentation of COViD-19
Source: PLoS One. 2023 Mar 23;18(3):e0283535. doi: 10.1371/journal.pone.0283535 (PMC10035819; doi:10.1371/journal.pone.0283535)
Supplement: S1 Data — (XLSX) [file pone.0283535.s001.xlsx]

## Sheet: Bloque 1
Número	Código del paciente	Nombres completos	CC	Fecha de coleccion de datos
1	211	Julio David Villacís Astúa	1726869314	2020-09-25
2	212	Julia Paulina Astúa Caiza	1711981413	2020-09-25
3	213	Vanesa Elizabeth Villacís Astúa	1725934192	2020-09-25
4	214	Sairo Alexander Meneses Marcillo	1004055669	2020-09-26
5	215	Alejandro Vinicio Flores Pañora	1721896205	2020-07-22
6	216	Blanca Pañora Guevara	1708362726	2020-09-26
7	217	Santiago Mauricio Nogales Pañora	1715586400	2020-09-26
8	218	Betty Elizabeth Masabanda Querido	2200433286	2020-09-26
9	219	Lourdes Catalina Azuero Granda	1104039985	2020-09-26
10	2110	Juan Carlos Lara Báez	1002351193	2020-09-26
11	221	Marcia Estela Carpio López	1704565553	2020-09-21
12	222	Alex Roberto Melo Minasián	1710161991	2020-09-21
13	223	Zolia Jhossett Cedeño Andrade	1710603570	2020-09-22
14	224	Freddy Rivera López	1716917420	2020-10-03
15	225	Miguel Ángel Paredes Suasnavas	1703275097	2020-09-26
16	226	María Graciela Suasnavas Tibán	1700833336	2020-09-26
17	227	Christian Iván López Nogales	1711689727	2020-10-01
18	228	Carlos Alberto Ojeda Cornejo	1712237450	2020-10-02
19	229	Blanca Gladys Martínez Zapata	1760030740	2020-10-01
20	2210	Álvaro Francisco Navarrete Guzmán	1713021762	2020-10-07
21	231	Pamela Alexandra Obando Llerena	1716829807	2020-09-19
22	232	Juan Pablo Tarambis Rodríguez	1715336879	2020-09-19
23	233	Inés Fabiola Altamirano Tigse	0501177208	2020-09-19
24	234	Fanny Eleana Llerena Marino	1709111593	2020-09-20
25	235	María Cristina Herrera Benavides	1718947680	2020-09-20
26	236	Guillermo Paolo Quishpe Zagal	1718197781	2020-09-20
27	237	Diego Oswaldo Chávez Salazar	1717226656	2020-09-21
28	238	Julio Andrés Cepeda Velasco	1714733621	2020-09-21
29	239	Luis Esteban Salcedo Jaramillo	1002512257	2020-09-21
30	2310	María Margarita Cualchi Catucuago	1707472542	2020-09-22
31	241	Cisne Elizabeth Sotomayor Torres	1102932124	2020-09-21
32	242	Gabriela Elizabeth Arévalo Torres	1104012974	2020-09-28
33	243	Carmen Elizabeth Lojan Lojan	1104588833	2020-09-28
34	244	Yadira Patricia Luzuriaga Benitez	1103689632	2020-09-28
35	245	Noela Placencia Berrú	1103992846	2020-09-22
36	246	Germán Rodrigo Ortega Fierro	1104286065	2020-09-21
37	247	Mariza Lizbeth Arévalo Carrera	1102972403	2020-09-29
38	248	Tania Mariela Paz Ramírez	0923694897	2020-10-09
39	249	Ricardo Javier Garzón Paz	1803728409	2020-10-08
40	2410	Estela María Ramírez Enriquez	1102360383	2020-10-08
41	251	Piedad Odila Pazmiño Arias	1704179090	2020-09-27
42	252	Miriam Mercedes López Fuentes	1715689319	2020-09-28
43	253	Jéssica Belén Chuquitarco Guanoquiza	0550018113	2020-09-24
44	254	Carmen Yolanda Tene Curipoma	1102807029	2020-09-28
45	255	José Pedro Vasquez Reyes	0500187224	2020-10-02
46	256	Edwin Ricardo Carrillo Paredes	1803101144	2020-09-25
47	257	Lizette Alejandra Gongora Cueva	1710993062	2020-10-01
48	258	Guillermo Paúl Solís Ruiz	1804258836	2020-10-04
49	259	Sara del Rocio Segovia Morales	1803171527	2020-10-03
50	2510	Raúl Clemente Solís Ramírez	1801678291	2020-10-08
51	261	Ángel Victorino Saragay Martínez	1303612673	2020-09-21
52	262	Monica Patricia Oscullo Morales	1713290151	2020-09-21
53	263	Cesar Daniel Almachi Marcillo	1722685630	2020-09-21
54	264	Cesar Augusto Sayay Guayasamín	1721497483	2020-09-24
55	265	José Luis Betancourt Betancourt	1711774966	2020-09-25
56	266	José Heriberto Chiguano Ayala	1705120481	2020-09-27
57	267	Jonathan Daniel Rivera Guamán	1723952337	2020-09-28
58	268	José Ramón Quishpe Pillajo	1700331893	2020-09-28
59	269	Jenny Patricia Cruz Loya	1713109815	2020-09-28
60	2610	Doris Gabriela Rivera Vaca	1720187663	2020-09-29
61	271	Jonathan Stalin Moreira Pillajo	1723008981	2020-09-28
62	272	Fabián Gonzalo Uquillas Maldonado	1103385397	2020-09-28
63	273	Luis Leonardo Pichuasamín Chumania	1711672368	2020-09-29
64	274	Durbin Jazmín Nolivos Chávez	1715709646	2020-09-29
65	275	Abigail Esther Jiménez Jiménez	1726359167	2020-09-29
66	276	Sandra Yolanda España Romero	1718400219	2020-09-30
67	277	Javier Paúl Santillán Escobar	0603125683	2020-09-30
68	278	Danila Desiré Jaramillo Villa	1719124255	2020-10-01
69	279	Patricia Estefania Mejía Isch	1717055790	2020-10-05
70	2710	Jesús María Pachacama Chacón	1701647800	2020-10-05
71	281	María Teresita Alvarez Peralta	1704971306	2020-09-16
72	282	Doryelis del Carmen Medina García	175877436	2020-09-17
73	283	Bolívar Eloy Sotomayor Mosquera	1600821879	2020-09-16
74	284	Rodrigo Vicente Andino Pilco	0602201089	2020-09-28
75	285	Pablo Fabricio Hidalgo Fallan	171844744	2020-09-30
76	286	Rocio Mocha Cepeda	0624785066	2020-09-30
77	287	Juan Carlos Romero Barragán	1718136565	2020-09-30
78	288	Lucila Alejandrina Puente Yépez	1708289523	2020-10-02
79	289	María del Rocío Guamba Vilaña	1708294119	2020-10-01
80	2810	Gabriela Patricia Uquillas Cevallos	1710418532	2020-10-02
81	291	Cristian Gustavo Ramirez Tenenuela	1720048741	2020-09-23
82	292	Patricia Alexandra Salcedo Padilla	1104297187	2020-10-05
83	293	María Augusta Guerrero Aisaga	1706530514	2020-10-04
84	294	Pablo Fernando Pérez Lasso	1712681327	2020-09-26
85	295	Juan Eduardo Bravo Bravo	1724334667	2020-09-27
86	296	Roberto Paúl Yupangui Tene	1104369143	2020-09-24
87	297	Nelson David Cuascota Paisano	1003574413	2020-09-22
88	298	Wilson Enrique León Segarra	0103819033	2020-09-25
89	299	Gina Paola Amagua Guevara	1724989544	2020-09-29
90	2910	Juan José Muñoz Ramos	1713894127	2020-09-27
91	2101	José Xavier Borja Luciano	1003850938	2020-09-16
92	2102	Aida Carlina Morales Vaca	1000257780	2020-09-17
93	2103	María Angélica Salguero Ortíz	1716962244	2020-09-26
94	2104	Pablo Daniel Sandoval Cóndor	1727440685	2020-09-26
95	2105	Nelson Eduardo González González	1104908973	2020-09-28
96	2106	José Octavio Mero Conforme	1711346203	2020-10-02
97	2107	Geovanna del Carmen Poaquiza Gallegos	1804106472	2020-09-20
98	2108	Francisco Xavier Álvarez Escobar	1719858134	2020-09-28
99	2109	Santiago Rogelio Cunalata Morán	1803137189	2020-09-30
100	21010	Luis Alberto Pastrano Martínez	1704079142	2020-09-30
101	2111	Fausto Eduardo Guevara Mosquera	1600351157	2020-09-23
102	2112	Lenin Aníbal Almeida Villano	1600381287	2020-09-29
103	2113	Telmo Gualinga Gayas	1600190068	2020-09-29
104	2114	Pedro Eduardo Merino Castillo	1803299591	2020-09-20
105	2115	Lilia Janeth Yunga Morocho	1600509366	2020-09-30
106	2116	Jaime Fabián Toscano Vargas	1600291684	2020-10-02
107	2117	Luis Anibal Curipallo Cali	1600275158	2020-10-02
108	2118	Jendry Medardo Pozo Armijo	1600800906	2020-10-05
109	2119	Mayra Janeth Aldás Aldás	1600376659	2020-10-07
110	21110	Luis Alberto López Choto	0601887821	2020-10-07
111	2121	María Belén Delgado Pabón	1721897484	24/09/2020_x000D_
112	2122	Juan Carlos Cárdenas Dávalos	0603777020	2020-10-01
113	2123	Jacqueline Elizabeth Flores López	1002747804	28/09/2020_x000D_
114	2124	Ana Cristina Villagómez Mora	0400895462	2020-09-29
115	2125	Priscila Mariela López Cisneros	1004684104	2020-09-28
116	2126	Paúl Alfonso Pasquel Gómez	1002142543	2020-09-29
117	2127	Juan Francisco Pasquel Beltrán	1000761211	2020-09-24
118	2128	Galo Vinicio Anrango Cacuango	1002107009	2020-10-03
119	2129	Enma Victoria Meléndrez Hidalgo	1711988632	2020-10-01
120	21210	Gladys Enoe Velasco Del Valle	1708164783	08/10/2020_x000D_
121	2131	Diana Katherine Trejo Illescas	1714554225	2020-09-23
122	2132	Fernando Marcelo Sarmiento Velazquez	1711338531	2020-10-09
123	2133	Daniel Encalada Vinueza	1716564305	2020-09-25
124	2134	Rafael Edison Mena Rivadeneira	501737423	2020-09-25
125	2135	Luis Humberto Pallasco Chisaguano	1500457179	2020-09-27
126	2136	Santiago Javier Collaguazo Collaguazo	1717911851	2020-10-02
127	2137	Marco Javier Silva Jara	1802686855	2020-10-09
128	2138	Luis Eduardo Román Pillajo	1709038929	2020-09-28
129	2139	Cristhian Geovanni Armijos Lema	1719945915	2020-10-04
130	21310	Luis Arturo Taco Chiluisa	1707781959	2020-10-08
131	2141	Carolina Guadalupe Silva Betancourt	1722663117	2020-09-22
132	2142	Verónica Alejandra Curipoma Aguinsaca	1104126386	2020-09-27
133	2143	Diana Denisse Flores Jaramillo	1753518537	2020-09-28
134	2144	Christofer Alexis Echeverria Andrango	1728050863	2020-09-30
135	2145	Edison Guillermo Navarrete	1708846439	2020-10-01
136	2146	Amparo del Carmen Yépez Daste	1711319556	2020-10-03
137	2147	Luis Patricio Rodriguez Bosmediano	1724849078	2020-10-03
138	2148	Eduardo Valentín Bermudez Cedeño	1714462635	2020-10-04
139	2149	Estela Lizbeth Neira Jiménez	1150489217	2020-10-06
140	21410	Estefany Fernanda Pullas Ayala	1722794771	2020-10-07
141	2151	Andrea Gómez de la Torre Larco	1721487708	2020-09-24
142	2152	Mario Andrés Ochoa Castañeda	1712624905	2020-09-24
143	2153	Diana Gabriela Nicolalde Cuasquen	1720233780	2020-09-26
144	2154	Leonardo Javier Paredes Bailòn	1714550462	2020-09-18
145	2155	Lucia Marisela Cases Usiña	1722755749	2020-09-19
146	2156	Jaime Noe Paredes	1705954202	2020-09-20
147	2157	Álvaro Fernando Fuel Cuasquer	1717572653	2020-09-25
148	2158	Kleber Arsenio Hidalgo Mero	1307028991	2020-09-21
149	2159	David Mauricio Tobar Tipan	1722070503	27/09/2020_x000D_
150	21510	Gissela Elizabeth Chiliquinga Quisilema	1720039120	28/09/2020_x000D_
151	2161	Irina Alejandra Vallejos Díaz	10036335166	2020-09-23
152	2162	Graciela Viviana Macíaz Sornoza	1311497125	2020-09-26
153	2163	Marjorie Eliana Morejón Rosero	1723526685	2020-09-27
154	2164	Luis Javier Erraez Escobar	1719394841	2020-09-28
155	2165	Yuri Santiago Puente Huera	1002454989	2020-09-29
156	2166	Juan Carlos Flores Tapia	1709506339	2020-09-28
157	2167	Sara Inés Tapia Fernández	1702088130	2020-09-29
158	2168	Mauricio Eduardo Lizano Endara	1710663160	31/09/2020
159	2169	Diego Fernando Álvarez Varela	1711056109	2020-10-01
160	21610	Irma Yolanda Fiallos Puruncajas	1703796142	2020-10-08
161	2171	Alex Dario Pallo Chuquimarca	0503291239	2020-09-24
162	2172	Luis Ernesto Aimacaña Laica	050325358	2020-09-25
163	2173	Mario Rafael Vaca Carrillo	0503031197	2020-09-26
164	2174	Edgar Mauricio Hurtado Benavides	0503268187	2020-09-25
165	2175	Danilo Fernando Carrión Erazo	0603035420	2020-09-25
166	2176	Willian Alfonso Landeta Monge	1716605090	2020-09-25
167	2177	José Manuel Paredes Cedeño	1314412204	2020-09-25
168	2178	Mariela Xidonie Palacios Zambrano	1307997302	2020-09-24
169	2179	Luis Marcelo Pallo Laica	0501576813	2020-09-24
170	21710	José Andrés Romero Cantos	0927333567	2020-09-25
171	2181	Katiuska Evelyn Espinoza Pérez	1721083382	2020-09-22
172	2182	Armando Stalin Perrazo Alvarado	1717350563	2020-09-22
173	2183	Jorge Anibal Parra Loachamin	170685138	2020-09-22
174	2184	Karina Belén Barahona Cuji	1720423712	2020-09-29
175	2185	Jorge ManuelSuntaxi Nacata	1709034217	2020-09-29
176	2186	Tita GregoriaCriollo Bejarano	1002336541	2020-09-29
177	2187	Jonnathan Fernando Salazar Quezada	1722338009	2020-09-29
178	2188	Francis Joao De la Cruz Cruz	1500924715	2020-10-03
179	2189	John Freddy Almache Perez	1725507162	2020-10-04
180	21810	Carlos Andrés Andino Arellano	1725016412	2020-10-04
181	2191	Yolanda Daniela Toaquiza Aguagallo	603474586	2020-09-22
182	2192	Nataly Alexandra Morales Ilvis	0604013094	2020-09-21
183	2193	Fabián Marcelo Chávez Granizo	0602913378	2020-09-22
184	2194	Santiago Marcelo Cobos Valencia	0604103267	2020-09-18
185	2195	Jessica Fernanda Aulla Ruiz	0604064998	2020-09-16
186	2196	Stephany Viviana Ulloa Carvajal	0603814674	2020-09-17
187	2197	Nelly Paulina Brito Méndez	0604337667	2020-09-27
188	2198	Nancy Guadalupe Ortiz Villegas	1803321627	2020-09-22
189	2199	Cesar Fabián Moreno Valdivieso	603771395	2020-09-26
190	21910	Ruth Margarita Villa Pilco	604627299	2020-09-23
191	2201	Víctor Lautaro Sinche Pauta	0102567120_x000D_	2020-09-22
192	2202	Kimberly Dayane Cevallos Gallardo	1727182527	2020-09-25
193	2203	María José Navarrete Bolaños_x000D_	1804230090_x000D_	2020-09-26
194	2204	María José Caizaluisa Loachamin_x000D_	1727505107_x000D_	2020-09-26
195	2205	Odalys Karina Loyola Toaza	1722122734	26/09/2020_x000D_
196	2206	María del Carmen Vásconez Illapa	1720231842	26/09/2020_x000D_
197	2207	Paulina Fabiola Zary Corral	1712538709_x000D_	26/09/2020_x000D_
198	2208	Marielena Zary Corral_x000D_	1714823323	2020-09-26
199	2209	Estela Laura Núñez Miño_x000D_	0201098829_x000D_	2020-09-28
200	22010	Zoila Ernertina Lombeida Jiménez_x000D_	1200372116_x000D_	30/09/2020_x000D_
201	2211	HURTADO GUACHAMIN CRISTIAN RAUL	1719631788	2020-09-23
202	2212	AYALA SALCEDO FRANKLIN LEONEL	1002693826	23/09/2020
203	2213	MUÑOZ GOMEZ CARLOS ROBERTO	1003211503	2020-09-23
204	2214	HIDALGO ARIAS ALEJANDRA LIZETH	1720167814	2020-09-29
205	2215	VELASTEGUI ANGULO MARIA ISABEL	1712863495	2020-09-29
206	2216	ENRIQUEZ GUDIÑO DIANA KARINA	1721121737	2020-09-29
207	2217	VACA RIVERA PATRICIO JAVIER	1716158777	2020-09-23
208	2218	CALVA SOLANO EDGAR ALFREDO	701448169	2020-09-30
209	2219	BRIONES TIPANLUISA JAQUELINE MABEL	1722155106	2020-10-02
210	22110	HERRERA BRIONES MAITE SOLANGE	930174487
211	2221	Carlos Amilcar Carapaz Ibarra_x000D_	1714198411	2020-09-18
212	2222	Romulo Andres Caiza Muyolema	1721069688	18/09/20_x000D_
213	2223	Cirilo Marcatoma Daquilema	0601036700	2020-09-18
214	2224	Maira Janeth Salazar Pérez	602031171	2020-09-21
215	2225	Katalina Aracely Macías Vivas	1712650801_x000D_	2020-09-22
216	2226	José Antonio Vallejo Prieto	1717447856_x000D_	2020-09-25
217	2227	Sonia Elizabeth Salazar Buitrón_x000D_	1717091209	2020-09-24
218	2228	Andrea Concepción Medina Guano	0503068728	2020-09-27
219	2229	Juan Carlos Sánchez Sánchez	1711016335	2020-09-27
220	22210	Galo Vinicio Villegas Montalvo_x000D_	1001526720	2020-09-19
221	2231	Gladys Yolanda Umajinga Cayo	1722545272	2020-09-23
222	2232	María Belén Pinduisaca Verdugo	1720274370	2020-09-23
223	2233	Cristhian Fausto Tipan Bustamante	1724543671	2020-09-23
224	2234	Víctor Manuel Olivo Ortiz	1709885998	2020-09-23
225	2235	Lilian del Roció Aragón Herrera	1708135858	2020-09-23
226	2236	José Walberto Vargas Ramos	0201033776	2020-09-24
227	2237	Ximena Aracely Haro Catagña	1720676822	2020-09-27
228	2238	Cesar Enrique Villaroel Morejón	0500806500	2020-09-23
229	2201	Sonia Eloisa Gaibor Sánchez	1709005480	2020-09-28
230	2202	Blanca Mónica Oña Columba	1710514132	2020-09-28
231	2203	Ramírez Tonato Jenny Elizabeth	1725455065	2020-09-19
232	2204	Juan Carlos Caisatoa Ramírez	1724618689	2020-09-27
233	2205	Jefferson Adan Cajamarca Suasnavas	1718567140	2020-09-27
234	2206	Luis Alfonso Tonato Guacho	050059132-6	2020-09-27
235	2207	Gabriela Monserrate Medina Vinela	1311340333	2020-09-29
236	2208	Christian Fernando Elizalde Jimenez	1717830804	2020-09-29
237	2247	Eduardo Fabian López Carrasco	1712064078	2020-10-01
238	2248	Marcelo Fabian Chávez Iza	1711008266	2020-10-05
239	2249	María Anthonella Molina Llerena	401795547	2020-10-05
240	22410	Edgar Rolando Galarza Moposita	1801744291	2020-10-09
241	2251	GLORIA PATRICIA TAIPE CHICAIZA	1714665286	2020-09-17
242	2252	MARIA BELEN PUENTE CASTRO	1722790522	2020-09-17
243	2253	FANNY DEL CARMEN FUENMAYOR INSUASTI	602488462	2020-09-17
244	2254	MARY SOL GALLARDO TAPIA	1709372674	2020-09-17
245	2255	XIMENA PATRICIA VILLA SANCHEZ	602520071	2020-09-17
246	2256	MAURICIO ANDRES CHACON BECERRA	1001742590	2020-09-22
247	2257	FRANKLIN OSWALDO PEREZ BURBANO	602534067	2020-09-27
248	2258	EDGAR JAVIER NACIPUCHA INGA	1721149852	2020-09-29
249	2259	CARLOS VICENTE MARCILLO SALAZAR	1707784722	2020-09-28
250	22510	LESLIE ARIANA AGUIRRE BALSECA	1727482281
251	2261	JEFFERSON DAVID ANGULO CAMPOVERDE	1721617684	2020-09-26
252	2262	CRISTHIAN FABIAN ANDRADE CERON	1721678108	2020-10-06
253	2263	JONATHAN BLADIMIR ANGULO CAMPOVERDE	1722515481	2020-09-28
254	2264	Briseidza Soledad Castro Berio	1204068884	2020-09-28
255	2265	Elizabet Maritza Ponce Ñacata	1708507767	2020-09-28
256	2266	Carolina Evelyn Gonzales Santos	1718313313	2020-10-03
257	2267	Verónica Maribel Arcos López	1710225614	2020-09-26
258	2268	Diego Marcelo Avila Proaño	1707319941	2020-09-26
259	2269	Bryan Isaac Vera Godoy	1726630997	2020-09-26
260	22610	Joe Paul Coloma Añazco	2100528062	2020-09-30
261	2271	Alex Xavier Sánchez Alcarraz	1725577140	2020-09-17
262	2272	Angela Neicita Bajaña Mora	911176717	2020-09-18
263	2273	Chimbo Avendaño Segundo Patricio	1721308987	2020-09-20
264	2274	Julia Yolanda Sanchez Alcarraz	1710226828	2020-09-22
265	2275	Nancy Maria Vivanco Lalangui	1713689063	2020-09-25
266	2276	Luis Alberto Cortez Aguila	1725127581	2020-09-24
267	2277	Javier Antonio Atiencia Arboleda	201127271	2020-09-24
268	2278	Gladys Clemencia Marmol Montalvo	1709198277	2020-09-21
269	2279	Katiuska Katherine Castro Velez	1306858109	2020-09-21
270	22710	Lopez Lopez Alex Rene	1714386164	2020-10-01
271	2281	Mayra Jacqueline Iza Manotoa	18047588688	2020-09-23
272	2282	Jessica Pamela Campaña Rea	1722780242	2020-09-24
273	2283	Stephanie Mena Lara	1724345689	2020-09-24
274	2284	Jenny Verónica Zurita de la Cueva	1718067141	2020-09-26
275	2285	Karina Luxiolita Cando Punina	1803202819	2020-09-26
276	2286	Nicolas Eduardo Simbaña Vinueza	1709935207	2020-09-26
277	2287	Claudio Rodrigo Medina Ruiz	1802254662	2020-09-29
278	2288	Jairo Andrés Cuasapas Luna	0401239942	2020-09-27
279	2289	Rony Luis Troya Prendón	1723111009	2020-09-27
280	22810	Ruben Xavier Haro Quintana	1709533776	2020-10-02
281	2291	Joffre Fernando Ibarra Mafla	0401672670	2020-09-17
282	2292	Jonathan Luis Chiluisa Maila	1718520040	2020-09-18
283	2293	Alexandra Elizabeth Gallardo Martínez	0503259368	2020-09-17
284	2294	Sofía Maribel Povea Gaona_x000D_	1711294601	2020-09-18
285	2295	Wilson Eduardo Faz Cevallos	0501779714_x000D_	2020-09-20
286	2296	Jaime Oswaldo Bravo Flores	501464747	2020-09-21
287	2297	Cesar Enrique Bautista Cando	501353502	2020-09-22
288	2298	Victoria Stephania Quisiguiña Salem	604311365	2020-09-21
289	2299	Pablo Esteban Espíndola Rivera	501763536	2020-09-28
290	22910	Jhoselyn Pamela Castillo Valdez	1725151839	2020-09-27
291	2301	LLERENA CEPEDA NANCY MARGARITA	1801846765_x000D_	2020-09-26
292	2302	VELASCO ZAVALA SILVIA GEOCONDA	201091758	2020-10-02
293	2303	JONNATAN ARMANDO ARREGUI PEÑA	202511564	2020-09-20
294	2304	JAYA ESCOBAR GLORIA ESTELA	200671428	28/09/2020
295	2305	Clara Elena Hinojosa Analuisa	200532802	2020-09-29
296	2306	BONILLA JAYA MONICA DE LOS ANGELES	201896388	28/09/2020
297	2307	Sanchez Sanchez Clara Luz	200118752	2020-09-26
298	2308	Carmita Yolanda Murillo Castro	201171808	2020-09-29
299	2309	Alegría Calero Jorge Ramiro	200559029	2020-09-29
300	23010	Santiago Javier Ruiz Constante	202522934	2020-09-26
301	2311	MISHELL CAROLINA SANCHEZ QUISHPE	1721981981	2020-09-22
302	2312	RICARDO ANDRES RIVERA IZA	1723839971	2020-09-24
303	2313	LENIN ALEJANDRO SAAVEDRA MARTINEZ	1719359737	2020-09-25
304	2314	CINTIA PAMELA TAMAYO JURADO	1722907324	2020-10-05
305	2315	IRMA GUADALUPE PADILLA ESCOBAR	1801793819	2020-10-06
306	2316	FERNANDO JAVIER MURILLO MACÍAS	1303928822	2020-10-08
307	2317	ANA LUCIA MESIAS MIGUEZ	1724520570	2020-10-08
308	2318	LUIS ENRIQUE BUENAÑO OROZCO	1708538333	2020-10-08
309	2319	JOSE ANDRES RODRIGUEZ MEZA	1804693941	2020-10-08
310	23110	Ruffo Reinaldo Rivera Yepez	1001980182	2020-10-08
311	311	Liliana Jeaqueline Rivadeneira Banderas	400786075	2020-09-18
312	312	Ximena Jackeline Pino Maliza	1719687889	2020-09-18
313	313	Renny Alexander Vera Sánchez	1754504007	2020-09-19
314	314	Maria Gabriela Vasconez Tobar	924921141	2020-09-18
315	315	Connie Isabel Toledo Cuenca	2200438377	2020-09-18
316	316	Pablo Xavier Calispa Gómez	503594343	2020-09-23
317	317	Ricardo Emmanuel Herrera Chumania	1718075268	2020-09-22
318	318	George Augusto Almeida Báez	1718060716	2020-09-22
319	319	Aida Liliana Salazar Moreira	1718060716	2020-09-23
320	3110	Rosa Victoria Mejia Guanochanga	1722070495	2020-09-24
321	321	Herman DaríoCampaña Arteaga	961029253	2020-09-26
322	322	Rihcard ByronSanchez Cajo	1850629443	2020-09-20
323	323	Ángel GonzaloGallón Moncerrate	1717828964	2020-09-24
324	324	Herman DavidCuenca Mendieta	1106048786	2020-09-25
325	325	Vicente GustavoTola Macias	923142020	2020-09-26
326	326	Maria ElenaNaranjo Pico	1803523065	2020-09-27
327	327	Marcia Marlene Silva Arias	502224231	2020-09-28
328	328	Sofia Jackeline Pineda Quishpe	1714525662	2020-09-29
329	329	Wilson Javier Benavides Chacha	502001225	2020-09-29
330	3210	Fernando Vinicio Villagran Santana	604033118	2020-09-30
331	331	MARÍA TERESA CARTAGENA MAFLA	1703154524	19 de Septiembre2020
332	332	HERMINIO OSWALDO ALBAN MORENO	1801389915	21de Septiembre2020
333	333	KATHERINE LORENA PILATAXI CALDERÓN	1724167208	21de Septiembre2020
334	334	NORA CECILIA VEGAS ERAS	702179953	22 de Septiembre2020
335	335	OSWALDO WLADIMIR ALBAN ANDRADE	1720861382	22 de Septiembre2020
336	336	ANA LUCIA BUSTILLOS CUSTODE	1707564884	25de Septiembre2020
337	337	PAMELA ESTEFANY JITALA USHIÑA	1754344164	26de Septiembre2020
338	338	ESTEBAN SEBASTIAN PINEDA GUANOPATIN	1722774708	27de Septiembre2020
339	339	ANDREA NOEMI POVEDA JURADO	1802482602	29 de Septiembre2020
340	3310	BELGICA MARGARITA MURILLO AGUIRRE	700798903	29 de Septiembre2020
341	341	Pedro Manuel Carrera Cevallos	1801535364	2020-09-26
342	342	Veintimilla Arellano Helen Daniela	1805780812	2020-09-26
343	343	Juan Elías Silva Luna	1800657569	2020-09-26
344	344	Kimberly Jesseni Guamán Sangucho	1850468826	2020-09-26
345	345	María Antonia Chicaiza Tamay	1800565853	2020-09-26
346	346	Paola Andrea Carrión Carcelén	1723950976	2020-09-26
347	347	Franklin Xavier Vera Vera	1712777980	2020-09-26
348	348	Rosa Elvira Ango Sailema	1801732049	2020-09-26
349	349	Rosa Matilde Sánchez Velásque	501735385	2020-09-26
350	3410	Verónica ElizabethAcosta Moposita	1804032314	2020-09-26
351	351	Sara Clemencia Carrillo Velarde	1702306380	2020-09-29
352	352	Luis Ricardo Cáceres Carrillo	601777410	2020-09-29
353	353	Kiara Nicole Menéndez Vera	1755851795	2020-09-30
354	354	Melissa Pazmiño Villaseñor	1712587607	2020-09-30
355	355	ArmendárizRuiz Juan Carlos	1720301124	2020-09-30
356	356	MaríaElena Cueva Ordoñez	1715799134	2020-09-30
357	357	Omar Patricio Acosta Arteaga	1723658496	2020-10-01
358	358	Guamán Cordero Wilmer Wilson	1719163147	2020-10-01
359	359	Doris Cristina Ordoñez	1717352304	2020-10-02
360	3510	Montenegro Vacacela Susana Paola	1714039409	2020-10-02
361	361	Rosana Raquel Aldas Mastían	201497286	2020-09-22
362	362	Grace Melany Coba Yar	1724789738	2020-09-23
363	363	Yessenia Isabel Silva Vaca	1726466343	2020-09-24
364	364	José Daniel Montalvo Salazar	1717995367	2020-09-24
365	365	Marcia Elena Saltos Páez	1708837834	2020-09-25
366	366	Lema Lomas Pablo Esteban	1710723287	2020-09-21
367	367	Pedro Pablo Manobanda Zumbana	1802664282	2020-09-27
368	368	María Alejandra Chiriboga Mosquera	1716357171	2020-09-26
369	369	Bryan Stalin Oña Serrano	1723796767	2020-09-29
370	3610	Diana Elizabeth Arcos Chancusi	1720302650	2020-09-30
371	371	Quishpe Cuzco Willians Miguel	1710369222	2020-09-28
372	372	Lema Valencia Andrés Patricio	1718898354	2020-09-28
373	373	Arias Toapanta Gladys Lucia	1708778905	2020-09-28
374	374	Cadena Quishpe Yajaira Alejandra	1716518939	2020-09-28
375	375	Valencia Rivadeneira Emilia Anahí	1727594218	2020-09-28
376	376	Andrango Sandoval Mayra Yolanda	1718391418	2020-09-28
377	377	Hernández Muños Luis Alfonso	1002287454	2020-09-28
378	378	Madruñero Chaupi Mónica Isabel	O400900320	2020-09-28
379	379	De Ascasubi Maldonado María Belén	1717317067	2020-09-28
380	3710	Martínez Cataña Adriana Vanesa	1715200703	2020-09-28
381	381	Jostin Aron Arevalo Velasco	1207086685	2020-09-26
382	382	Juan Carlos López Changoluisa	40113452	2020-09-26
383	383	Yadira Alexandra Perugachi Condo	1750030221	2020-09-26
384	384	Walter Santiago Andrango Paillacho	1725461337	2020-09-26
385	385	Elisa Cristina Sánchez Freire	1714893466	2020-09-26
386	386	María Fernanda Sánchez Pulluquina	1722590971	2020-09-26
387	387	Josué Efraín Paredes Chuquimarca	1718085648	2020-09-27
388	388	Bonilla Urrea Edison Eladio	201844313	2020-09-27
389	389	Carlos Vinicio Cóndor Caiza	1718278441	2020-09-27
390	3810	Mauricio Fabián Flores Mejía	1719928150	2020-09-27
391	391	SALAZAR MONTALVO DIEGO LENIN	1721045134	2020-09-30
392	392	GARCIA DE LA CRUZ LESLIE GABRIELA	1751185545	2020-09-25
393	393	REGALADO EDGAR ULISES	400734034	2020-09-30
394	394	CARRERA NUÑEZ CARLOS ANIBAL	1801644889	976723241
395	395	GALEANO BRIONES FRANK ISMAEL	1003956222	2020-09-25
396	396	CHAFUEL EFRAIN AMADOR	0400553822	24/09/2020
397	397	ARROYO DE LA CRUZ JORGE ALBERTO	1000464451	2020-09-28
398	398	CARLOSAMA QUISINTUÑA RAMIRO FERNANDO	1001756673	2020-09-26
399	399	LEYTON RUANO OMAR STALIN	1002178749	2020-09-24
400	3910	VINUEZA VILLAGOMEZ PAULO GABRIEL	401280581	2020-09-02
401	3101	Carlos René Pérez Changoluisa	1716839985	2020-09-23
402	3102	Edgar Rogelio Pillo Saguano	1711942514	2020-09-24
403	3103	Jonathan Alexander Cuspa Simbaña	1726761495	2020-09-22
404	3104	Erika de los Ángeles Amaguaya Fernández	201921798	2020-09-27
405	3105	Jeremy Fabricio Vera Alejandro	1750446831	2020-09-26
406	3106	Andrés Sebastián Becerra Vargas	1721042743	2020-09-27
407	3107	Anita Angélica Fernández Santacruz	200701050	2020-09-28
408	3108	Luis Humberto Vera Peñaherrera	1700384629	2020-09-29
409	3109	Edgar Darío Acosta Moposita	1803238912	2020-09-26
410	31010	Sinalin Ango Edison Javier	1803553716	2020-09-26
411	3111	Enma Gabriela Padilla Hernandez	0401311394	2020-09-23
412	3112	Edison Hernando Campo Cupueran	1002584230	2020-09-23
413	3113	Jessica Silvana Sinchire Pogo	1719256305	2020-09-23
414	3114	Mayerly Yuleidy Fuel Guerrero	0401832464	2020-09-25
415	3115	Maria Carmelo Burga Conejo	1001580420	2020-09-28
416	3116	Maribel Del Carmen Berru	1102378062	2020-08-26
417	3117	Chávez Estrada Freddy David	0401743711	2020-10-02
418	3118	José Miguel Quintana Yánez	1724044472	2020-10-26
419	3119	Dennys José Yucailla Rojas	0603979634	2020-10-01
420	31110	Milton Geovanny Rojas Pilco	0602798894	2020-10-01
421	3121	Stalin Paul Vizuete Martínez	503573024	16 de Septiembre de 2020
422	3122	Fabián Darío Arias Rodríguez	1723926273	16 de Septiembre de 2020
423	3123	Sebastian Alejandro Abad Gomez	1717554800	16 de Septiembre de 2020
424	3124	Carlos Alberto Cadena Ortega	1103737241	25 de Septiembre de 2020
425	3125	Gustavo Andree Defaz Montero	1723663579	23 de Septiembre de 2020
426	3126	Romina Brigitte Aldaz Segura	202083952	23 de Septiembre de 2020
427	3127	Margi Jackelin Colmenares Prado	1759070491	8 de Septiembre de 2020
428	3128	Karla Mishell Sánchez Asitimbay	1725266009	18 de Septiembre de 2020
429	3129	María Soledad Vásconez Ochoa	1708476633	21 de Septiembre de 2020
430	31210	Eva Josefina Zambrano Borja	1709281479	21 de Septiembre de 2020
431	3131	Ana Cristina Venegas Farinango	1725241662	2020-09-23
432	3132	NAVARRETE CHAMORRO JANETH ISAMAR	1003679725	2020-09-24
433	3133	BEDOYA REINOSO MARGARITA JEANETH	1002116653	2020-09-25
434	3134	José Manuel Jácome Navarrete	1724739360	2020-09-25
435	3135	ESTRELLA LEON ERIK ESTEBAN	1003681523	2020-09-27
436	3136	MORAN GUERRON JANET MARILU	1001109154	2020-09-25
437	3137	ITAS BERNAL OLGA JOSEFINA	400715090	2020-09-27
438	3138	BENALCAZAR LARA BAYARDO ROSALINO	1001750940	2020-09-28
439	3139	HIDALGO NARVAEZ LORENA ELIZABETH	1002776548	2020-09-28
440	31310	CHIZA LANDETA JORGE ORLANDO	1001976008	2020-09-27
441	3141	Byron Eduardo Martinez Espinosa	1103798867	27 de Septiembre del 2020
442	3142	Consuelo Elizabeth Ramos Mora	1103854327	28 de Septiembre del 2020
443	3143	Jorge Luis Tapia Guarnizo	1104566185	01 de Octubre del 2020
444	3144	Alvaro Javier Agila Jiménez	1104307028	22 de Septiembre del 2020
445	3145	Edwin Fabricio Chamba Tamay	1103685986	22 de Septiembre del 2020
446	3146	Marlene Natividad Paccha Uchuar	1103172852	29 de Septiembre del 2020
447	3147	Cesar Augusto Cueva Bravo	1103219257	25 de Septiembre del 2020
448	3148	Guido Efrén Morales Carrasco	1802164606	25 de Septiembre del 2020
449	3149	María Elizabeth Carpio Zapata	1104066988	3 de Octubre del 2020
450	31410	María de los Ángeles Chocho Guamán	1103649784	2 de Octubre del 2020
451	3151	Buenaño Remache Luis Renato	1804752333	2020-09-17
452	3152	Evelyn Mitchell Tipantasig Chango	0503338675	2020-09-19
453	3153	Wilma Teresa Garrido Arias	1500533409	2020-09-21
454	3154	Fernando Xavier Palma Fuentes	0503345712	2020-09-30
455	3155	Christian Mauricio Varas Peñaloza	0502864366	2020-09-27
456	3156	Edgar Geovany Peñaherrera Riera	0502596570	2020-09-23
457	3157	Oscar Gabriel Cordonez Chicaiza	1804638565	2020-09-24
458	3158	Ruth Patricia Palma Brasales	0501473474	2020-09-27
459	3159	Diego Gonzalo Alvarado Egas	1725882763	2020-09-29
460	31510	Mario Fabian Hinojosa Lozada	0501397616	2020-09-29
461	3161	DANIEL EDUARDO DÍAZ BRITO	0917187460	2020-09-20
462	3162	JORGE WASHINGTON CARDENAS DOMÍNGUEZ	1706169222	2020-09-20
463	3163	ANA KARINA FERNÁNDEZ PILATAXI	1727936187	2020-09-22
464	3164	MARIA FERNANDA RUBIO POZO	1720012887	2020-09-23
465	3165	RICARDO ALFREDO CASILLAS FLORES	1723586424	2020-09-23
466	3166	EMILY NICOLE BOHÓRQUEZ GONGORA	1752036127	2020-09-26
467	3167	ESTHELA JUDITH LLORÉ FUELANTALA	0400916177	2020-09-29
468	3168	NANCY ESPERANZA YACELGA TOAPANTA	1002061677	2020-09-29
469	3169	MARIA BELEN RAMOS ANDRADE	1721774451	2020-09-30
470	31610	LOURDES ELIZABETH BARRAGAN ANALUISA	1600345944	2020-10-02
471	3171	Susana de los Dolores Melo Cazar	1712840196	2020-09-20
472	3172	Patricia Katherine Flores Beltrán	1719468462	2020-09-29
473	3173	Jessica Maribel Silva Morales	1753510146	2020-09-26
474	3174	Adrián Esteban Saltos Salazar	1725280828	2020-09-29
475	3175	Michael Sebastian Lema Sotalin	1722949516	2020-09-29
476	3176	Rubén Alfredo Chiliguano Gutiérrez	1708598782	2020-09-28
477	3177	Jason Leandro Castillo Recalde	1720708260	2020-09-30
478	3178	Zoila Clementina Caisaguano	1705212593	2020-10-01
479	3179	Jhonny David Ortiz Tenelema	1722297759	2020-09-30
480	31710	Juan Daniel Taipe Toapanta	0503637746	01-20-2020
481	3181	Gladys Tannia Cevallos Cevallos	1796538001	2020-09-22
482	3182	Fabian Marcelo Guacho Castillo	0602132656	2020-09-22
483	3183	Karol Michelle Chacon Villaroel	1715463460	2020-09-22
484	3184	Jesus Abraham Garcia Sacoto	0201803558	2020-09-22
485	3185	Alex Xavier Sanchez Alcarraz	1725577140	2020-09-27
486	3186	uan Jose Lema Uquillas	1700212978	2020-09-28
487	3187	Evelyn Jacqueline Ruiz Ortiz	1722887595	2020-09-28
488	3188	Maria Fernanda Lidioma Acurio	0503643751	2020-09-28
489	3189	Jorge Luis Chicaiza Lema	1803470390	2020-09-29
490	31810	Byron Fernando Morales Cagacho	1714743687	2020-09-29
491	3191	Lucía Noemy Arcos Paspuel	0401080379	18 de Septiembre del 2020
492	3192	Ana Belén Cacuango Dávila	1002814703	21 de Septiembre del 2020
493	3193	Jessica Gabriela Caicedo Aguavil	2300134695	21 de Septiembre del 2020
494	3194	Leslie Karina Báez Morales	1003994496	21 de Septiembre del 2020
495	3195	Juan Carlos Pillajo Yugcha	1716857014	22 de Septiembre del 2020
496	3196	Mónica Elizabeth Rosero Morales	1002775730	22 de Septiembre del 2020
497	3197	Nereyda Michelle Tirado Cordova	1003109624	23 de Septiembre del 2020
498	3198	Andrés Sebastián Cadena Muñoz	1726675737	23 de septiembre del 2020
499	3199	Carla Michelle Domínguez Velastegui	1804699559	24 de septiembre del 2020
500	31910	Silvania Patricia Cuenca Barrera	2100238340	24 de Septiembre del 2020
501	3201	Cristian Fernando Maisincho Albán	1716924350	2020-09-29
502	3202	Evelyn Pamela Fonseca Bautista	0503698367	2020-09-21
503	3203	Ivan Rafael León Castro	0503831174	2020-09-23
504	3204	Franklin Edison Cando Yauli	1711458982	2020-09-24
505	3205	Ivan Xavier León Rodríguez	0501524367	2020-09-26
506	3206	Fausto Rodrigo Supe Sánchez	1802875649	2020-09-26
507	3207	Jorge Leonardo Chucuri Llumipanta	1804333274	2020-09-27
508	3208	Ivan Gustavo Manzano Rodríguez	1803089356	2020-09-27
509	3209	Ramón Marcos	0503082919	2020-09-27
510	32010	William Marcelo Zúñiga Jara	1600524415	2020-09-29
511	3211	Miguel Alejandro Alvarado Mazón	1804319497	2020-09-17
512	3212	Fabricio Vicente Arias Yaguana	1104434780	2020-09-17
513	3213	Grace Alicia Guerrero Herrera	1721299384	2020-09-17
514	3214	Alexander Gabriel Jiménez Cadena	1725795353	2020-09-17
515	3215	Tania Alexandra Pinchao Guerrero	1721886529	2020-09-17
516	3216	Janeth Carolina Carchipulla Méndez	0706391927	2020-09-17
517	3217	Santiago Joao Aldaz Tusa	1803579216	2020-09-17
518	3218	Jorge Luis Morales Sánchez	1804093498	2020-09-17
519	3219	William Alejandro Ponce Gomez	1719234773	2020-09-21
520	32110	Johana Verónica Uribe Córdova	1721638516	2020-09-18
521	3221	Sixta Vicenta Calva Gualan	1100758703	2020-09-20
522	3222	Cesar Iván Grados Guerrón	1713827697	2020-09-21
523	3223	José Luis Caillagua Antepara	1714750443	2020-09-21
524	3224	Veronica Lizeth Cortez Sandoval	1718623448	2020-09-22
525	3225	Johhny Xavier Freire Yanez	1750256818	2020-09-22
526	3226	Holger Lisandro Lemma Fierro	2100086863	2020-09-22
527	3227	Debby Melany Leon Yaguana	1724947757	2020-09-25
528	3228	Veronica Mercedes Tapia Cordova	1712875754	2020-09-25
529	3229	Mayra Alejandra Aldaz Onofa	1721975082	2020-09-26
530	32210	Patricio Alexander Acuña Celorio	1722530738	2020-09-27
531	3231	Angela Marina Rueda Albuja	1706939822	2020-09-22
532	3232	Irene Daniela Armas Pallasco	1717528226	2020-09-22
533	3233	Julisse Jacqueline Reyes Toral	1711761104	2020-09-22
534	3234	Carmen de Lourdes Murillo Rodríguez	0800694093	2020-09-23
535	3235	María José Gonzales Pineda	1723213987	2020-09-23
536	3236	Allan Alexander Jama Reinoso	1726478116	2020-09-24
537	3237	Sebastián Fernando Ojeda Tubon	1804061198	2020-09-25
538	3238	Wilmer Saul Barrionuevo Caiza	1803102514	2020-09-25
539	3239	Azucena del Rocío Moposita Yumiguano	1803587136	2020-09-25
540	32310	Oscar Rudica Quiroz Tipaz	0400826491	2020-09-25
541	3241	Raquel Paulina Serrano Lara	1709158792	2020-09-18
542	3242	Romero Sanchez Sandra Concepcion	1712879558	2020-09-20
543	3243	Diego Andrés Suasnavas Vizuete	1720968476	2020-09-21
544	3244	Alba Gabriela Recalde Grana	503464299	2020-09-22
545	3245	Sandy Paola Bravo López	1719669952	2020-10-25
546	3246	Vicente Javier Tapia Mena	1719314344	2020-09-29
547	3247	Luis Fernando Calapiña Moposita	1802865467	2020-09-29
548	3248	Kevin Estiven Mariscal Cevallos	1722495023	2020-09-30
549	3249	Efraín Gabriel Suárez Concha	917667073	2020-09-30
550	32410	Xavier Alfonso Serrano Lara	1710447101	2020-09-30
551	3251	José Alfonso Paredes Vizcaino	1709607855	2020-09-20
552	3252	María Alexandra Llivisaca Llivisaca	1719143941	2020-09-20
553	3253	Lourdes Patricia Mejía Fernández	1712879343	2020-09-20
554	3254	Lorena Soledad Pinto Benalcazar	1721252102	2020-09-20
555	3255	Johanna Gabriela Laguasi Tasiguano	1726092859	2020-09-22
556	3256	Betty Marisol Santilla Cruz	602152720	2020-09-22
557	3257	Mishel Carolina Achote Bustillos	1500882095	2020-09-22
558	3258	Nelly Susana Querido Parra	1720372075	2020-09-22
559	3259	María Augusta Jaramillo Noboa	1714507223	2020-09-23
560	32510	José Ignacio Montero Gaona	1718970765	2020-09-25
561	3261	María del Carmen Chango Chiluisa	1705212825	2020-09-24
562	3262	Safadi Tituaña Daniel Alexander	1804731097	2020-09-22
563	3263	Julia Olga Endara Sanchez	1709321358	2019-09-24
564	3264	Jonathan Israel Delgado Moreira	1722067376	2020-10-01
565	3265	Aguirre Muñoz Gerardo Augusto	1714677273	2019-09-28
566	3266	Bryan Ivan Diaz Veliz	1721771887	2020-10-01
567	3267	Mike Jonathan Diaz Veliz	1721771895	2020-10-03
568	3268	Altamirano Macias Maria De Los Angeles	2100493689	2020-10-01
569	3269	Moreira Franco Erika Beatriz	1753459880	2020-10-02
570	32610	Delgado Moreira Nery German	1726717596	2020-09-29
571	3271	Adriana Alejandra Proaño Teran	1003220447	2020-09-30
572	3272	Ana Belen Cacuango Romo	1003221452	2020-09-25
573	3273	Leoni Brando Tipan Roblero	1725748576	2020-09-25
574	3274	Myriam Alicia Villalba Arroyo	1708778848	2020-09-25
575	3275	Maura Isabel Defaz Calapaqui	1002800264	2020-09-26
576	3276	Jessica Paola Vasquez Morejon	1002996732	2020-09-26
577	3277	Mario Esteban Andrade Bolaños	1003171375	2020-09-27
578	3278	Katherine Alexandra Vaca Ortiz	1722709498	2020-09-27
579	3279	Melanie Giovanna Vasconez Toaza	1804599148	2020-09-29
580	32710	Elena Maribel Herrera Florez	1002258505	2020-09-29
581	3281	Alvaro Vinicio Bustillos Rodriguez	0503280687	2020-09-24
582	3282	Yesenia karla Shiguano Grefa	1522828106	2020-09-25
583	3283	Marco Benjamin Mora Alvarez	1726588146	2020-09-26
584	3284	Fausto Andres Parra Rosales	1717159808	2020-09-28
585	3285	Gabriela Estefania Paredes Oñate	1722118963	2020-09-28
586	3286	Ana Karen Rodriguez Flores	1722991583	2020-09-30
587	3287	Cristina Alexandra Mendez Leiton	1002638706	2020-10-01
588	3288	Leninn David Delgado Benavidez	1003705629	2020-10-01
589	3289	Fernando Javier Ross Sanchez	1716300734	2020-10-02
590	32810	Monica Esther Comina Collaguaso	0502235310	2020-10-03
591	3291	Vanessa Soledad Yepez Diaz	1718017377	2020-09-16
592	3292	Jhone Orlando Oña Culdulle	0502479579	2020-09-22
593	3293	Maria Paula Suarez Cuesta	1719987453	2020-09-22
594	3294	Edwin Santiago Zumba Robles	0502784499	2020-09-22
595	3295	Gabriela Alexandra Oviedo Ibarra	1719767996	2020-09-24
596	3296	Jorge Honorio Moreno LLerena	1500419104	2020-09-27
597	3297	Stalin Efrain Jimenez Chuquimarca	1714458070	2020-09-28
598	3298	Ana Maria Estrada Estrada	1719608984	2020-09-29
599	3299	Wilmer Ramiro Analuisa Caisa	0502842768	2020-09-29
600	32910	Paola Gabriela Fueltala Cusangua	0401575766	2020-09-30
601	3301	Lisbeth Valentina Carvajal Manzano	1725719742	2020-09-17
602	3302	John Alfredo Silva Shiquia	1600431959	2020-09-18
603	3303	Nicolas Sebastian Herrera Naranjo	1725470569	2020-09-18
604	3304	Noel Ricardo Baños Mora	2100544762	2020-09-19
605	3305	Sayra Alexandra Paillacho Flores	1754157996	2020-09-20
606	3306	Oswaldo Mesias Baño Chico	0201293198	2020-09-20
607	3307	Jaime Patricio Pizanan Caisalitin	1712615192	2020-09-27
608	3308	Deiby Stalin Samaniego Salinas	2100549167	2020-09-28
609	3309	Victoria Estefania Puente Suarez	1726085275	2020-09-29
610	33010	Elsy Catherine Cruz Gavilanes	2100720057	2020-09-30
611	3311	Gladys Yolanda Calvopiña Mata	1710028984	2020-10-01
612	3312	Luis Alonso Mancheno Barrionuevo	1803727047	2020-09-30
613	3313	Blanca Felicidad Toapanta Basantes	1802424877	2020-09-28
614	3314	David Ismael Velastegui Guaña	1804072500	2020-09-30
615	3315	Leonardo Javier Marial Perez	0913695193	2020-09-25
616	3316	Ana Lucia Urvina Arcos	1803991940	2020-09-29
617	3317	Oscar Gabriel Muñoz Pinto	1804257374	2020-10-02
618	3318	Valeria Nicole Lemaitre Bravo	0951429554	2020-09-30
619	3319	William Alberto Sisa Moyolema	1802514925	2020-09-30
620	33110	William Olmedo Lopez Quispe	1803852795	2020-09-29
621	411	Maura de Lourdes Pico Flores	1802227494	2020-10-01
622	412	Ana Isabel Realpe Angamarca	1003403340	2020-09-16
623	413	Andrea Viviana Castro Cangas	1711911162	2020-09-21
624	414	Gabriela Tatiana Ruano Torres	1720677234	2020-09-21
625	415	Olga Chavez Silva	1709410656	2020-09-16
626	416	Kevin Alexander Valdez Jaramillo	1722517107	2020-09-30
627	417	Lissett Carolina Cuasatar Toapanta	1752829760	2020-09-30
628	418	Natasha Sashenka Rojas Pilaquinga	1713295606	2020-10-01
629	419	Franklin Patricio Guevara Albonoz	1709061160	2020-10-01
630	4110	Polivio Avelino Tobar Castro	1101868089	2020-10-01
631	421	Diego Andrés Bonilla Alcázar	0503143745	2020-09-17
632	422	Fancisco Javier Dillon Mora	1718650861	2020-09-16
633	423	Miguel Eduardo Calero Vélez	1600476244	2020-09-21
634	424	María Fernanda Arico Aldeán	1726631581	2020-09-21
635	425	Líbano Renato Siguencia Rojas	1725045619	2020-09-21
636	426	David Alejandro Klaic Lopez	1715968051	2020-09-23
637	427	Marco Rafael Herdoiza Duque	1722862792	2020-09-24
638	428	Cecilia del Pilar Burbano Armijos	1706627518	2020-09-24
639	429	Christian Alexis Guachamín Guachamín	1717705584	2020-09-24
640	4210	Karla Dominique Herrera López	1723283659	2020-09-27
641	431	Aurora del Pilar López Silva	1802530335	2020-09-21
642	432	José Gabriel Callejas Holguín	1802523991	2020-09-22
643	433	Santiago Xavier Flores Brito	0602898561	2020-09-22
644	434	María Lilian Freire Bolaños	1802293363	2020-09-21
645	435	Paola Monserrate Pazmiño Villacres	1717229270	2020-09-26
646	436	Oswaldo Efraín Mayorga Pérez	1802327294	2020-09-26
647	437	Rosa Ana Pérez Poveda	1800653949	2020-09-26
648	438	Angel Benjamin Lombeida Mora	1802772903	2020-09-26
649	439	Christopher Paul Tamayo Palacios	1804133492	2020-09-20
650	4310	Carlos Marcelo Almeida Mogro	1714655022	2020-09-24
651	441	Jessica April Tituña Carvajal	1725018486	2020-09-17
652	442	Daniel Alexander Safadi Tituaña	1804731097	18/09/2020
653	443	Iván Alexander Ayabaca Poveda	1710442789	2020-09-21
654	444	Esteban Martín Miño Jácome	1719738617	21/09/2020
655	445	Maribel Elizabeth Guerrero Triviño	1305685917	21/09/2020
656	446	Camila Alejandra Flor Álvarez	1750322966	21/09/2020
657	447	Juan Ramón Navarrete Barberan	0942752858	21/09/2020
658	448	Martha Elizabeth Pionce Álava	1304587932	2020-09-22
659	449	Isrrael Alexander Cueva Ortiz	0803130871	2020-09-26
660	4410	Jeferson Rodrigo Estacio Moreira	0803043892	21/09/2020
661	451	Cesar Ernesto Toaquiza Calero	1311862468	2020-09-24
662	452	Juan Sebastián Vacas Moya	1726519406	2020-09-24
663	453	Jean Carlos Cedeño Rodriguez	1311454571	2020-09-24
664	454	Shirley Nataly Miranda Ramos	0915281042	2020-09-25
665	455	María Agustina Loor Murillo	1310445117	2020-09-26
666	456	Hilda Marina Revelo Villareal	1701366082	2020-10-02
667	457	Héctor Enrique Bustos López	1803084775	2020-09-28
668	458	Jaime Ernesto Betancourt Flores	1709173122	2020-09-29
669	459	Luiggi Maximiliano Heredia Reyes	1722933064	2020-10-01
670	4510	Emily Cecilia Sáenz Venegas	1723533343	2020-10-02
671	461	Daysi Nicole Cueva Mosquera	1717039232	2020-09-24
672	462	Bryan Santiago Cupara Chicaiza	17146556790	2020-09-24
673	463	Ariel Sebastián Palladares Cevallos	1723790208	2020-09-29
674	464	Liliana Patricia Cevallos Morales	1720528537	2020-09-27
675	465	Felipe Mauricio Palladares Cevallos	1756112338	2020-09-29
676	466	Carmita del Rocío Gavilanes	0501241541	2020-10-09
677	467	Vivian Alejandra Argoty Córdova	1003595178	2020-09-22
678	468	María Isabel Calderón Cobo	1720538055	2020-09-25
679	469	Maria Fernada Cajas Sarzosa	0501241541	2020-09-25
680	4610	Darwin Xavier Ibañez Pichucho	1710716778	2020-09-25
681	471	Cesar Andrés Ceron Jara	1721344321	2020-09-23
682	472	Fernanda Elizabeth Córdova Vaca	1720204872	2020-09-24
683	473	Raúl Toapanta Chingo	1721288163	2020-09-24
684	474	Wilmer Eduardo Valencia Pabón	1002280145	2020-09-25
685	475	Trinidad Alexandra Cazar Pulles	1003264965	2020-09-28
686	476	Mayra Cristina Garcia Yanez	1710349018	2020-09-28
687	477	Martha Cecilia Galvez Tapia	1712536075	2020-09-30
688	478	Christian Andrés Enríquez Ayala	1724425473	2020-10-01
689	479	Paul Alberto Guillén Robles	1715823454	2020-10-01
690	4710	Franklin Agustín Arévalo Alvarado	1001741964	2020-10-01
691	481	Ana Gabriela Galindo Landeta	1002576856	2020-09-21
692	482	Joel Yamil Zambrano Tamallo	1315048676	2020-09-21
693	483	Franshesca Elizabeth Peña Cadena	0705181949	2020-09-22
694	484	Edgar Oswaldo Chasi Defas	1709630873	2020-09-22
695	485	Gabriela Maribel Hernández Beltrán	1718133901	2020-09-23
696	486	Mónica Patricia Vinueza Villavicencio	1716264196	2020-09-23
697	487	Nelson Lechón Quispe	1708575509	2020-09-23
698	488	Cesar Alejandro Menoscal Mero	1314977719	2020-09-23
699	489	Freddy Antonio Palacios Herrera	1309173670	2020-09-24
700	4810	Sara Esther López Chiriboga	1750798975	2020-09-24
701	491	Pamela Estefania Ruiz Fonseca	1722164116	2020-09-21
702	492	Darwin Anibal Uvidia Cordero	1721790267	2020-09-18
703	493	Guillermo Brayan Quilumba Mosquera	1724143472	2020-09-18
704	494	Johnny Patricio Charfuelan Cajamarca	1722721600	2020-09-18
705	495	Edison Patricio Guamarica Guaylla	1725879611	2020-09-21
706	496	Miguel Santiago Espinosa Malla	1721987434	2020-09-21
707	497	Daniel Marcelo Soria Pacheco	1721987434	2020-09-21
708	498	Cristian Leonardo Quinga Guanocunga	1724912702	2020-09-21
709	499	Anthony Roberto Pérez Rojas	1722631494	2020-09-21
710	4910	Carlos David Chamba Díaz	3050190432	2020-09-22
711	4101	Carmen Amelia Guerrero Tipaz	1703958791	2020-09-20
712	4102	Cesar Alberto Oña Lema	1003738984	2020-09-19
713	4103	Evelyn del Rocío Barahona Lucero	1710021914	2020-09-20
714	4104	José Luis Torres Villacis	0200826279	2020-09-21
715	4105	Karina Elizabeth Cevallos Factos	1714820311	2020-09-28
716	4106	Mirian Esperanza Lopez Galarza	1708078124	2020-09-28
717	4107	Michelle Estefania Cevallos Torres	1713787875	2020-09-29
718	4108	Guillermo Dario Leyria Rios	1756912737	2020-09-29
719	4109	Gina Alejandra Pardo López	1726747445	2020-09-30
720	41010	Ronny Stalin González Morales	1722543087	2020-09-30
721	4111	Darío Alexander Zapata López	1721719175	2020-09-19
722	4112	Carlos Paul Herrera Jara	1711408987	2020-09-19
723	4113	Edison Roberto Maigua Portilla	1711770808	2020-09-20
724	4114	Jesyka Lorena Guamán Patín	0201945375	2020-09-21
725	4115	Viviana Paola Guerra Siñalín	1724353691	2020-09-21
726	4116	Hugo Patricio Enríquez Goyes	1714136809	2020-09-22
727	4117	Jhonatan Damián Cocha Carlosama	1721924767	2020-09-22
728	4118	Omar Efrén Bedoya Pavón	1706649421	2020-09-23
729	4119	Juan Rodrigo Simbaña Guamán	1716944549	2020-09-23
730	41110	Carlos Xavier Sasig Analuca	1713784278	2020-09-23
731	4121	Ernesto David Acero Godoy	1003029962	2020-09-22
732	4122	Celso Marcelino Cazar Gómez	1001180338	2020-09-22
733	4123	Carlos Iván Rivera Cobo	1004644413	2020-09-22
734	4124	Cristian Alexis Quisilema Pulupa	1718941998	2020-09-22
735	4125	Eduardo Santiago Yánez Leime	1719226381	2020-09-23
736	4126	Jorge Mauricio Oña Suquillo	1712333309	2020-09-23
737	4127	Dayana Vivivana Erazo Montalvo	1004346001	2020-09-23
738	4128	Livia Estela Galarza Siguencia	1400067052	2020-09-27
739	4129	Tiffany Vanessa Salcedo López	1723859433	2020-09-28
740	41210	Marcela Verónica Montesdeoca Ron	1002642112	2020-09-28
741	4131	Alicia Manuela García Torres	1719249177	2020-09-20
742	4132	Lisseth Marianela Vaca Fuentes	1001705894	2020-09-18
743	4133	Myriam Alexandra Catota Ronquillo	1716174592	2020-09-20
744	4134	Acosta Zapata Daniel Marcelo	1715931398	2020-09-21
745	4135	Juan Abel Guanoluiza Simbaña	1715415921	2020-09-21
746	4136	Carla Patricia Zamora Rosero	1713704441	2020-09-23
747	4137	Reyes Goyes Juan Carlo	1711157006	2020-09-21
748	4138	Elizabeth Susana Moreno Guamán	1718513730	2020-09-23
749	4139	Jimmy Marcelo Herrera Dávila	1716500200	2020-09-24
750	41310	Eduardo Rafael Barzallo Ramírez	0201272531	2020-09-29
751	4141	Luis Gabriel Ortega Vallejo	1716138563	2020-09-16
752	4142	Aldrin Fernando Gómez Valdivieso	1719772525	2020-09-16
753	4143	María Fernanada Mozo Chantasi	1715577514	2020-09-16
754	4144	Saúl Alejandro Ortiz Puebla	1718087826	2020-09-21
755	4145	Diego Fabricio Jácome Pinto	1710888288	2020-09-21
756	4146	Fanny Eulalia Ortiz Hidalgo	1709918187	2020-09-21
757	4147	Washington Fernando Calderón Sánchez	1723595797	2020-09-21
758	4148	Jenny Elizabeth Loza Nogales	1709970972	2020-09-21
759	4149	Edgar Gabriel Benavides Fuertes	1710736891	2020-09-21
760	41410	Miguel Baque Pillasagua	1313332098	2020-09-30
761	4151	Xavier Santiago Jimenez López	0503072928	2020-09-21
762	4152	Luis Octavio Chiliquinga Toaquiza	1702651405	2020-09-21
763	4153	Guillermo Patricio Vargas Sangucho	1710819069	2020-09-21
764	4154	Faustina Patricia Vera Padilla	1003071725	2020-09-22
765	4155	Edison Gabriel Bolaños Sango	1713232575	2020-09-22
766	4156	Cristian David Tabango Puente	1714014824	2020-09-22
767	4157	Marco Patricio Zambrano Santamaría	1718890344	2020-09-22
768	4158	María Carmen Reinoso Vaca	1711116911	2020-09-23
769	4159	Carlos Alberto Moya Cárdenas	1722349261	2020-09-24
770	41510	Michelle Estefanía Arias Meléndez	1724878358	2020-09-25
771	4161	Rosa Corina de los Ángeles Gonzáles Gonzáles	0300831575	2020-09-20
772	4162	María Belén Almeida Viteri	1721402509	2020-09-22
773	4163	Delia Lucía Palacios Vera	1204283376	2020-09-20
774	4164	Lady Karina Cañizares Macías	1205623612	2020-09-24
775	4165	Cristian Alexander Martínez Benalcázar	1003332895	2020-09-23
776	4166	Dayana Mercedes Medina Villena	0924738628	2020-09-27
777	4167	Darwin Guildo Estrella Zurita	2100191556	2020-09-23
778	4168	Ligia Elizabeth Oviedo Bayas	0911855443	2020-09-20
779	4169	Luis Ángel Mora Villavicencio	1205456542	2020-09-23
780	41610	Rosa María Lucio Cedeño	1201702519	2020-09-23
781	4171	Tatiana Alexandra Arellano Peñafiel	1711771103	2020-09-17
782	4172	Robinson Abel Naranjo Armijo	1205674375	2020-09-22
783	4173	Gladys Harlinda Pincha Tigse	1710929595	2020-09-22
784	4174	Gladys María Romero	1707935068	2020-09-22
785	4175	Jaime Francisco Saraguro Reyes	1722659586	2020-09-27
786	4176	Cristian Bladimir Duque Baquero	1709397168	2020-09-24
787	4177	Gloria Silvia Peralta Cevallos	1711023331	2020-09-25
788	4178	Franks Adrián Arias Borja	0603749607	2020-09-25
789	4179	Gabriela Fernanda Rojas Pincha	1722780937	2020-09-26
790	41710	William Manuel Padilla Palma	0950076323	2020-09-27
791	4181	Dora Marina Vinueza Olaya	1705829156	2020-09-22
792	4182	Mariuxi Jazmín Simba Gómez	1722444559	2020-09-22
793	4183	Paulina Consuelo Armas Garzón	1717537334	2020-09-22
794	4184	Bryan Stalin Guanoluiza Tamayo	1753963139	2020-09-23
795	4185	Cristian Omar Tapia Liger	1711990935	2020-09-23
796	4186	María Belén Prado Guevara	0401932462	2020-09-24
797	4187	Lenin Robinson Patiño Pacheco	1711716504	2020-09-24
798	4188	Angie Melany Chicaiza Gómez	1727019901	2020-09-25
799	4189	Jorge Humberto Morocho Morocho	1711494789	2020-09-26
800	41810	Laura Ximena Paguay Tumipamba	1709145054	2020-09-27
801	4191	Verónica Monzerrathe Idrobo Velasco	1718291279	2020-09-21
802	4192	Christian Eloy Vásquez Capelo	1714530886	2020-09-21
803	4193	Mishell Stefanía García Zambrano	1725167901	2020-09-22
804	4194	Jenny Iralda Feijod Núñez	1712270047	2020-09-22
805	4195	Estela Laura Núñez Miño	0201098829	2020-09-22
806	4196	Valeria Paulina Morán Endara	1003168554	2020-09-22
807	4197	David Darwin Vega Aguilar	1725504136	2020-09-26
808	4198	Christian Alejandro Vallejo Ponce	1722640024	2020-09-24
809	4199	Sandra Elizabeth Melo Arcos	1707914725	2020-09-28
810	41910	Gabriel Isaac Ortiz Rosero	1718748781	2020-09-30
811	4201	Ana Verónica Reyes Arévalo	1715377790	2020-09-22
812	4202	Rosa Tarcila Granja García	0502496318	2020-09-23
813	4203	Brian Nikolay De la Torre Lascano	1723507537	2020-09-22
814	4204	Alexander Geovanny Yaguarshungo Pila	1723179519	2020-09-22
815	4205	Samanta Vanessa Pantoja Arias	1724761281	2020-09-23
816	4206	Alejandro Felipe Fernández Freire	1721541173	2020-09-23
817	4207	Diana Alexandra Cóndor Muñoz	1722590732	2020-09-24
818	4208	Andrea Tatiana Funes Lovato	1712540192	2020-09-25
819	4209	Marcela Patricia Maigua Oñate	1003597810	2020-09-28
820	42010	Zayra Michel Valladares Fuentes	1721895934	2020-09-30
821	4211	Carlos Andrés Silva Morales	1722049309	2020-09-19
822	4212	Darío Javier Cruz Suntaxi	1721855268	2020-09-19
823	4213	María Gabriela Ron Pazmiño	1710020395	2020-09-19
824	4214	Rosa Elvira timbiano Ayala	1715744801	2020-09-19
825	4215	Rocío del Carmen Velarde García	1707357958	2020-09-20
826	4216	Lilian Mireya Bazantes Galárraga	1721968699	2020-09-20
827	4217	Lisbeth Margarita Almeida Guamán	1722211271	2020-09-19
828	4218	Andrea Verónica Cifuentes Pazmiño	1725743007	2020-09-23
829	4219	Leslie Valeria Oña Márquez	1722817572	2020-09-23
830	42110	Eduardo Leandro Cisneros Lluguin	1713480901	2020-09-20
831	4221	Bady Emelina Solorzano Toscano	0500639067	2020-09-16
832	4222	Darwin Roberto Fernández Quilca	1003392204	2020-09-17
833	4223	Luis Patricio Quelal Narváez	1003559315	2020-09-17
834	4224	Diana Lizeth Ponce Martínez	1722118849	2020-09-17
835	4225	Ana Alexandra Vizuete Vilela	1707543359	2020-09-20
836	4226	Evelyn Nataly Cueva Vallejo	1724970940	2020-09-27
837	4227	Aurelio Patricio González Trujillo	1754470621	2020-09-27
838	4228	Geovana de Lourdes Robayo Zurita	1802121259	2020-09-27
839	4229	José Efraín Pujos Ushiña	1802435196	2020-09-28
840	42210	Byron Aníbal Basantes Campaña	1802361202	2020-09-28
841	4231	Edisson Javier Sinalin Ango	1803553716	2020-09-22
842	4232	Damian Oswaldo Robayo	1801595552	2020-09-22
843	4233	Carlos Roberto Rosero Váscones	0502423296	2020-09-22
844	4234	Mayra Alexandra Santamaría Correa	1804480083	2020-09-22
845	4235	Ligia Fernanda Manzano Herrera	0604131664	2020-09-22
846	4236	Alexandra Isabel Morales Pérez	1803604121	2020-09-22
847	4237	Luis Gilberto Zurita Ramos	1802435436	2020-09-22
848	4238	Ramiro Oliverio Zurita Moya	1802171106	2020-09-24
849	4239	César Iván Grados Guerrón	1713827697	2020-09-24
850	42310	Lorena Paulina Romero Chango	1804036828	2020-09-24
851	4241	Miguel Israel Reascos Trujillo	1714578679	2020-09-28
852	4242	Juan Carlos Jumbo Tipán	1717748154	2020-09-24
853	4243	Juan Carlos Martínez Cumbal	1711782688	2020-09-29
854	4244	Edgar David Hidalgo Huera	1722639836	2020-09-29
855	4245	Tania Rubí González Sánchez	1726545690	2020-09-29
856	4246	Victor Manuel Iza Gordillo	1701029793	2020-09-30
857	4247	Hipólita Beatriz Sánchez Quinatoa	0201299328	2020-09-30
858	4248	Gilberth Serafín González Olalla	0201091006	2020-09-30
859	4249	Roberto Tashiguano Chanataxi	1705286225	2020-09-29
860	42410	Nelson Daniel Loachamín Realpe	1719293407	2020-09-24
861	4251	Cristina Vanessa Villavicencio Villavicencio	1720200433	2020-09-28
862	4252	Wendy Patricia Calderón Cuaspud	1715051551	2020-09-28
863	4253	Edison David Flores García	1714120860	2020-09-28
864	4254	María Luisa Achig Godoy	1714945217	2020-09-30
865	4255	Luisa Fernanda Sánchez Ojeda	0603985557	2020-09-30
866	4256	Christian Andrés Rodríguez Mantilla	1803468535	2020-09-30
867	4257	Oscar Daniel Masaquiza Culqui	1804065181	2020-09-30
868	4258	Jaime Freddy Padilla Escobar	1801357003	2020-09-30
869	4259	María del Rosario Filomena Cadena Andino	0500244678	2020-09-30
870	42510	Carina Elizabeth Cevallos Cadena	1712814068	2020-09-30
871	4261	Evelyn Pamela Aguas Pacheco	1719084707	2020-09-26
872	4262	Jesennia Matilde Almeida Gavilanes	0942237207	2020-09-26
873	4263	Luis Oswaldo Benitez Herreria	0401608534	2020-09-26
874	4264	Carolina Isabel Escobar Moreno	1804279428	2020-09-27
875	4265	Lenin Hernan Espinosa Gallardo	1714763875	2020-09-27
876	4266	Maria Gabriela Gallardo Rivera	1714162029	2020-10-01
877	4267	Carlos Manuel Jativa Flores	1788710110	2020-09-28
878	4268	Juanita Maria López López	1708301344	2020-10-01
879	4269	Martha Ximena Perez Montenegro	1706324702	2020-10-01
880	42610	Jessy Nathaly Robles Ruales	0401383567	2020-10-01
881	4271	Estefania Macarena Dias Tiaguaro	1724088669	2020-09-21
882	4272	Ximena del Pilar Vega Salazar	1710099639	2020-09-21
883	4273	Angélica Carolina Larco Enríquez	1720069622	2020-09-20
884	4274	Doménica Bonilla Montufar	1717488421	2020-09-21
885	4275	Sonia Margot Enríquez Garzón	1707898688	2020-09-20
886	4276	Diana Carolina León Pinto	1716539307	2020-09-21
887	4277	Ana María Arias Bravo	1704821139	2020-09-21
888	4278	Érica Beatriz Enríquez Carrera	1721649661	2020-09-20
889	4279	Edison Orlando Espinoza Placencia	1003162060	2020-09-21
890	42710	Nelly Yolanda Izurieta Schettini	1709576332	2020-09-21
891	4281	Ada Valeria Jara López	1711384816	2020-09-21
892	4282	Carmen Veronica Quishpe Gallo	0502864549	2020-09-17
893	4283	José Luis Amado Morejón Romo	1004110464	2020-09-22
894	4284	Rodrigo Neptali Benavides Baez	0400105292	2020-09-25
895	4285	Washington Steeven Acurio Bautista	0503352635	2020-09-24
896	4286	Rodríguez Moreno Andrea Veronica	0502497399	2020-09-28
897	4287	Jaime Marcelo Collantes Acuña	1706555438	2020-09-30
898	4288	Cristian Marcelo Vargas Sunta	0503487993	2020-09-30
899	4289	Marco Vinicio Almache Acosta	0501301139	2020-10-01
900	42810	Esteban Andrés Paredes Herrera	1721705703	2020-10-01
901	4291	Carmen Rocío Gallardo Sarzosa	1710404177	2020-09-19
902	4292	Liliana Elizabeth Bonilla Romero	0502621980	2020-09-21
903	4293	Paulina Verónica Pacheco Guevara	1712445327	2020-09-21
904	4294	Jorge David Mejía Herrera	0503801649	2020-09-21
905	4295	Jorge Alfonso Gallardo Cardenas	0500046280	2020-09-22
906	4296	Mayra Teresa Álvarez Andino	0501512750	2020-09-22
907	4297	Rodrgio Davis Mancheno Alvarez	1715413553	2020-09-22
908	4298	Janeth Marcela Bucheli Donoso	0501513477	2020-09-23
909	4299	Andrea Dennisse Aguilar Bucheli	1724728132	2020-09-23
910	42910	Kevin Ricardo Solís Frías	1723301154	2020-09-23
911	4301	Fatima Elizabeth Hermoza Aguilar	1717618621	2020-09-19
912	4302	Emma Doralisa Armas Montenegro	1000684751	2020-09-21
913	4303	Pamela Brighite Sosa Fernandez	1727730267	2020-09-21
914	4304	Rodrigo Neptali Benavides Baez	0400105292	2020-09-21
915	4305	Ambar Denisse Gordillo Proaño	1719510123	2020-09-23
916	4306	Mariana de Lourdes Gilces Logroño	0924192651	2020-09-23
917	4307	Maria Angelica Endara Lopez	1003012521	2020-09-22
918	4308	Edwin Omar Nuñez Salinas	1712636834	2020-09-22
919	4309	Roxana Paola Bastidas Luna	1716827637	2020-09-23
920	43010	Carolina Estefania Vaca Purtschert	1720368610	2020-09-23
921	4311	Rene Martin Jarrin Martinez	1724075104	2020-09-22
922	4312	Jose Francisco Baldeón Becerra	1723538383	2020-09-22
923	4313	Karina Pamela Coronel Tamayo	1724554587	2020-09-22
924	4314	Daniela Alejandra Pantoja Cabrera	1723355366	2020-09-23
925	4315	Nicholas Mateo González Viteri	1722734181	2020-09-23
926	4316	Suasnavas Morales Domenica Antonella	1716863848	2020-09-23
927	4317	Camila Alejandra Valle Guffanti	1723613814	2020-09-23
928	4318	María Gabriela Izquierdo Duncan	1712416120	2020-09-23
929	4319	Edwin Alejandro Vinueza Morales	0502935257	2020-09-24
930	43110	Diego David Aguilar Arboleda	1714857057	2020-09-29
931	4321	Alvaro Xavier Zambrano Donoso	1724684251	2020-09-23
932	4322	Adriana de los Angeles Valdiviezo Asimbaya	1721001855	2020-09-25
933	4323	Marisol Tipas Tipas	1720508678	2020-09-22
934	4324	Enríquez Hernández Remier Fabian	1757518939	2020-09-27
935	4325	Marlene Piedad Hernandez Enriquez	1708943517	2020-09-25
936	4326	Emily Gabriela Solórzano Maya	1722103742	2020-09-22
937	4327	Milton Germán Almeida Rodríguez	1708257140	2020-09-22
938	4328	Silvia Pilar Arias Lara	1002355749	2020-09-22
939	4329	Susana Pamela Donoso Garzon	1716289390	2020-09-22
940	43210	Diana Patricia Dávila Ospina	1719362830	2020-09-29
941	4331	Basilica Ayuy Najande	1400565881	2020-09-22
942	4332	Diego Fernando Curicho Carpio	1711006377	2020-09-21
943	4333	Luis Humberto Andrango Morán	1704492204	2020-09-30
944	4334	Jorge Andrés Valdiviezo Oña	1718083213	2020-09-21
945	4335	Freddy Washington Reinoso Silva	1708586266	2020-09-22
946	4336	María Jose Calero Romero	1719189910	2020-09-21
947	4337	Abel Alejadnro Arias Acentales	1720256963	2020-09-23
948	4338	Carlos Osvaldo Salaraz Pérez	1710591353	2020-09-30
949	4339	Pedro Gabriel Guerrero Acosta	1720749983	2020-09-21
950	43310	Alicia Janneth Logroño Cedeño	1708638455	2020-09-21
951	511	Juan Carlos Toaquiza Guamaní	1720795838	2020-09-23
952	512	Luis Alberto López Espinoza	1716590912	2020-09-23
953	513	Ayoví Calderón Esthephani Mishell	1805778030	2020-09-23
954	514	Luis Miguel Vera Alcivar	1723042485	2020-09-26
955	515	Holguer Gustavo Verdezoto Guzman	1716129059	2020-09-23
956	516	Jose Luis Zapata Rosero	1714076229	2020-09-24
957	517	Byron Alfonso Toaquiza Guamaní	1722347943	2020-09-23
958	518	Renzo Edgar Iza Paucar	1712658929	2020-09-24
959	519	Walter Ruben Lopez Chaguaro	1709167561	2020-09-25
960	5110	Andrés Alexander Recalde Tello	1720793387	2020-09-25
961	521	Eddy Alex Mamallacta Aguinda	1500686116	2020-09-30
962	522	Martha Cecilia Guerrero Sánchez	1804625869	2020-06-30
963	523	Tatiana Jeanneth Guañuna Ochoa	1500497464	2020-09-30
964	524	Tatiana Jeanneth Guañuna Ochoa	1500497464	2020-09-30
965	525	Kristhel Vanessa Mosquera Alvarado	2100916325	2020-09-30
966	526	Roberto Patricio Martínez Mora	1713910063	2020-09-30
967	527	Lenin Bladimir Montoya Rosales	1500675713	2020-09-30
968	528	Norma Alegría Huera Vásquez	1500707342	2020-09-30
969	529	Tamayo Núñez Luz Margarita	1600112518	2020-09-30
970	5210	Mónica Aide Dahua Aguinda	1500819709	2020-09-30
971	531	Jacqueline Alexandra Reatigui Calle	1803844933	2020-09-20
972	532	Eduardo David Cáceres Cárdenas	1803742905	2020-09-20
973	533	Segundo Bayardo Sánchez	0400598967	2020-09-20
974	534	Miriam Amparito Vega Merino	1600227472	2020-09-21
975	535	Luis Arceliano Barona Ledezma	1802587061	2020-09-21
976	536	Abel Nicolás Sánchez Llerena	1723291322	2020-09-25
977	537	Milton Alfonso Vasco Villegas	1717212813	2020-09-24
978	538	Carmen del Rocío Chiluiza Rea	1802987501	2020-09-25
979	539	Adriana del Pilar Varela Vega	1712314945	2020-09-26
980	5310	Anthony Nelson Rosero Portilla	1722488705	2020-09-28
981	541	Yesenia Marisol Sierra Jacome	1725388829	2020-09-20
982	542	Segundo Emiliano Rea Chariguaman	0501106504	2020-09-20
983	543	Luis Alfredo Zambrano Collantes	1706464763	2020-09-20
984	544	María del Carmen Quishpe Paucar	1707974737	2020-09-20
985	545	Galo Oswaldo Chugcho López	1704705936	2020-09-21
986	546	Jaime Oldemar Palomino Paucar	1707270607	2020-09-22
987	547	Klever Iván Vargas Herrera	1715784854	2020-09-23
988	548	Christian David Ayala Apunte	1714622683	2020-09-25
989	549	Alejandra Mishel Analuisa Salvador	1718849241	2020-09-25
990	5410	Daira Lucía Andrade Ocaña	1710476217	2020-09-27
991	551	Georgina Teresa Riofrio Robles	1713287710	2020-09-22
992	552	Gabriel Isaac Ortiz Rosero	1718748781	2020-09-23
993	553	Edwin Santiago Remache Males	1726712381	2020-09-23
994	554	Eduardo Ezequias Pozo Puzda	1713767299	2020-09-26
995	555	Diana Gabriela Meza Criollo	1725858854	2020-09-29
996	556	Marco Vinicio Flores Molina	1105556219	2020-09-28
997	557	Jose Luis Pincay Gutierrez	1756195432	2020-09-27
998	558	Maria Cristina Borja Naulaguari	1727712661	2020-09-28
999	559	Diego David Aleman Toscano	0503452856	2020-09-29
1000	5510	Digna Teresa Pusda Pusda	0400436283	2020-10-01
1001	561	Karen Daniela Vallejos Mejia	1750592808	2020-09-17
1002	562	Anibal Marcelo Singo Vineira	1712171741	2020-09-17
1003	563	Katherine Samanta Iturralde Lozada	1715138739	2020-09-17
1004	564	Hitler Armiño Zurita Carrión	1711688406	2020-09-18
1005	565	Paola Gabriela Santillan Rosero	1723350342	2020-09-19
1006	566	Hector Javier Gualoto Morales	1713995254	2020-09-26
1007	567	Jorge Luis Diaguillo Yacelga	1714497953	2020-09-19
1008	568	Alejandra Estefany Arellano Paredes	1723332704	2020-09-22
1009	569	Patricia Cristina Cevallos Valla	1717558405	2020-09-22
1010	5610	Maria Jimena Paredes Hernandez	1706607247	2020-09-26
1011	571	María Concepción González Olmedo	1722438858	2020-09-25
1012	572	Eulalia Morales Vega	1706922661	2020-09-25
1013	573	Gricelda Magola Casillas Correa	1714426143	2020-09-26
1014	574	Hilda Isabel Segarra Castañeda	1702082551	2020-09-26
1015	575	Lorena de Jesús Cuenca Vélez	1150138947	2020-09-27
1016	576	Sandra Irene Escobar Segarra	1709082349	2020-09-27
1017	577	Sara Eddy Juna Silva	1710469022	2020-09-28
1018	578	Kenny Andrés Nuñez Muñoz	1720737129	2020-09-28
1019	579	Juan Carlos Aguirre Villagómez	1711760346	2020-09-29
1020	5710	Victor Alcides Camacho Herrera	1101639737	2020-09-29
1021	581	Giselle Alejandra Ochoa Andrade	2100452610	2020-09-17
1022	582	Luis Alberto Pacheco Rodríguez	1103392849	2020-09-17
1023	583	Héctor Rene Becerra Valdivieso	1704759875	2020-09-18
1024	584	Viviana Carolina Álvarez Quintero	1750538629	2020-09-18
1025	585	Bruno Bladimir Almeida Ceballos	1723154199	2020-09-18
1026	586	Gabriela Denisse Bravo Tipan	1721494001	2020-09-21
1027	587	Anibal Carlos Chicaiza Asimbaya	1708252679	2020-09-24
1028	588	Daniel Adrian Quingalombo Larco	1718187139	2020-09-25
1029	589	Janneth Alexandra Ruiloba Mena	1709144966	2020-09-25
1030	5810	Diego Omar Saavedra Aguilar	1714898556	2020-09-25
1031	591	Carla Alejandra Sánchez Rosero	0401247812	2020-09-28
1032	592	Mónica Andrea Ruiz Albuja	1002595088	2020-09-22
1033	593	Amado Gustavo Ayala Hermosa	1000665735	2020-09-23
1034	594	Rocío Guadalupe de la Cruz Arias	0401536305	2020-09-24
1035	595	Carlos Arturo Mera Castillo	0400734943	2020-09-30
1036	596	Zoila Dayanara Villota Trujillo	1003981360	2020-09-25
1037	597	Jhonny Marcelo Morales Amaya	1002560900	2020-09-25
1038	598	María Luisa Revelo Macas	1001701398	2020-09-28
1039	599	Evelyn Aracely Musso Imbaquingo	1003176011	2020-09-29
1040	5910	Darwin Gustavo Criollo Pusdá	0401529094	2020-09-29
1041	5101	Ángel Abel Rivero Mera	1313978684	2020-09-26
1042	5102	Dolores Quiliquinga Pilla	1803744166	2020-09-29
1043	5103	Ángel Rodrigo Guilcapi Adriano	1802721694	2020-09-17
1044	5104	Germánico Sinchiguano Molina	0502786056	2020-09-19
1045	5105	Nancy del Rocío Guachamín Bolaños	1714302229	2020-09-18
1046	5106	Jahaira Maribel Villaroel LLerena	1803159019	2020-09-22
1047	5107	Jorge Daniel Alvear Paredes	1803744166	2020-09-20
1048	5108	Lauro Vicente Ramos Dibujes	1712073673	2020-09-23
1049	5109	Néstor Danilo Gómez Campaña	1718113259	2020-09-25
1050	51010	Sandra Vilma Vaca Torres	1710191303	2020-09-25
1051	5111	Gisela Viviana Garzón Aguirre	1803961612	2020-09-22
1052	5112	Edwin Rolando Punina Azogue	1804023917	2020-09-22
1053	5113	Luisa Marianela Ortega Clavijo	1803155371	2020-09-22
1054	5114	María Gabriela Velastegui Toledo	1804019782	2020-09-22
1055	5115	María Lorena Mejía Castañeda	1803941580	2020-09-22
1056	5116	Paola Elizabeth Logroño Bautista	1804251245	2020-09-30
1057	5117	Gladys Maricela Gordón Gordón	1802692607	2020-09-26
1058	5118	Patricia Marina Guerrero Zurita	1802726800	2020-09-26
1059	5119	Tannia Cristina Hernández Paredes	1804159380	2020-09-30
1060	51110	Mercy Edith Escudero Salinas	0913430658	2020-09-29
1061	5121	Zoila Maria Nicolalde Martinez	1702753938	2020-09-22
1062	5122	Eduardo Napoleón Guzmán	0202019865	2020-09-22
1063	5123	Willinton Rolando Pallo Farinango	1714430467	2020-09-22
1064	5124	Liliana Elizabeth Jaramillo Lema	1715602460	2020-09-23
1065	5125	Luis Eduardo Gualoto Simbaña	1706589163	2020-09-27
1066	5126	Klever José Guachamin Carvajal	1710456649	2020-09-24
1067	5127	Diego Marcelo Tupe Tipaz	1715416218	2020-09-25
1068	5128	Emma Marlene Moina Campos	0915821672	2020-09-25
1069	5129	Mishell Carolyne Iglesia Alvaracin	1722693023	2020-09-27
1070	51210	Ruth Alexandra Parra Carrasco	1750059600	2020-09-28
1071	5131	Pablo Leonidas Oña Tito	176274236	2020-09-29
1072	5132	Linda Ariel Molina Sánchez	1729718724	2020-09-29
1073	5133	Myrian Alexandra Malla Tandazo	1722110069	2020-09-29
1074	5134	María Victoria Molina Salazar	1715453674	2020-09-29
1075	5135	Luis Anibal León Ripalda	1717874158	2020-09-29
1076	5136	Mirian Alexandra Chancusig Maisincho	0502677974	2020-09-29
1077	5137	Manuel Ernesto Pizango Aguinda	1500370745	2020-09-20
1078	5138	Jaime Raul Espinosa Navas	1716459944	2020-09-22
1079	5139	Jenny Alexandra Vega Pupiales	171685145	2020-09-29
1080	51310	María José González Moreira	1307286649	2020-09-29
1081	5141	Priscila Mishell Paredes Herrera	1716101587	2020-09-19
1082	5142	Segundo German Imbaquingo Chuga	0400910717	2020-09-20
1083	5143	Azucena de Jesús Alarcón Cabezas	1702236702	2020-09-20
1084	5144	Julio Cesar Piuri Días	0704793967	2020-09-21
1085	5145	Byron Fernando López Vargas	1751481399	2020-09-20
1086	5146	Quinga Ruiz Carlos Efrain	1710173251	2020-09-22
1087	5147	Peláez Coba Johanna Elizabeth	1715524680	2020-09-22
1088	5148	Veloz Yanez Ruperto Eladio	0200238749	2020-09-22
1089	5149	Morales Proaño Alizon Maitte	1725833048	2020-09-23
1090	51410	Sánchez Quiroz Rocío Genoveva	1717717688	2020-09-23
1091	5151	Yulissa del Cisne Oviedo Ludeña	1715618110	2020-09-21
1092	5152	Martha Lucía López Orbe	1001441722	2020-09-21
1093	5153	Edwin Santiago Yépez Reyes	100345011-9	2020-09-21
1094	5154	Carlos Anibal Paspuel Guerra	1707215230	2020-09-23
1095	5155	María Alexandra Guffanti Hidalgo	170919791-5	2020-09-25
1096	5156	Bravo Rosero Rubén Patricio	1000054005	2020-09-25
1097	5157	María Belén Sierra Espinosa de los Monteros	1003244654	2020-09-26
1098	5158	Juan Carlos Rosero Once	100301358-6	2020-09-26
1099	5159	Jose Luis Jaqui Collaguazo	100214279-0	2020-09-27
1100	51510	Evelyn Geraldyn Cárdenas Yépez	100445770-9	2020-09-29
1101	5161	Otero Novillo Karol Yelena	1104552300	2020-09-25
1102	5162	Nancy Margot Zula Ramos	0603171133	2020-09-26
1103	5163	Encarnación Vasquez Dolores	1102447909	2020-09-21
1104	5164	Raudier Torres Garcia	09600409456	2020-09-21
1105	5165	Miguel Angel Mora Velez	1104536683	2020-09-21
1106	5166	Karolina Gomez Camargo	1720113305	2020-09-24
1107	5167	Gretta Valeria Toala Moreira	1312369208	2020-09-18
1108	5168	Diego Rafael Navas Tumipamba	1710804988	2020-09-24
1109	5169	Hilda Rebeca Delgado Jadan	0100730431	2020-09-24
1110	51610	Betty Yadira Guaman Chamba	1103848683	2020-09-25
1111	5171	David Andrés Pacheco Avilés	1723110738	2020-09-24
1112	5172	Isaac Andrés Cumba Flores	1726659921	2020-09-24
1113	5173	Azucena De Los Angeles Flores Pacheco	1712563400	2020-09-24
1114	5174	Marina Elizabeth Rosero Camuendo	1718000647	2020-09-25
1115	5175	Darling Bolívar Toro Armijos	1724969082	2020-09-24
1116	5176	Simón Bolívar Aguaguiña Lindo	1801797166	2020-09-24
1117	5177	Geovana Estefanía Aldás Morales	1804534434	2020-09-24
1118	5178	Karina de los Angeles Gallegos morales	18046649226	2020-09-24
1119	5179	Valeria Fernanda Aguaguiña Gallegos	1804389193	2020-09-24
1120	51710	Gioconda Quintero Pazmiño	1701304899	2020-09-24
1121	5181	Doménica de los Ángeles Ramírez Aldaz	1804557088	2020-09-19
1122	5182	Bryan Alexander Barrera Leiva	1805523386	2020-09-21
1123	5183	María Isabel Banderas Freile	1715482756	2020-09-22
1124	5184	Tatiana Maricela Moreira Cevallos	1311764326	2020-09-26
1125	5185	Paulina Fernanda Ramos Reinoso	1710472034	2020-09-26
1126	5186	Mercedes Alexandra Bravo Romero	1723596472	2020-09-27
1127	5187	Eleodora Romelia Zurita Fuentes	1708940513	2020-09-27
1128	5188	Maritza Elizabeth Calderón Bastidas	1719373860	2020-09-27
1129	5189	Edwin Efraín Caza Chiluiza	1722656194	2020-09-27
1130	51810	Diego Fernando Sáenz Duque	1715028799	2020-09-28
1131	5191	Efren Homero Calvopiña Grandes	0501884811	2020-09-19
1132	5192	Mauricio Geovanny Achig Asto	1723346720	2020-09-20
1133	5193	Luis Guillermo Paredes Amanche	1708555949	2020-09-20
1134	5194	Carlos Enrique Soto Jiménez	1711371680	2020-09-22
1135	5195	Mercedes Maribel Guerrero Sánchez	1306736859	2020-09-23
1136	5196	Romel Rafael Jiménez Chávez	1716437106	2020-09-19
1137	5197	María José Puente Pérez	1718842097	2020-09-25
1138	5198	Gladys Sonia Peñafiel Medina	0602597338	2020-09-23
1139	5199	Johanna Paulina Chuquimarca Analuca	1726042805	2020-09-28
1140	51910	Jefferson Adrian Sánchez Lasso	1004525158	2020-09-30
1141	5201	María Elisa Mesías Paredes	1308016375	2020-09-19
1142	5202	Neiman Ojani Cabrera Cedeño	1250730239	2020-09-21
1143	5203	Diana Karina Herrera Cando	1721826020	2020-09-22
1144	5204	Darío Javier Sinailin Luna	1713032173	2020-09-22
1145	5205	Pablo Stiven Castro Ruiz	0401498142	2020-09-24
1146	5206	Shirley Samantha Jácome Arteaga	0202488581	2020-09-25
1147	5207	Jaime Manuel Ramirez Novoa	1709735425	2020-09-25
1148	5208	Carina Raquel Clavijo Méndez	1719031922	2020-09-28
1149	5209	Karina Elizabeth Vela Caicedo	172690848	2020-10-01
1150	52010	Jhony Patricio Vaca Garrido	1709614539	2020-10-01
1151	5211	Alfredo Renán Enríquez Chulde	0401227699	2020-09-29
1152	5212	Carlos Daniel Criollo Morocho	1721069704	2020-09-29
1153	5213	Freddy Paul Troya Sañay	1719684662	2020-09-28
1154	5214	Julián Andrés Granda Calispa	1715560161	2020-09-30
1155	5215	Luis Isaac Simba Simbaña	1713024204	2020-09-28
1156	5216	Jonathan Eduardo Pozo Riofrio	1725948796	2020-09-26
1157	5217	Carlos Alfonso Flores Molina	1104767726	2020-09-28
1158	5218	Adela Virginia Gutierrez Esmeralda	1307870822	2020-09-27
1159	5219	Valeria Carolina Meza Criollo	1720539343	2020-09-28
1160	52110	Ignacio Vicente Pincay Pincay	1308961190	2020-09-27
1161	5221	Holger Bladimir Morejón Lombeida	0200582849	2020-09-16
1162	5222	Jefferson Stalin Tipanluisa Masabanda	1723440390	2020-09-16
1163	5223	Mayra Vanessa Mena Narváez	1719123927	2020-09-16
1164	5224	Marco Fernando Vizuete Nuñez	0501688691	2020-09-16
1165	5225	Geovanna Maribel Criollo Morocho	1720597853	2020-09-16
1166	5226	Jofre Javier Guamaní Navarrete	1718629718	2020-09-16
1167	5227	Evelyn Patricia Viracocha Segovia	1719388850	2020-09-17
1168	5228	Junior Patricio García Camacho	0202317905	2020-09-17
1169	5229	Geovanny Genaro Cabezas Lucero	1727322180	2020-09-17
1170	52210	Fernanda Elizabeth Soria Cervantes	1717652331	2020-09-21
1171	5231	Angie Nicole Bolaños Suntaxi	1726639600	2020-09-22
1172	5232	Luis Fernando Villamarin Cifuentes	1705241949	2020-09-25
1173	5233	Verónica Jacqueline Pillajo Pastor	1713847752	2020-09-26
1174	5234	Andrea Carina Rojas Liger	1718486457	2020-09-24
1175	5235	Maryuri Marielena Muñoz Zambrano	1308822616	2020-09-28
1176	5236	Sara Victoria Villamarín Centeno	1721342994	2020-09-27
1177	5237	Limber David Zambrano Tupiza	1722530464	2020-09-24
1178	5238	Margarita Elizabeth Castro Jara	1719569285	2020-09-25
1179	5239	Roberto Carlos Suntasig Tenelema	1719311936	2020-09-23
1180	52310	Franklin Stalin Alcívar Andrade	1720813078	2020-09-29
1181	5241	Magaly Estefania Zumba Abdo	1724668874	2020-09-21
1182	5242	David Ricardo Sarche Carrión	1719601302	2020-09-25
1183	5243	Bryan Patricio Neto Vivas	0504286634	2020-09-27
1184	5244	Diego Rubén Pachacama Barahona	1720695632	2020-09-27
1185	5245	Patiño Ramón José Lino	0100096601	2020-09-28
1186	5246	Cornelio Fernando Galeano Endara	1002177937	2020-09-29
1187	5247	Julio Edison Uchupanta Pazmiño	17147717160	2020-09-29
1188	5248	Gonzalo Ramiro Pinto Vallejo	1707437560	2020-10-01
1189	5249	Carlos Jacinto Jaramillo Hualpa	1400440119	2020-10-01
1190	52410	Pablo Augusto Rosero Reyes	1707785026	2020-10-02
1191	5251	Gisela Ximena Velasco Velasco	1750512525	2020-09-29
1192	5252	Diego Alfonso Vasquez Cahuatijo	1720974151	2020-09-20
1193	5253	Wladimir Santiago Fernandez Cruz	1720811668	2020-09-22
1194	5254	Santiago Guillermo Curillo Chace	1713977856	2020-09-24
1195	5255	Nelson Felipe Caicedo García	1204106239	2020-09-20
1196	5256	Fabiola Grijalva Grijalva	1703684538	2020-09-21
1197	5257	Cristian Alberto Calderón Avila	1719966218	2020-09-29
1198	5258	Vicente Yuri Terán Yepez	1001361524	2020-09-27
1199	5259	Thomas Nelson Caicedo Arguello	1752180776	2020-09-25
1200	52510	Melany Jael Calderon Grijalva	1727986034	2020-09-22
1201	5261	Ezequiel Lautaro Chamba Jiménez	1705302147	2020-09-19
1202	5262	Balseca Gordillo Darlya Priscila	1721708269	2020-09-19
1203	5263	Jessica Marvel Ulloa Ordoñez	1751209755	2020-09-19
1204	5264	Lesly Carolina Carrera Salazar	1724010143	2020-09-20
1205	5265	Melanie Yessenia Piñeiros Molina	1726439472	2020-09-25
1206	5266	Karina Cecibel Rojas León	0106233141	2020-09-25
1207	5267	Jennifer Patricia Espinoza Chicaiza	1723945455	2020-09-26
1208	5268	Wendy Michelle Quinga Alulema	1720731965	2020-09-26
1209	5269	Liria de Lourdes Arévalo Jarrín	1703402576	2020-09-26
1210	52610	Tania Paulina Sola Arévalo	1711465045	2020-09-26
1211	5271	Ninive Paulina Benitez Lovato	1711736551	2020-09-14
1212	5272	Amilta Fernanda Castillo Guamán	1721253423	2020-09-25
1213	5273	Rene Orlando Loza Ramos	1714855895	2020-09-10
1214	5274	Enrique Loza Marco	1702113273	2020-09-05
1215	5275	Kimberly Natasha Albán Vallejo	1750803783	2020-09-01
1216	5276	Fausto Eduardo Villagómez López	1746780165	2020-08-28
1217	5277	Carmita Beatriz Ramos Gallo	1704811742	2020-09-08
1218	5278	Cindy Verónica Vallejo Sánchez	1700710510	2020-08-18
1219	5279	Alfonso Oswaldo Albán Jaramillo	1708861727	2020-08-20
1220	52710	María Gabriela Santos Castañeda	1707238554	2020-08-31
1221	5281	Segundo Pedro Álvarez Mena	0201013976	2020-09-20
1222	5282	Monserrath Geraldine Álvarez Marcillo	1753070497	2020-09-21
1223	5283	Ana María Marcillo Imba	1708952393	2020-09-23
1224	5284	Maritza Carolina Álvarez Marcillo	1751064344	2020-09-24
1225	5285	Francisco Alejandro Guzmán Chávez	1723264063	2020-09-24
1226	5286	Andrés Francisco Romero Granda	1723640908	2020-09-25
1227	5287	Gabriela Maribel Hernández Beltrán	1718133901	2020-09-25
1228	5288	Luis Geovanny Salazar Pillajo	1719515155	2020-09-25
1229	5289	Mónica Patricia Simbaña Paredes	1717275521	2020-09-27
1230	52810	Emily Joyce Salvador Aguirre	1753695152	2020-09-27
1231	5291	Milton Francisco Salazar Santamaría	1723850242	2020-09-19
1232	5292	Daniel Alejandro Villacis Mora	1804311007	2020-09-21
1233	5293	Diana Valeria Armas Carpio	1752058840	2020-09-21
1234	5294	Bryan Daniel Alban Rivera	1726856907	2020-09-21
1235	5295	Angela Dolores Padilla Andrango	170061392	2020-09-23
1236	5296	Manuel Amable Pinto Vallejo	0502263521	2020-09-23
1237	5297	Betty Margoth Acosta Salazar	1709677429	2020-09-24
1238	5298	Fabián Fernando Cabezas Ochoa	1707833719	2020-09-24
1239	5299	Roberto José Espinoza Páez	1712334422	2020-09-25
1240	52910	Cesar Patricio Guerrero Muriel	1703793818	2020-09-26
1241	5301	Adriana Elizabeth Escobar Segarra	1708488562	2020-09-18
1242	5302	Transito Beatriz Villagómez Vanegas	1700251570	2020-09-20
1243	5303	María Helena Mendoza Carranza	1753349040	2020-09-21
1244	5304	Eliana Elizabeth Espinoza Nazate	1718381894	2020-09-22
1245	5305	Eva Carrión Rodríguez	1706011911	2020-09-23
1246	5306	Genny Elizabeth Velasco Escobar	1714822943	2020-09-23
1247	5307	Jamie Vanessa Rosero Escobar	1753289634	2020-09-25
1248	5308	Juan Fernando Muñoz Ortega	1105050148	2020-09-27
1249	5309	Manuel Eliceo Morales Vega	1704684925	2020-09-29
1250	53010	Carlos Eduardo Posligua Galiano	1711686566	2020-09-20
1251	5311	José Vicente Rodríguez Pinargote	1721411815	2020-09-16
1252	5312	Tatiana Gabriela Álvarez Carranza	1722706726	2020-09-16
1253	5313	Ivan Marcelo Albán Bravo	0201740123	2020-09-17
1254	5314	Jessica Alexandra Bueno Maceira	1500784614	2020-09-20
1255	5315	Lorena Pasto Tapia	1713068268	2020-09-22
1256	5316	Robinson Cristian Marmol Medina	1718272501	2020-09-23
1257	5317	Michelle Carolina Quishpe Agila	1724222037	2020-09-24
1258	5318	Andrés Sebastián Moreno Ludena	1721356667	2020-09-25
1259	5319	David Justin Yeager	1759157108	2020-09-29
1260	53110	Luis Angel Cabrera Alquinga	1709891863	2020-09-30
1261	5321	Sonia Del Rocio Melo Larco	1713273918	2020-09-23
1262	5322	Luis Rubén Gómez Vizcaíno	1701841999	2020-09-23
1263	5323	Diego Vinicio Quishpe Proaño	1714549654	2020-09-22
1264	5324	Samanta Nicole Peralta Bravo	1725268757	2020-09-22
1265	5325	María Belén Núñez Pérez	1805103346	2020-09-24
1266	5326	Nelson Marco Rosero Sanchez	1804085494	2020-09-26
1267	5327	Flor del Rocio Estrada	171107258	2020-09-28
1268	5328	Estefani Michelle Romero Jara	0604219014	2020-09-27
1269	5329	Demberlin Julessy Solorzano Mendoza	1313959957	2020-09-29
1270	53210	Ivone Catalina Muñoz Arauz	1707879795	2020-09-29
1271	5331	Joselin Lilian Mendoza Villegas	1721512455	2020-09-20
1272	5332	Cristian Alejandro Rosero Guerra	0401707377	2020-09-21
1273	5333	Edgar Rodrigo Herrera Gómez	1717672750	2020-09-24
1274	5334	Jorge Luis Rosero Vela	1721502886	2020-09-25
1275	5335	Roberto Efraín Telenchano Guamán	1721768404	2020-09-25
1276	5336	Omar Geovany Betancourt Abad	1713745394	2020-09-25
1277	5337	José Augusto Enríquez Reinoso	1721872743	2020-09-26
1278	5338	Caterine Maribel Luna Pineida	1715728836	2020-09-27
1279	5339	Karina Marlene Tipantuña Caiza	1714139134	2020-09-27
1280	53310	Flavio Roberto Chasiquiza Narváez	1711720449	2020-09-28
1281	611	LORENA ELIZABETH TOAPANTA ESPINOSA	1715747539	22/09/2020
1282	612	Eduardo Wladimir Lara Inga	1722536735	2020-09-21
1283	613	CARLOS IVÁN USHCA VEINTIMILLA	1725109357	2020-09-22
1284	614	JORGE ALFREDO GRIJALVA SILVA	1711952653	2020-09-22
1285	615	EMERITA SECUNDINA TOBAR CHACHALO	1709012916	2020-09-23
1286	616	VALERIA JAQUELINE MEDICIS ALBÁN	1724223571	2020-09-23
1287	617	MARJORIE SUSANA CHÁVEZ CASTRO	0913755682	2020-09-22
1288	618	JESSICA FERNANDA BUSTILLOS HUILCA	1724631153	2020-09-21
1289	619	HEIDY LILIÁN CAMINOS CORONEL	1724036346	2020-09-28
1290	6110	Claudia Renata Mosquerta Cañizares	1716726557	2020-09-25
1291	621	Rodrigo Alexander Toapanta Arias	1718398496	20/09/2020
1292	622	Nancy Elizabeth Cabezas Guevara	1708838410	21/09/2020
1293	623	Stephanie Mena Lara	1724345689	21/09/2020
1294	624	Carlos Enrique García Villaroel	1725144081	21/09/2020
1295	625	Carlos Fernando Villalba Sevilla	1706739123	21/09/2020
1296	626	Klever Medardo Chuquirima Gonza	1500556723	23/09/2020
1297	627	Daniela Cristina García Chango	1751245349	24/09/2020
1298	628	Jimmy Fernando Vinueza Sabando	1714911987	26/9/2020
1299	629	Digna Maribel Jama Delgado	1307227825	27/09/2020
1300	6210	Lily Lizeth Sarango Robles	2200246565	28/09/2020
1301	631	Yormis Leslie Estupiñan Gomez	803465046	2020-09-26
1302	632	Paula Elizabeth Mosquera Cañizares	1716601677	2020-09-21
1303	633	Orlando Antonio Guanoluisa Zapata	0502283971	2020-09-26
1304	634	Elvis Eduardo Gutierrez Mena	0704409879	2020-09-26
1305	635	Freddy Fernando Jaramillo Nole	1104586670	2020-09-26
1306	636	Roberto Santiago Mejia Quisiguiña	1715932958	2020-09-26
1307	637	Jose Gabriel Mendoza Villamar	0923344949	2020-09-26
1308	638	Victor Hugo Mera Vivero	0923458558	2020-09-26
1309	639	Cristian Hernan Paca Paca	1726137688	2020-09-26
1310	6310	Cristian Andres Revelo Salgado	0401383245	2020-09-26
1311	641	Gabriela Francisca Muñoz Paredes	1804375986	2020-09-22
1312	642	Vinicio Ruben Defas Villagomez	1803787967	2020-09-23
1313	643	Heydi Melina Iza Collaguazo	1726438987	2020-09-23
1314	644	Sylvia Elizabeth Herrera Almagro	1710037431	2020-09-24
1315	645	Hilda Gloria Toscano Ramos	1706829072	2020-09-24
1316	646	Violeta Isabel Reyes Guzman	0501271860	2020-09-24
1317	647	Nancy Olaya Campos	1712106325	2020-09-24
1318	648	Andrea Lisset Vargas Pico	1721242251	2020-09-24
1319	649	David Alejandro Pintado Vintimilla	1750236372	2020-09-25
1320	6410	Cristian Mauricio Moran Endara	1003168547	2020-09-30
1321	651	Hugo Vicente Sanmartin Sanmartin	1102403282	2020-09-26
1322	652	Roberto Antonio Sabando Lucas	1750165167	2020-09-25
1323	653	Juan Elias Guitarra Santa	1703712859	2020-09-25
1324	654	William Joffre Zamora Guzmán	0919820159	2020-09-18
1325	655	Luis Eduardo Romero Chavez	1600064602	2020-09-27
1326	656	Valeria Patricia Gomez Jurado Banitez	1720108222	2020-09-25
1327	657	Omar David Egas Arroyo	1710167584	2020-09-25
1328	658	Maira Estefania Pinos Peralta	1722308002	2020-09-25
1329	659	Angelica Andreina Velez Herrera	2300387004	2020-09-21
1330	6510	Paola Estefania Lema Llanos	1750277061	2020-09-23
1331	661	Robert Carlos Maya Bonifaz	1802481471	2020-09-24
1332	662	Roberto Carlos Peña Quiñones	1715827620	2020-09-26
1333	663	Jorge Marcelo Alcivar Muñoz	1311567539	2020-09-26
1334	664	Javier Preslav Amores Burbano	1715065106	2020-09-27
1335	665	Edgar Gonzalo ROmero Salinas	1719505206	2020-09-27
1336	666	Diana Carolina Lascano Paredes	1804478672	2020-09-27
1337	667	Maria Alexandra Pacharama Villa	1721655353	2020-09-28
1338	668	Ixel Fernanda Pino Cantos	0603965435	2020-09-29
1339	669	Nathalia Paola Guachamin Chinachi	1721200434	2020-10-02
1340	6610	Nataly del Rosario Maldonado Chamba	1722498845	2020-10-03
1341	671	Luis Aurelio Ojeda Pallo	1713555991	2020-09-21
1342	672	Santaigo David Lara Inga	1724300643	2020-09-22
1343	673	Carlos Eduardo Freire Alprecht	0909003071	2020-09-22
1344	674	Nicolás Alejandro Salgado Ricaurte	1720578432	2020-09-22
1345	675	Andres Marcelo Labarca Flores	1722466222	2020-09-22
1346	676	Darwin Patricio Sarche Lanchimba	1718948605	2020-09-23
1347	677	Samantha Jazmin Aldas Arguello	1718611740	2020-09-23
1348	678	Beatriz Cumanda Coronel Illescas	0702949090
1349	679	Edgar Alfonso Mosquera Robayo	1707100772	2020-09-25
1350	6710	Laura Beatriz Inga Cando	1706040506	2020-09-26
1351	681	Ángel Israel Rocha Angamarca	1720587367	2020-09-20
1352	682	Blanca Lucía Suntasig Toapanta	1726728718	2020-09-20
1353	683	José Marcelo Mogro Perez	1712432903	2020-09-20
1354	684	Geovanny Rafael Aldas Carvajal	0604236414	2020-09-20
1355	685	Jimena Patricia Collaguazo Aroca	1715603450	2020-09-20
1356	686	Irma Gioconda Morocho Guamanga	0102994993	2020-09-20
1357	687	Geovana Elizabeth Falcon Parra	1723070643	2020-09-21
1358	688	Angel Fernando Rosales Imbago	0502963929	2020-09-20
1359	689	Roberto Carlos Carranco Rueda	1719283606	2020-09-22
1360	6810	David Daniel Guzmán Guzmán	1751701663	2020-09-22
1361	691	Danny Alexander Oña Villarreal	1720274206	2020-09-19
1362	692	Luis Rodrigo Pineida Vásquez	1717060303	2020-09-22
1363	693	Mariana Magdalena Galeano Viera	1716747553	2020-09-26
1364	694	Juan Sebastián Cepa Vallejo	1723628515	2020-09-22
1365	695	Sandro Patricio López Castillo	0401518196	2020-09-22
1366	696	Byron Javier Valencia Sislema	1719601393	2020-09-22
1367	697	Nancy Patricia Cárdenas Narváez	1711576247	2020-09-26
1368	698	Eddison Danilo Coyago Quishpe	1724629470	2020-09-26
1369	699	Luis Fernando Pineda Tacuri	1707088421	2020-09-22
1370	6910	Iveth Marcela Sampedro Rodríguez	1725550882	2020-09-26
1371	6101	Juan Genaro Ayala Yepez	1705519351	2020-09-25
1372	6102	Jennifer Gabriela Astudillo Sarzosa	1719083089	2020-09-25
1373	6103	Fernando Xavier Cajas Galarza	1723361281	2020-09-25
1374	6104	Carmen Janneth Sandoval Triviño	1709873036	2020-09-25
1375	6105	Vanessa Michelle Barzallo Puebla	1724582315	2020-09-28
1376	6106	Juan Carlos Ayala Sandoval	1719202309	2020-09-28
1377	6107	Estefania Vanessa Arauz Andrade	1717930067	2020-10-03
1378	6108	Giovanni Christopher Salas Sandoval	1717879652	2020-09-28
1379	6109	Cristhian Xavier Cevallos Rodriguez	1718537580	2020-10-04
1380	61010	Erick Fernando Ayala Sandoval	1719202317	2020-09-28
1381	6111	Martín Leonardo Proaño Hidalgo	1713945721	2020-09-22
1382	6112	José Medardo Analuisa Sangucho	1712099330	2020-09-23
1383	6113	Jorge Luis Alarcón Chávez	1721227609	2020-09-25
1384	6114	Juan Diego Amaguayo Puglla	0603029885	2020-09-26
1385	6115	Rosa Elena Cueva Brito	0800175754	2020-09-27
1386	6116	Marcia Mariana Salazar Álvarez	1700339037	2020-09-27
1387	6117	César Augusto Sarango Alejandro	1102822440	2020-09-27
1388	6118	Alisson Nicole Mejía Toapanta	1724558182	2020-09-28
1389	6119	Gabriela Stefany Gallo Barahona	1715887053	2020-09-28
1390	61110	Gloria Esperanza Cando Yugcha	1708612286	2020-09-28
1391	6121	Edgar Orlando Almachi Saragosin	0503227043	2020-09-23
1392	6122	Wendy Ashley Zambrano Álava	1750351361	2020-09-23
1393	6123	Adriana Yomahira Estrada Jama	1751377241	2020-09-25
1394	6124	Milton Gonzalo Jacome Chancusig	1713805321	2020-09-25
1395	6125	Erick Alexander Ramírez Huiracocha	1851025500	2020-09-26
1396	6126	Maria Fabiola Curipoma Chuncho	1711782951	2020-09-26
1397	6127	Torres Toapanta Marco Paúl	1721974861	2020-09-26
1398	6128	Diego Alonso García Cotto	1720966322	2020-09-27
1399	6129	Pamela Nathaly Dueñas Cuaycal	1721903035	2020-09-28
1400	61210	Marco Rafael Doicila Doicila	0501840086	2020-09-30
1401	6131	Andres Alejandro Quinapalli Llumigusin	0704411776	2020-09-27
1402	6132	Paulina Margarita Achig Simbaña	1711662781	2020-09-27
1403	6133	Maria Jose Vega Salazar	1725665044	2020-08-27
1404	6134	Evelyn Nathaly Herrera Cevallos	1719442699	2020-09-28
1405	6135	Sandra Milena Vaderrama	0954412833	2020-09-28
1406	6136	Adela de las Mercedes Ochoa Salas	1705381935	2020-09-28
1407	6137	Guido Irving Palacios Giler	1306642321	2020-09-28
1408	6138	Oscar Eduardo Narvaez Mejia	0401741335	2020-09-29
1409	6139	Edith Anael Tello Cedeño	1717839359	2020-10-04
1410	61310	Emillie Arline Donoso Ibarra	1718528457	2020-10-04
1411	6141	Edy Edmundo Ibarra Yapu	1001732872	2020-09-24
1412	6142	Elvia Marina Yapu	1000872307	2020-09-24
1413	6143	Geovanny Gustavo Marmol Bedoya	1003984687	2020-09-24
1414	6144	Adrian Marcelo Paredes Flores	1722141940	2020-09-25
1415	6145	Diego Antonio Jaramillo Vinueza	1001394186	2020-09-25
1416	6146	Jairo Santiago Jaramillo Vinueza	1001663655	2020-09-25
1417	6147	José Antonio Chicaiza Cañarejo	1002582581	2020-09-26
1418	6148	Pablo Napoleón Gavi Perugachi	1719376269	2020-09-27
1419	6149	Cleotilde Matilde Calderón Calderón	1701390906	2020-09-27
1420	61410	Paulina Consuelo Sarzosa Chiguano	1721410858	2020-09-28
1421	6151	Manuel Amable Tapia Cevallos	0500074059	2020-09-22
1422	6152	Maritza Elizabeth Valenzuela Caguana	1715033831	2020-09-24
1423	6153	Wilmer Ismael Suárez Suárez	1716539067	2020-09-25
1424	6154	María Inés Reinoso Chávez	1000805844	25/09/2020
1425	6155	Juan Carlos Jácome Jaramillo	1708191091	2020-09-28
1426	6156	Mercedes Oralia Navarrete Arroyo	1710932425	2020-09-29
1427	6157	Anthony Jaren Rivas Rubio	1751634054	2020-09-29
1428	6158	Elsa Jeanneth Báez Cevallos	1711999423	03/10/2020
1429	6159	Mónica Luisa Criollo Amagua	1714854690	03/10/2020
1430	61510	Alisson Lizeth Granja Lascano	1722865589	03/10/2020
1431	6161	MAYRA ESTEFANIA CARRANZA PONCE	1722289558	24/ 09/ 2020
1432	6162	Manuel Esteban Orellana Maurete	1900161215	2020-09-25
1433	6163	Victor Hugo Ulloa Duque	1708029796	2020-10-05
1434	6164	Miriam Yolanda morales cruz	1709054298	26/09/2020
1435	6165	Paul Esteban Fabara Vera	1003845854	2020-10-03
1436	6166	Jeannette Blanca Edith Gallegos Ballas	1707672067	2020-09-28
1437	6167	Ricardo Paul Melo Tobar	17114190553	2020-09-30
1438	6168	Yugcha Muñoz Gina Bertha	1313430058	2020-09-24
1439	6169	Alberto Paul Arcos Correa	1719007625	2020-09-29
1440	61610	Maria Fernanda Polo Almeida	1713732202	2020-09-30
1441	6171	José Lorenzo Sánchez Inlago	1002120929	2020-09-19
1442	6172	Richard Andree Narváez Proaño	1716041882	2020-09-19
1443	6173	Christian Andrés Cerón Tipan	1724239155	2020-09-20
1444	6174	Pablo Rene Muñoz Ayora	1709975742	2020-09-21
1445	6175	Juan Anibal Guachamin Toaso	1710845395	2020-09-21
1446	6176	William Santiago Alquinga Guaña	1722548243	2020-09-22
1447	6177	José Antonio Carvajal Tocagon	1002345807	2020-09-22
1448	6178	Marco Vinicio Ortiz Beltrán	1717320764	2020-09-22
1449	6179	Stayce Doménica Maldonado Barros	1720487998	2020-09-23
1450	61710	Édgar Ramiro Medina López	1716654163	2020-09-23
1451	6181	Kevin Omar Quinapallo Jaya	1726450073	2020-09-19
1452	6182	Rosa del Consuelo Paucar Cajas	1708147564	2020-09-24
1453	6183	Edgar Ramiro Naula Inga	1720491776	2020-09-24
1454	6184	Jenny Elizabeth López Santillán	1708634074	2020-09-24
1455	6185	Carlos Julio Villarreal Briones	1707393102	2020-09-23
1456	6186	Christian Andrés Clavijo Heredia	1003755335	2020-09-24
1457	6187	Carmita Bolivia Albuja Flores	1707223200	2020-09-22
1458	6188	Hernán Rolando Crespo Rodríguez	1711179398	2020-09-22
1459	6189	Nancy Esthela Rosero Andrade	1000703445	2020-10-01
1460	61810	Byron Eusebio Lomas Ruiz	1002007282	2020-09-20
1461	6191	Joselyn Alexandra Solís Almeida	1804666582	2020-09-29
1462	6192	Estefania Raquel Tatayo Arellano	1003485081	2020-09-29
1463	6193	Nixon Ariel Méndez Piñeiros	1752803849	2020-09-29
1464	6194	Miguel Hemilio Alarcón Barahona	1001977949	2020-09-29
1465	6195	Verónica Viviana Vaca Sotelo	1003485081	2020-09-29
1466	6196	Luisa Marcelia Pazmiño Romo	1001669643	2020-09-30
1467	6197	Rosa Anita Flores Cervantes	1001576477	2020-09-30
1468	6198	Claudia Mariela Ibadango Rosero	1002011490	2020-10-03
1469	6199	Guerrón Torres Delia Marisol	1002336137	2020-10-03
1470	61910	María Liseth Almeida Hidrobo	1002294534	2020-10-03
1471	6201	Felipe Antonio Morales Cevallos	0800063661	2020-09-30
1472	6202	Amanda Leine Cerda Calapucha	1500827082	2020-09-30
1473	6203	Guadalupe Manuela Ramos Arevalo	1719196634	2020-09-30
1474	6204	Galo Paul Rodrigruez Barros_x000D_	1501100497	2020-10-01
1475	6205	Pierre Jose Castro Viteri	1714190780	2020-10-01
1476	6206	Carlos Olmedo Ibarra ramos	0200196517	2020-10-02
1477	6207	Diego Ron Torres	1711444586	2020-10-03
1478	6208	Darwin Marcelo Gruezo Moreira	1715648588	2020-10-04
1479	6209	Viviana Paola Alquinga Tuza	1721031225	2020-10-04
1480	62010	Marcia Guerrero Rodriguez	1709584740	2020-10-05
1481	6211	Cristian David Negrete Tello	1727443697	2020-09-22
1482	6212	Dayerlin Domenica Parraga Montes	1725341653	2020-09-22
1483	6213	Denis Oscar Rea Ordoñez	0605407659	2020-09-22
1484	6214	Juan Evangelista Pallo Toapanta	1703541670	2020-09-22
1485	6215	Estefanía Carola Tutillo Morales	1721552196	2020-09-27
1486	6216	Victor Hugo Cumbal Morales	1722950472	2020-09-27
1487	6217	Patricia Fernanda Igllon Aucatoma	1721046769	2020-09-27
1488	6218	Alexandra Patricia Ante Aldaz	1716359854	2020-09-28
1489	6219	María Zenaida Quishpe Nacimba	1713632287	2020-09-28
1490	62110	Andres Felipe Ortiz Toro	1726157256	2020-09-28
1491	6221	Viviana Elizabeth Ruiz Correa	1720821733	2020-09-19
1492	6222	Jenny Milena Rodriguez Tarapues	1729967776	2020-09-21
1493	6223	Lisseth Melisa Cumbicus Luna	1726476962	2020-09-22
1494	6224	María Belen Espin Sotaminga	1724801475	2020-09-24
1495	6225	Yessenia Magaly Sánchez Romero	1717086753	2020-09-25
1496	6226	Diana Carolina Vega Sigcha	1750725275	2020-10-03
1497	6227	Gloria Esperanza Valdiviezo Flores	1707900849	2020-09-25
1498	6228	Geomara Abigail Barreno Caizaluisa	1724253818	2020-09-25
1499	6229	Rosa Erlinda Yépez Montalvo	1717005209	2020-09-26
1500	62210	Rosita del Carmen Carrasco Montoya	0201419926	2020-09-27
1501	6231	Danilo Guillermo Michay Lanchimba	1722648233	2020-09-22
1502	6232	María de los Ángeles Chiluiza Quinatoa	550647903	2020-09-22
1503	6233	Luis Armando Figueroa Saraguro	1104673007	2020-09-22
1504	6234	Robert Daniel Ortiz Escobar	1804804498	2020-09-23
1505	6235	Olanda Maira Alvarado Mendoza	1712371424	2020-09-23
1506	6236	Consuelo del Rocio Espinosa Ledesma	1710697309	2020-09-24
1507	6237	Leonardo Wilfrido Crespo	1700735564	2020-09-24
1508	6238	Segundo Marcelo Buitrón Díaz	1710309533	2020-09-24
1509	6239	Jessica Tatiana Saltos Estrella	1719665398
1510	62310	Dilan Andrés Cabrera Benalcázar	1750382077
1511	6241	Gabriela Lizeth Guillin Andachi	1718571423	2020-09-26
1512	6242	Mishell Katherine Heredia Espín	1724156193	2020-09-27
1513	6243	Manuel Ñacata Suntaxi	1711495331	2020-09-27
1514	6244	Manuel Ernesto Betancourt Valle	1701566406	2020-09-28
1515	6245	Blanca Guadalupe Betancourt Flores	1708168396	2020-09-28
1516	6246	Edwin Gustavo Flores Herrera	1705071007	28/09/2020_x000D_
1517	6247	Denisse Alejandra Torres Paredes	1719669507	2020-09-29
1518	6248	Tatiana Elizabeth Rojas Rivadeneira	1762914305	2020-09-29
1519	6249	Marilin Margarita Margarita	1718830233	2020-09-29
1520	62410	Portilla Rojas Willian Rodrigo	1720695632	2020-09-27
1521	6251	Lidia Margarita Lechón Cacuango	1723738496	2020-10-04
1522	6252	Eduardo José Yánez Pacheco	1718053596	2020-09-28
1523	6253	Ariel Sebastian Sierra Inguilán	1726486549	2020-09-29
1524	6254	Christian Eduardo Jacome Morales	1715835508	2020-09-29
1525	6255	Raquel Jenny Carrillo Lucero	1720458924	2020-09-29
1526	6256	Gonzalez Narvaez Christian Fabian	1713744165	2020-10-02
1527	6257	Johanna Marisabel Toscano Lomas	1715688311	2020-10-02
1528	6258	Diego Alexis Morales Balladares	1713231429	2020-10-02
1529	6259	Bertha del Carmen Lucero	1703640811	2020-10-01
1530	62510	Gisela Lizbeth Robayo Andrade	1719716233	2020-09-21
1531	6261	Mario Hermenejildo Salguero Hinojosa	0501090526	2020-09-19
1532	6262	Cristian Paul Toapanta Lema	0503479768	2020-09-19
1533	6263	María Eugenia Alarcón Andino	0502645922	2020-09-20
1534	6264	Nelson Rodrigo Flores Chiluisa	0501956874	2020-09-20
1535	6265	Ana Cristina Muñoz Torres	1804481487	2020-09-20
1536	6266	Mayra Fernanda Viteri Andino_x000D_	0502630742	2020-09-21
1537	6267	Alida Omaida Navarro Viteri	0502388036	2020-09-23
1538	6268	Domenica Guicela Escudero Jácome	0302026505	2020-09-26
1539	6269	Solange Marcela Quinto Estacio	0804468791	2020-09-26
1540	62610	Veronica Viviana Yugcha Pilatasig	0503296394	2020-09-28
1541	6271	Vinicio Medardo Obaco Balcazar	1803703659	2020-09-18
1542	6272	María Inés Muenala Guachamin	1003840137	2020-09-23
1543	6273	Diego Fernando Hurtado Lomas	400952016	2020-09-24
1544	6274	Solange Geovanna Espin Monar	1722089966	2020-09-17
1545	6275	Nancy Paulina Nuñez Montero	1711931020	2020-09-16
1546	6276	David Fernando Vásquez Calderón	1721445185	2020-09-20
1547	6277	Valeria Estrella Fernández Chamba	702749623	2020-09-17
1548	6278	Patricia Elizabeth Manrique Ávila	1713104485	2020-09-18
1549	6279	Delia María Carrasco Paredes	1803795838	2020-09-19
1550	62710	Martha Susana Mosquera Chulca	1708310956	2020-09-28
1551	6281	Patricia Maribel Vargas Moreta	1720279791	2020-09-17
1552	6282	Loudes Guadalupe Amón Viteri	0502295595	2020-09-19
1553	6283	Edwin Paul Changoluisa Guaman	1723274825	2020-09-21
1554	6284	Estefania Ximena Buendía Chamorro	1719008300	2020-09-24
1555	6285	Andrea Soledad Mera Viteri	1804879995	2020-09-24
1556	6286	Mateo Josue Fontoni Añazco	1804344594	2020-09-24
1557	6287	Jennifer Pamela Villamarin Zambrano	0503927535	2020-09-25
1558	6288	Diego Alexander Espin Calvopiña	1716236904	2020-09-26
1559	6289	Rodolfo Lorenzo Zoller Jimenez	0914914171	2020-09-30
1560	62810	Ana Paula Chato Noroña	0504345000	2020-10-01
1561	6291	Daysi Isabel Vela Maila	1722141486	2020-09-24
1562	6292	Flor Vanessa Cando Loya	1718551128	2020-09-23
1563	6293	Alex Javier Tipantasig Cunalata	1804331443	2020-09-25
1564	6294	Luis Ernesto Aucancela Cucuri	0604049585	2020-09-26
1565	6295	Luis Fabián Moya Espín	1802090066	2020-09-26
1566	6296	Viteri Miranda José Luis	1803610573	2020-09-26
1567	6297	Luis Enrique Chango Núñez	1802815355	2020-09-27
1568	6298	Manuel Azael Perez Santana	0602282568	2020-09-28
1569	6299	Alberto Sebastian Gomez Zenere	1715208805	2020-10-03
1570	62910	Evelin Paulina Gavilánez Zúñiga	1803490653
1571	6301	Gabriela Lizeth Guillin Andachi	1718571423	2020-09-24
1572	6302	Andrea Carina Rojas Liger	1718486457	2020-09-03
1573	6303	Clara Lida Viscaino Cisneros	1000583719	2020-09-18
1574	6304	Frank Oliver Aldaz Ponluisa	1712346301	2020-09-27
1575	6305	Henry Ramiro Oña Guanoluisa	1721130522	2020-09-18
1576	6306	José Ricardo Sandoval Sandoval	1002655510	2020-09-24
1577	6307	Margarita Elizabeth Castro Jara	1719569285	2020-09-13
1578	6308	Lizbeth Carolina Gualotuña Llumiquinga	1716318579	2020-09-19
1579	6309	David Sebastian Amagua Llumiquinga	1721738837	2020-09-24
1580	63010	Maricela del Rocío Venegas Yánez	0603032079	2020-09-29
1581	6311	Salinas Cambas Luis David	0941558736	2020-09-26
1582	6312	Xavier Omar Mejías Morales	1723657530	2020-09-27
1583	6313	Marcela Adriana Puco Navarrete	0927994442	2020-09-24
1584	6314	Mary Elena Cetre Cortes	1050087285	2020-09-03
1585	6315	Pedro Enrique Banchon Rivas	919661736	2020-09-25
1586	6316	Yair Alexandre Andino Lopez	1207740224	2020-09-27
1587	6317	Erit Ramon Ruano Acosta	802128827	2020-09-28
1588	6318	Pablo Emilson Villafuerte Jimenez	201639879	2020-09-28
1589	6319	Luis Enrique Caicedo Mina	801114209	2020-09-30
1590	63110	Mercy Judith Centeno Calderon	801114209	2020-09-30

## Sheet: Bloque 2
Código del paciente	Edad	Grupo de edad	Sexo	Etnia	Lugar de nacimiento (provincia)	Lugar de nacimiento (ciudad)	Lugar de residencia (provincia)	Lugar de residencia (ciudad)	Lugar de residencia (barrio)	Pais de padre	Pais de madre	Profesion	Ocupacion
		1= 6-12, 2=12-18, 3=18-55, 4= 56-65, 5= 65-75, 6=+75	1= Femenino 2= masculino	1=Mestizo 2= Nativo 3=Afro 4=Asiatico 5= Otro	1= Pichincha, 2= Imbabura, 3=Los Ríos, 4= Cotopaxi, 5= Loja, 6= Tungurahua, 7=Chimborazo, 8=Carchi, 9=Sucumbíos, 10=Guayas, 11=Bolivar, 12= Manabí, 13= El Oro, 14=Esmeraldas, 15= Pastaza, 16=Sto Domingo de los Tsáchilas, 17=Morona Santiago, 18= Azuay, 19= Galápagos, 20=Sta. Elena, 21=Napo, 22= Cañar, 23= Zamora Chinchipe, 24= Orellana	1=Quito, 2= Quisaloma, 3= Moraspungo, 4=Latacunga, 5= Loja, 6=Cevallos, 7= Ibarra, 8=Pallatanga, 9= Riobamba, 10= Ambato, 11= Sigchos, 12=Tulcán, 13=Valencia, 14=Nueva Loja, 15=Guayaquil, 16=San Miguel, 17=Olmedo, 18= Portoviejo, 19=Manta 20=Pujili, 21=Chone, 11= Santa Rosa, 8=Quinindé, 24=Esmeraldas, 22= Puyo, 23=San Miguel de Bolívar, 27= Cayambe, 28=San José de Minas, 29=Alluriquín, 30=Machach…	1= Pichincha, 2= Imbabura, 3=Los Ríos, 4= Cotopaxi, 5=Loja,6=Tungurahua, 7=Esmeraldas, 8=Manabí, 9=Guayas, 10= Orellana, 11= Carchi, 12=Bolívar, 13=Sta. Elena, 14 = Sto. Domingo, 15=Napo, 16=Chimborazo, 17=Azuay, 18= Sucumbíos, 19= Cañar, 20=El Oro, 21=Sucumbios, 22= Morona Santiago, 11= Pastaza	1=Quito, 2= Quisaloma, 3= Moraspungo, 4=Quero, 5= Ibarra, 6= Loja, 7= Sangolqui, 8= Ambato, 9= Sigchos, 10=Quinindé, 11=Portoviejo, 12=Guayaquil, 13= El Coca, 14= Chone, 15= Puyo, 16= Latacunga, 17=Cayambe, 18=Machachi, 19= Guaranda, 20=Otavalo, 21=Salinas, 11=Sto. domingo, 8= Pelileo, 24=Daule, 22=Quevedo, 23= Salcedo, 27= Pujilí, 28=Baeza, 29=Riobamba, 30= Duran, 31=Píllaro , 32=Jipijapa, 33=Cu…	0= S/N, 1=Mariscal UIO, 2= Santa Prisca, 3= California alta, 4= Centro de Moraspungo, 5= Pío XII, 6= Pomasqui, 7=Subcentro, 8=Yacucalle, 9=San Carlos,10=Base aérea, 11=Calderón, 12= Saraguro , 13= Selva Alegre Sgq, 14= Marianas, 15= Loma grande, 16= La Ferroviaria, 17= Cotocollao , 18= Ficoa, 19= Pishilata, 20= Izamba, 21= Yalo, 11= La loma de Quito, 8= Rancho Bajo, 24=Solanda, 22=Carcelen, 23= L…	0= Sin padre, 1=Ecuador, 2=Colombia, 3=Argentina, 4=…	1=Ecuador, 2= Colombia, 3= Venezuela, 4= Chile	0=Ninguna, 1=Parvularia, 2= Administración de empresas, 3= Ingeniería Comercial, 4= Belleza, 5= Oficinista, 6= Ingenieria en sistemas,7=Tecnologo en marketing, 8=Auxiliar de enfermería, 9=Ninguna/Bachiller, 10= Licenciado en enfermería,11= Chef, 12= Ingeniero Mecánico, 13=Estudiante, 14= Licenciada en Terapia Ocupacional, 15= Ingeniera electrónica, 16= Ingeniero civil, 17= Comerciante, 18= Ama de…	0= Ninguna, 1= Parvularia, 2= Servidor privado, 3= Jefe de agencia corporativa, 4= Independiente, 5= Servidor Público, 6= Enfermero, 7= Médico , 8= Visitador médico, 9=Estudiante, 10= Licenciada en Terapia Ocupacional, 11= Ingeniero electrónico, 12= Ingeniero civil, 13= Comerciante, 14= Ama de casa, 15= Docente, 16=Policía, 17=Jubilada, 18=Médico Rural, 19=Chef pastelero, 20=Fotógrafo, 21=Ingenie…
211	21	3	2	1	1	1	1	1	80	1	1	9	9
212	44	3	1	1	1	1	18	35	0	1	1	72	92
213	8	3	1	1	1	1	1	1	80	1	1	9	9
214	28	3	2	1	2	7	2	5	95	1	2	11	7
215	32	3	2	1	1	1	1	1	43	1	1	2	29
216	54	3	1	1	7	9	1	1	43	1	1	48	0
217	22	3	2	1	1	1	1	1	43	1	1	0	0
218	8	3	1	1	24	70	1	1	82	1	1	9	9
219	37	3	1	1	5	5	2	37	89	1	1	100	15
2110	40	3	2	1	2	34	2	37	0	1	1	20	16
221	66	5	1	1	1	1	1	1	22	1	1	42	17
222	45	3	2	1	1	1	1	1	177	1	1	57	5
223	46	3	1	1	1	1	1	1	101	1	1	28	47
224	36	3	2	1	1	1	1	1	245	1	1	99	2
225	68	5	2	1	1	1	1	1	158	1	1	17	17
226	95	6	1	1	1	1	1	1	158	1	1	17	17
227	42	3	2	1	1	1	1	1	196	1	1	99	2
228	42	3	2	1	1	1	1	1	144	1	1	6	2
229	51	3	1	1	1	1	1	1	158	2	2	94	62
2210	40	3	2	1	1	1	1	1	1	1	1	39	65
231	33	3	1	3	1	1	1	1	22	1	1	57	57
232	32	3	2	3	1	1	1	1	1	2	1	16	1
233	57	4	1	1	1	53	1	1	91	1	1	48	4
234	54	3	1	1	16	41	14	11	186	1	1	9	14
235	29	3	1	3	1	1	1	1	91	1	1	113	153
236	38	3	2	1	1	1	1	7	104	1	1	9	13
237	31	3	2	1	1	1	1	1	24	1	1	16	5
238	30	3	2	1	1	1	1	1	119	1	1	53	5
239	37	3	2	1	1	1	1	1	69	1	1	20	16
2310	54	3	1	1	4	4	1	1	175	1	1	48	4
241	35	3	1	1	5	5	5	6	85	1	1	34	38
242	38	3	1	1	5	5	5	6	85	1	1	8	44
243	34	3	2	1	5	5	5	6	211	1	1	8	44
244	40	3	1	1	5	5	5	6	211	1	1	11	7
245	37	3	1	1	5	5	5	6	211	1	1	11	7
246	31	3	2	1	5	5	5	6	150	1	1	34	38
247	24	3	1	1	5	5	5	6	150	1	1	10	6
248	29	3	1	1	5	5	5	6	211	1	1	78	4
249	8	3	2	1	1	1	5	6	13	1	1	13	9
2410	57	4	1	1	5	5	5	6	111	1	1	1	14
251	67	5	1	1	11	50	1	1	122	1	1	9	14
252	40	3	1	1	1	1	6	8	172	1	1	9	57
253	8	3	1	1	4	4	1	1	11	1	1	13	9
254	51	3	1	1	5	5	6	8	71	1	1	9	14
255	81	6	2	1	4	4	1	1	119	1	1	34	17
256	30	3	2	1	6	10	6	8	18	1	1	66	8
257	37	3	1	1	1	1	1	1	134	1	1	9	84
258	23	3	2	1	6	10	6	8	18	1	1	9	9
259	43	3	1	1	6	10	6	8	34	1	1	9	14
2510	58	4	2	1	6	10	6	8	18	1	1	34	38
261	58	4	2	1	3	94	1	1	213	1	1	9	4
262	43	3	1	1	1	1	1	7	104	1	1	48	4
263	22	3	2	1	1	1	1	7	104	1	1	12	97
264	23	3	2	1	1	1	1	7	104	1	1	12	4
265	47	3	2	1	1	1	1	1	11	1	1	16	12
266	64	4	2	1	1	1	1	1	9	1	1	2	17
267	24	3	2	1	1	1	1	1	17	1	1	9	47
268	76	6	2	1	1	36	1	7	104	1	1	0	4
269	46	3	1	1	1	1	1	7	104	1	1	12	4
2610	29	3	1	1	1	1	1	1	79	1	1	34	38
271	23	3	2	1	1	1	1	1	69	1	1	12	57
272	34	3	2	1	5	5	1	7	104	1	1	23	36
273	48	3	2	1	1	1	1	7	104	1	1	66	8
274	44	3	1	1	1	1	1	1	11	1	1	54	27
275	22	3	1	1	6	10	1	1	218	1	1	13	33
276	34	3	1	1	1	1	1	7	104	1	1	23	36
277	38	3	2	1	7	9	1	1	104	1	1	23	36
278	22	3	1	1	1	1	1	1	32	1	1	13	9
279	33	3	2	1	1	1	1	7	104	1	1	23	36
2710	70	5	2	1	1	1	1	1	192	1	1	48	77
281	63	4	1	1	18	38	1	1	171	1	1	2	17
282	29	3	1	1	1	1	1	1	142	1	1	12	4
283	71	5	2	1	3	101	1	1	107	1	1	17	13
284	52	3	2	1	1	1	1	1	106	1	1	66	8
285	30	3	2	1	1	1	1	1	106	1	1	34	38
286	41	3	1	1	7	9	1	1	106	1	1	5	4
287	32	3	2	1	1	1	1	1	119	1	1	17	4
288	54	3	1	1	1	1	1	1	119	1	1	10	6
289	54	3	1	1	1	1	1	1	98	1	1	31	15
2810	38	3	1	1	1	1	1	1	11	1	1	17	4
291	37	3	2	1	1	1	1	1	69	1	1	73	93
292	27	3	1	1	1	1	1	1	97	1	1	10	6
293	60	4	1	1	1	1	1	1	35	1	1	31	15
294	39	3	2	1	1	1	1	1	11	1	1	12	12
295	38	3	2	1	1	1	1	1	108	1	1	23	36
296	35	3	2	1	5	5	1	1	55	1	1	23	36
297	35	3	2	1	2	7	2	5	0	1	1	23	36
298	32	3	2	1	18	38	1	1	38	1	1	23	36
299	32	3	1	1	1	1	1	1	39	1	1	112	163
2910	38	3	2	1	1	1	1	1	237	1	1	34	38
2101	28	3	2	1	1	1	1	1	50	1	1	57	135
2102	71	5	1	1	1	1	1	1	50	1	1	9	14
2103	39	3	1	1	1	1	1	1	16	1	1	12	141
2104	20	3	2	1	1	1	1	1	212	1	1	9	9
2105	30	3	2	1	1	1	1	1	15	1	1	34	38
2106	63	4	2	1	1	1	17	33	70	1	1	9	135
2107	35	3	1	1	6	10	2	5	8	1	1	76	98
2108	32	3	2	1	1	1	1	1	38	1	1	76	98
2109	42	3	2	1	6	10	6	8	0	1	1	64	60
21010	67	5	2	1	1	1	1	1	24	1	1	95	57
2111	42	3	2	1	15	22	11	15	196	1	1	53	110
2112	33	3	2	1	9	37	11	15	186	1	1	53	107
2113	50	3	2	1	15	22	11	15	186	1	1	53	5
2114	57	4	2	1	15	22	11	15	111	1	1	5	5
2115	30	3	1	1	15	22	11	15	186	1	1	84	5
2116	58	4	2	1	15	22	11	15	111	1	1	16	5
2117	35	3	2	1	15	22	11	15	111	1	1	53	5
2118	65	4	2	1	9	37	11	15	176	1	1	33	5
2119	50	3	1	1	1	1	11	15	111	1	1	5	5
21110	56	4	2	1	7	9	11	15	124	1	1	56	5
2121	45	3	1	1	1	1	2	5	66	1	1	22	5
2111	31	3	2	1	7	9	16	29	138	1	1	11	56
218	40	3	1	1	1	1	2	5	8	1	1	8	44
2124	52	3	1	1	8	12	2	5	218	1	1	2	84
2122	23	3	1	1	2	34	2	5	220	1	1	75	14
2123	42	3	2	1	2	7	1	1	16	1	1	27	4
2127	68	5	2	1	2	7	1	1	17	1	1	87	137
2128	43	3	2	1	2	34	2	37	111	1	1	20	16
2129	50	3	1	1	7	9	1	1	88	1	1	10	6
21210	57	4	1	1	1	1	1	1	55	1	1	31	15
2131	34	3	1	1	1	1	1	1	11	1	1	0	14
2132	38	3	2	1	1	1	1	1	38	1	1	66	5
2133	40	3	2	1	1	1	1	1	228	1	1	16	5
2134	49	3	2	1	4	4	1	1	225	1	1	16	5
2135	49	3	2	1	15	22	11	15	154	1	1	66	8
2136	31	3	2	1	1	1	1	1	38	1	1	23	36
2137	48	3	2	1	6	10	6	8	0	1	1	0	135
2138	53	3	2	1	1	1	1	1	11	1	1	0	4
2139	29	3	2	1	1	1	1	1	38	1	1	66	8
21310	42	3	2	1	1	1	1	1	216	1	1	0	60
2141	22	3	1	1	1	1	1	1	74	1	1	9	9
2142	24	3	1	1	5	5	5	6	0	1	1	13	9
2143	24	3	1	1	1	1	1	1	55	1	1	13	9
2144	23	3	2	1	1	1	1	1	17	1	1	57	57
2145	54	3	2	1	1	1	1	1	131	1	1	57	145
2146	49	3	1	1	1	1	1	1	131	1	1	57	145
2147	8	3	2	1	1	1	1	1	69	1	1	66	8
2148	42	3	2	1	12	67	1	1	39	1	1	58	4
2149	20	3	1	1	5	5	5	6	96	1	1	0	9
21410	23	3	1	1	1	1	1	1	11	1	1	124	75
2151	23	3	1	1	1	1	1	1	72	1	1	11	7
2152	36	3	2	1	1	1	1	1	35	1	1	11	7
2153	30	3	1	1	1	1	1	1	17	1	1	10	6
2154	37	3	2	1	1	1	1	1	55	1	1	37	4
2155	32	3	1	1	1	1	1	1	55	1	1	9	4
2156	57	4	2	1	1	1	1	1	34	1	1	66	8
2157	37	3	2	1	1	1	1	1	34	1	1	95	2
2158	49	3	2	1	12	19	1	1	34	1	1	9	2
2159	8	3	2	1	1	1	1	7	104	1	1	9	9
21510	30	3	1	1	1	1	1	1	51	1	1	11	7
2161	23	3	1	1	2	7	1	1	9	1	1	11	7
2162	36	3	1	1	12	19	1	1	2	1	1	53	37
2163	30	3	1	1	1	1	1	1	75	1	1	11	7
2164	32	3	2	1	1	1	1	1	69	1	1	53	13
2165	37	3	2	1	2	7	2	5	8	1	1	6	129
2166	53	3	2	1	1	1	1	1	83	1	1	33	5
2167	35	3	1	1	1	1	1	1	11	1	1	16	12
2168	48	3	2	1	1	1	1	1	33	1	1	6	129
2169	49	3	2	1	1	1	1	1	38	1	1	2	15
21610	64	4	1	1	1	1	1	1	79	1	1	9	14
2171	28	3	2	1	4	4	4	16	81	1	1	104	0
2172	32	3	2	1	4	4	4	16	83	1	1	0	5
2173	32	3	2	1	4	4	4	16	89	1	1	20	16
2174	33	3	2	1	4	45	4	23	224	1	1	0	94
2175	36	3	2	1	7	9	8	42	223	1	1	109	23
2176	27	3	2	1	1	1	8	42	230	1	1	109	23
2177	27	3	2	1	12	18	8	11	231	1	1	109	0
2178	42	3	1	1	12	21	8	42	234	1	1	34	38
2179	53	3	2	1	4	4	4	16	137	1	1	0	60
21710	23	3	2	1	10	15	8	42	282	1	1	109	23
2181	33	3	1	1	1	1	1	1	9	1	1	15	15
2182	39	3	2	1	1	1	1	1	39	1	1	44	158
2183	58	4	2	1	1	1	1	1	105	1	1	22	86
2184	30	3	1	1	1	1	1	1	22	1	1	117	159
2185	55	3	2	1	1	1	1	1	105	1	1	0	0
2186	39	3	1	1	2	7	2	5	8	1	1	75	19
2187	30	3	2	1	1	1	1	1	283	1	1	37	160
2188	29	3	2	1	21	92	15	28	284	1	1	118	161
2189	27	3	2	1	1	1	1	1	237	1	1	6	53
21810	30	3	2	1	1	1	1	1	225	1	1	41	139
2191	40	3	1	1	7	9	16	29	288	1	1	10	6
2192	33	3	1	1	7	9	16	29	47	1	1	10	6
2193	31	3	2	1	7	9	16	29	0	1	1	189	36
2194	32	3	2	1	7	9	16	29	289	1	1	92	7
2195	27	3	1	1	7	9	15	60	0	1	1	34	38
2196	28	3	1	1	7	9	16	29	308	1	1	92	7
2197	36	3	1	1	7	9	16	29	98	1	1	94	167
2198	40	3	1	1	6	10	16	29	181	1	1	19	29
2199	38	3	2	1	7	9	16	29	81	1	1	23	23
21910	31	3	1	1	7	9	16	29	319	1	1	11	7
2201	53	3	2	1	5	5	1	1	69	1	1	43	145
2202	20	3	1	1	1	1	1	1	107	1	1	13	39
2203	34	3	1	1	6	10	1	1	22	1	1	10	6
2204	8	3	1	1	1	1	1	1	291	1	1	13	9
2205	11	3	1	1	1	1	1	1	24	1	1	13	9
2206	34	3	1	1	1	1	1	1	5	1	1	10	6
2207	44	3		1	1	1	1	1	184	1	1	31	31
2208	41	3	1	1	1	1	1	1	72	1	1	34	38
2209	51	3	1	1	11	23	1	1	75	1	1	10	6
22010	71	5	1	1	11	23	1	1	75	1	1	31	17
2211	30	30	2	1	1	1	1	1	0	1	1	41	173
2212	40	3	2	1	2	7	2	5	220	1	1	61	4
2213	35	3	2	1	2	112	1	1	88	1	1	107	114
2214	33	3	1	1	1	1	1	1	22	1	1	132	2
2215	46	3	1	1	1	1	1	1	19	1	1	19	75
2216	33	3	1	1	1	1	1	1	228	1	1	97	39
2217	37	3	2	1	1	1	1	1	16	1	1	9	43
2218	59	4	2	1	6	10	1	1	11	1	1	31	15
2219	35	3	1	1	16	41	1	1	55	1	1	60	2
22110	13	2	1	1	10	15	1	1	158	1	1	13	9
2221	43	3	2	1	2	7	1	1	110	1	1	17	13
2222	28	3	2	1	1	1	1	1	172	1	1	16	12
2223	67	5	2	2	7	9	1	1	333	1	1	0	17
2224	54	3	1	1	7	9	1	1	61	1	1	60	0
2225	46	3	1	1	1	1	1	1	107	1	1	80	37
2226	37	3	2	1	1	1	1	1	75	1	1	64	60
2227	39	3	1	1	1	1	1	1	0	1	1	63	22
2228	34	3	1	1	4	4	1	1	79	1	1	75	29
2229	50	3	2	1	1	1	1	1	104	1	1	2	37
22210	56	3	2	1	2	34	1	1	114	1	1	31	15
2231	24	3	1	1	1	1	1	1	111	1	1	75	68
2232	30	3	1	1	1	1	1	1	115	1	1	11	7
2233	22	3	2	1	1	1	1	1	16	1	1	8	44
2234	50	3	2	1	1	1	1	1	0	1	1	9	0
2235	56	4	1	1	1	1	1	1	0	1	1	71	166
2236	52	3	2	1	11	23	1	1	119	1	1	20	16
2237	29	3	1	1	1	1	1	1	9	1	1	10	6
2238	64	4	2	1	4	4	1	1	0	1	1	46	17
2239	53	3	1	1	11	23	1	1	180	1	1	107	0
22310	50	3	1	1	1	1	1	1	0	1	1	0	0
2241	28	3	1	1	1	1	1	1	342	1	1	100	2
2242	8	3	2	1	1	1	1	1	72	1	1	104	60
2243	29	3	2	1	1	1	1	1	32	1	1	0	108
2244	70	5	2	1	4	45	1	1	237	1	1	66	180
2245	38	3	1	3	12	19	1	1	24	1	1	0	2
2246	31	3	2	1	1	1	1	1	84	1	1	66	121
2247	48	3	2	1	1	1	1	1	237	1	1	0	108
2248	50	3	2	1	1	1	1	1	237	1	1	21	180
2249	22	3	1	1	8	51	1	1	97	1	1	0	2
22410	53	3	2	1	6	10	1	1	348	1	1	0	2
2251	43	3	1	1	1	1	1	1	114	1	1	10	6
2252	34	3	1	1	1	1	1	1	17	1	1	128	4
2253	48	3	1	1	7	9	1	1	17	1	1	10	6
2254	53	3	1	1	1	1	1	1	0	1	1	10	6
2255	49	3	1	1	7	9	1	1	114	1	1	20	165
2256	46	3	1	1	2	7	1	1	148	1	1	137	2
2257	41	3	2	1	1	1	1	1	79	1	1	138	2
2258	24	3	2	1	1	1	1	1	38	1	1	139	2
2259	51	3	2	1	1	1	1	1	0	1	1	76	98
22510	21	3	1	1	1	36	1	1	117	1	1	13	9
2261	32	3	2	1	1	1	1	1	0	1	1	0	130
2262	29	3	2	1	1	1	1	1	0	1	1	140	184
2263	22	3	2	1	1	1	1	1	20	1	1	84	130
2264	44	3	1	1	3	120	1	1	352	1	1	84	99
2265	47	3	1	1	1	1	1	1	101	1	1	17	99
2266	31	3	1	1	1	1	1	1	192	1	1	17	130
2267	42	3	1	1	1	1	1	1	0	1	1	20	16
2268	55	3	2	1	7	111	18	35	0	1	1	141	2
2269	24	3	2	1	1	1	13	90	98	1	1	13	9
22610	8	3	2	1	9	37	1	1	0	1	1	142	2
2271	22	3	2	1	5	4	1	1	0	1	1	0	9
2272	51	3	1	1	10	42	9	12	0	1	1	10	6
2273	32	3	2	1	7	118	1	1	0	1	1	15	11
2274	54	3	1	1	1	1	1	1	351	1	1	0	0
2275	34	3	1	1	5	112	1	1	358	1	1	0	17
2276	8	3	2	1	1	1	1	1	359	1	1	13	9
2277	50	3	2	1	11	50	1	1	75	1	1	99	35
2278	54	3	1	1	1	1	1	1	59	1	1	50	62
2279	48	3	1	1	12	21	1	1	79	1	1	34	38
22710	44	3	2	1	1	1	1	1	364	1	1	75	29
2281	24	3	1	1	6	10	6	8	0	1	1	11	2
2282	30	3	1	1	1	1	1	1	71	1	1	0	2
2283	27	3	1	1	1	1	1	1	80	1	1	0	9
2284	35	3	1	1	1	41	1	1	240	1	1	3	5
2285	40	3	1	1	11	99	1	1	50	1	1	52	5
2286	50	3	2	1	1	1	1	1	119	1	1	106	30
2287	49	3	2	1	6	58	1	1	50	1	1	2	5
2288	43	3	2	1	8	12	1	1	110	1	1	64	5
2289	22	3	2	1	10	15	1	1	11	1	1	0	2
22810	52	3	2	1	1	1	1	1	17	1	1	31	10
2291	27	3	2	1	8	123	1	1	225	1	1	138	9
2292	25	3	2	1	14	24	1	1	0	1	1	138	9
2293	31	3	1	1	4	64	4	81	373	1	1	118	161
2294	47	3	1	1	12	18	1	1	80	1	1	95	59
2295	50	3	2	1	4	20	4	79	374	1	1	75	29
2296	56	4	2	1	4	4	4	16	155	1	1	12	5
2297	57	4	2	1	4	64	4	81	124	1	1	121	135
2298	28	3	1	1	7	9	1	1	184	1	1	92	7
2299	39	3	2	1	4	4	4	16	0	1	1	48	108
22910	23	3	1	1	1	1	1	1	311	1	1	1	9
2301		4	1	1	6	10	6	8	88	1	1	72	72
2302	58	4	1	1	11	50	12	19	1	1	1	10	92
2303	26	3	2	1	11	50	12	19	0	1	1	50	79
2304	60	4	1	1	11	50	12	19	0	1	1	112	2
2305	61	4	1	1	11	97	12	19	0	1	1	8	44
2306	34	3	1	1	11	50	12	19	0	1	1	34	5
2307		6	1	1	11	50	12	19	0	1	1	0	17
2308	50	3	1	1	11	50	12	19	186	1	1	19	5
2309	54	3	2	1	11	50	12	19	0	1	1	22	5
23010	20	3	2	1	11	50	12	19	0	1	1	0	9
2311	22	3	1	1	1	1	1	1	353	1	1	13	33
2312	31	3	2	1	1	1	1	1	69	1	1	0	75
2313	30	3	2	1	1	1	8	19	0	1	1	53	183
2314	23	3	1	1	1	1	1	1	6	1	1	44	44
2315	59	4	1	1	6	10	6	8	0	1	1	17	14
2316	55	3	2	1	12	19	8	49	0	1	1	121	30
2317	24	3	1	1	1	1	1	1	0	1	1	9	9
2318	48	3	2	1	1	1	1	1	81	1	1	29	29
2319	11	3	2	1	6	10	6	8	0	1	1	9	9
23110	43	3	2	1	2	7	2	5	66	1	1	64	60
311	54	3	1	1	8	12	1	1	124	1	1	3	29
312	24	3	1	1	7	9	1	1	122	1	1	11	7
313	19	3	2	1	1	1	1	1	0	1	1	9	4
314	23	3	1	1	20	40	13	21	123	1	1	9	4
315	24	3	1	1	16	41	14	15	127	1	1	9	4
316	31	3	2	1	1	30	1	18	128	1	1	9	81
317	31	3	2	1	1	1	1	7	129	1	1	63	82
318	38	3	2	1	1	1	1	1	98	1	1	64	2
319	43	3	1	1	12	19	8	8	130	1	1	46	15
3110	30	3	1	1	1	30	1	18	18	1	1	9	2
321	23	3	2	1	10	42	9	12	134	1	1	64	85
311	8	3	2	1	6	10	1	1	117	1	1	13	9
38	28	3	2	1	1	1	9	12	0	1	1	12	61
324	27	3	2	1	6	43	9	12	134	1	1	12	61
322	37	3	2	1	10	15	9	12	135	1	1	33	63
323	38	3	1	1	6	44	6	8	18	1	1	54	27
327	44	3	1	1	4	45	4	16	137	1	1	66	14
328	41	3	1	1	16	41	9	24	138	1	1	46	15
329	47	3	2	1	3	45	9	12	139	1	1	67	87
3210	34	3	2	1	10	46	9	12	140	1	1	64	60
331	84	6	1	1	1	1	14	11	173	1	1	0	14
332	63	4	2	1	11	54	14	11	135	1	1	11	0
333	8	3	1	1	1	1	1	1	54	1	1	85	0
334	53	3	1	1	1	1	1	1	108	1	1	86	0
335	32	3	2	1	16	41	13	11	176	1	1	87	0
336	57	4	1	1	4	4	1	1	88	1	1	85	0
337	8	3	1	1	1	27	1	1	6	1	1	20	0
338	8	3	2	1	1	1	1	1	172	1	1	13	0
339	34	3	1	1	6	10	14	11	178	1	1	34	0
3310	67	5	1	1	13	55	14	11	179	1	1	28	0
341	54	3	2	1	6	10	6	8	183	1	1	64	60
342	39	3	1	1	6	10	6	8	184	1	1	55	0
343	28	3	2	1	6	10	6	8	185	1	1	33	35
344	22	3	1	1	6	10	6	8	186	1	1	13	9
345	57	4	1	1	6	10	6	8	18	1	1	0	14
346	24	3	1	1	1	1	1	1	145	1	1	0	9
347	47	3	2	1	1	1	1	1	151	1	1	9	43
348	49	3	1	1	6	10	6	8	185	1	1	19	29
349	50	3	1	1	4	45	1	1	27	1	1	9	4
3410	44	3	1	1	6	10	6	8	185	1	1	9	14
351	73	5	1	1	7	9	1	1	55	1	1	31	0
352	55	3	2	1	7	9	1	1	59	1	1	90	2
353	21	3	1	1	1	1	1	1	69	1	1	13	9
354	31	3	1	1	1	1	1	1	79	1	1	43	2
355	31	3	2	1	1	1	1	1	192	1	1	91	2
356	35	3	1	1	1	1	1	1	18	1	1	55	2
357	29	3	2	1	1	1	1	1	195	1	1	73	2
358	38	3	2	1	1	1	1	1	11	1	1	93	2
359	33	3	1	1	1	1	1	1	24	1	1	43	2
3510	38	3	1	1	1	1	1	1	24	1	1	2	2
361	42	3	1	1	11	50	6	8	366	1	1	51	5
362	21	3	1	1	1	1	1	1	55	1	1	13	9
363	25	3	1	1	1	1	1	1	70	1	1	13	9
364	27	3	2	1	1	1	1	1	108	1	1	2	57
365	55	3	1	1	1	1	1	1	93	1	1	10	6
366	44	3	2	1	6	10	2	5	367	1	1	34	38
367	47	3	2	1	6	10	6	8	368	1	1	64	195
368	41	3	1	1	1	1	1	1	55	1	1	11	4
369	23	3	2	1	1	1	1	1	55	1	1	66	5
3610	30	3	1	1	1	1	1	1	107	1	1	35	69
371	51	3	2	1	1	27	1	17	357	1	1	66	69
372	28	3	2	1	1	27	1	17	57	1	1	141	53
373	56	4	1	1	1	27	1	17	28	1	1	73	151
374	28	3	1	1	1	27	1	17	0	1	1	0	0
375	19	3	1	1	1	27	1	17	360	1	1	0	9
376	38	3	2	1	1	27	1	17	360	1	1	0	185
377	47	3	2	1	1	27	1	17	385	1	1	0	185
378	49	3	2	1	8	73	1	17	360	1	1	0	185
379	22	3	2	1	1	27	1	17	385	1	1	0	185
3710	36	3	2	1	1	27	1	17	0	1	1	54	27
381	11	3	2	1	3	81	1	22	130	1	1	0	178
382	43	3	2	1	8	12	11	1	335	1	1	0	178
383	24	3	1	1	1	1	1	1	335	1	1	0	178
384	27	3	2	1	1	1	1	1	130	1	1	0	178
385	42	3	2	1	1	1	1	1	130	1	1	0	178
386	23	3	1	1	1	1	1	1	335	1	1	0	178
387	32	3	2	1	1	1	1	1	130	1	1	0	178
388	36	3	2	1	3	81	1	1	119	1	1	0	178
389	35	3	2	1	1	1	1	1	130	1	1	2	178
3810	30	3	2	1	1	1	1	57	136	1	1	76	179
391	28	3	2	1	1	1	1	1	104	1	1	11	7
392	28	3	2	1	1	1	1	1	163	1	1	53	103
393	34	3	1	1	1	1	1	1	247	1	1	107	2
394	34	3	1	1	1	1	1	1	248	1	1	13	146
395	45	3	2	1	1	1	1	1	6	1	3	80	141
396	55	4	1	1	1	1	14	11	249	1	1	10	6
397	8	3	1	1	1	1	1	1	11	1	1	13	9
398	54	4	2	1	1	1	1	1	129	1	1	33	119
399	44	3	1	1	1	1	1	1	158	1	1	19	2
3910	39	3	1	1	1	1	1	1	221	1	1	19	29
3101	33	3	2	1	1	1	1	1	6	1	1	4	181
3102	48	3	2	1	1	1	1	1	120	1	1	9	5
3103	21	3	2	1	1	1	1	1	17	1	1	59	8
3104	32	3	1	1	11	50	12	19	24	1	1	59	56
3105	19	2	2	1	1	1	1	1	8	1	1	9	14
3106	33	3	2	1	1	1	1	1	43	1	1	2	2
3107	59	3	1	1	6	119	6	8	354	1	1	5	8
3108	73	5	2	1	1	1	1	1	31	1	1	0	0
3109	33	3	2	1	1	1	1	1	1	1	1	9	10
31010	53	3	2	1	1	1	1	1	1	1	1	9	4
3111	38	3	1	1	8	73	11	74	407	1	1	34	2
3112	43	3	2	1	2	112	16	29	408	1	1	0	185
3113	26	3	1	1	1	1	1	1	82	1	1	52	191
3114	20	3	1	1	8	12	1	17	394	1	1	0	4
3115	55	3	1	2	2	74	2	20	388	1	1	0	190
3116	54	3	1	1	5	127	5	84	397	1	1	34	5
3117	26	3	2	1	2	7	11	85	396	1	1	3	5
3118	27	3	2	1	1	1	1	18	398	1	1	0	0
3119	32	3	2	1	7	9	4	16	399	1	1	23	36
31110	45	3	2	1	7	130	1	1	400	1	1	0	180
3121	61	5	2	1	1	1	1	1	22	1	1	92	177
3111	28	3	1	1	1	1	1	1	184	1	1	92	177
318	32	3	2	1	1	1	1	1	51	1	1	92	177
3124	54	2	1	1	1	1	1	1	22	1	1	10	6
3122	28	3	1	1	1	1	1	1	34	1	1	92	177
3123	28	3	2	1	1	1	1	1	79	1	1	92	177
3127	31	3	1	1	1	1	1	1	307	1	1	92	177
3128	28	3	2	1	1	1	1	1	54	1	1	92	177
3129	23	3	2	1	1	1	15	60	349	1	1	111	163
31210	22	3	2	1	1	1	1	1	22	1	1	13	9
3131	44	3	2	1	6	10	1	1	287	1	1	55	37
3132	48	3	1	1	1	36	1	7	104	1	1	34	38
3133	33	3	2	1	1	1	1	1	212	1	1	12	61
3134	43	3	2	1	7	9	1	1	286	1	1	12	61
3135	79	6	1	1	14	8	1	1	56	1	1	18	14
3136	75	5	1	1	1	36	1	7	104	1	1	18	14
3137	53	3	1	1	5	95	18	55	285	1	1	76	98
3138	24	3	1	1	1	1	1	1	71	1	1	9	9
3139	23	3	1	1	1	1	1	1	235	1	1	10	6
31310	54	3	1	1	1	1	1	1	106	1	1	48	161
3141	34	3	2	1	4	4	4	16	113	1	1	111	60
3142	20	3	1	1	12	19	1	1	225	1	1	9	9
3143	22	3	1	1	12	66	1	1	82	1	1	9	27
3144	39	3	2	1	1	1	1	1	225	1	1	19	29
3145	19	3	2	1	6	58	1	1	110	1	1	33	11
3146	50	3	1	1	5	95	1	1	110	1	1	9	14
3147	35	3	2	1	1	1	1	1	307	1	1	66	43
3148	35	3	2	1	1	1	1	1	301	1	1	122	69
3149	31	3	1	1	8	12	1	1	309	1	1	2	29
31410	35	3	2	1	4	4	9	12	312	1	1	66	8
3151	8	3	2	1	6	10	6	8	182	1	1	9	115
3152	23	3	1	1	4	45	4	23	159	1	1	11	7
3153	45	3	1	1	21	56	15	28	187	1	1	57	0
3154	29	3	2	1	4	4	4	16	188	1	1	22	48
3155	28	3	2	1	18	38	1	1	189	1	1	23	38
3156	40	3	2	1	4	20	4	27	156	1	1	20	16
3157	29	3	2	1	6	10	6	8	190	1	1	9	119
3158	56	4	1	1	4	4	1	1	191	1	1	9	120
3159	24	3	2	1	1	1	1	1	11	1	1	13	9
31510	55	3	2	1	4	20	1	1	192	1	1	9	121
3161	37	3	2	1	10	15	1	1		1	1	6	24
3162	54	3	2	1	14	71	14	11	87	1	1	104	60
3163	16	2	1	1	1	1	1	1	88	1	1	13	9
3164	36	3	1	1	1	1	1	1	240	1	1	9	27
3165	28	3	2	1	1	1	1	1	71	1	1	11	56
3166	14	2	1	2	1	1	1	1	242	1	1	13	9
3167	52	3	1	1	8	73	1	1	171	1	2	8	44
3168	50	3	1	1	2	74	2	20	54	1	1	9	14
3169	32	3	1	1	1	1	1	1	240	1	1	9	14
31610	40	3	1	1	7	75	20	39	243	1	1	8	44
3171	46	3	1	1	1	1	1	1	88	1	1	11	59
3172	31	3	1	3	1	1	1	1	124	1	1	22	48
3173	24	3	1	1	1	1	1	1	227	1	1	13	9
3174	24	3	2	1	1	1	1	1	212	1	1	13	9
3175	11	3	2	1	1	1	1	1	228	1	1	13	9
3176	54	3	2	1	1	1	1	1	229	1	1	9	30
3177	22	3	2	1	1	1	1	1	225	1	1	10	6
3178	59	4	1	1	4	79	1	1	88	1	1	9	14
3179	30	3	2	1	1	30	1	18	229	1	1	9	150
31710	23	3	2	1	4	4	4	16	109	1	1	9	150
3181	51	3	1	1	2	83	1	1	106	1	1	9	14
3182	57	4	2	1	7	9	1	1	106	1	1	0	154
3183	24	3	1	1	2	7	1	1	22	1	1	57	41
3184	37	3	2	1	11	54	1	1	192	1	1	9	16
3185	22	3	2	1	4	4	1	1	235	1	1	13	155
3186	89	6	2	1	1	1	1	1	235			114	0
3187	31	3	1	1	1	1	1	1	235	1	1	57	156
3188	29	3	1	2	4	11	1	1	235	1	1	9	111
3189	33	3	2	1	6	84	1	1	142	1	1	53	30
31810	43	3	2	1	1	1	1	1	192	1	1	9	16
3191	44	3	1	1	8	73	2	5	8	1	1	2	35
3192	8	3	1	1	2	7	2	37	238	1	1	85	0
3193	29	3	1	1	16	41	1	1	239	1	1	85	14
3194	24	3	1	1	2	7	2	37	270	1	1	0	9
3195	38	3	2	1	1	1	1	1	24	1	1	0	35
3196	40	3	1	1	2	83	2	45	271	1	1	115	147
3197	21	3	1	1	2	7	2	5	272	1	1	0	9
3198	20	3	2	1	1	1	1	46	61		1	0	35
3199	11	3	1	1	6	10	6	8	18	1	1	0	9
31910	39	3	1	1	9	37	21	47	50	1	1	3	14
3201	33	3	2	1	1	1	1	1	107	1	1	2	37
3202	23	3	1	1	4	45	4	23	173	1	1	82	110
3203	11	3	2	1	4	4	14	11	343	1	1	13	9
3204	50	3	2	1	4	4	1	1	151	1	1	66	43
3205	54	3	2	1	4	4	14	11	343	1	1	135	182
3206	45	3	2	1	6	10	6	8	368	1	1	20	16
3207	41	3	2	1	6	10	6	8	128	1	1	20	16
3208	43	3	2	1	6	6	6	8	18	1	1	20	16
3209	39	3	2	1	4	4	4	16	137	1	1	2	37
32010	36	3	2	1	15	122	22	78	368	1	1	20	16
3211	31	3	2	1	6	10	6	8	128	1	1	50	79
3212	33	3	2	1	5	5	1	1	11	1	1	9	2
3213	28	3	1	1	1	1	1	1	157	1	1	9	99
3214	28	3	2	1	1	1	1	1	158	1	1	13	2
3215	30	3	1	1	1	1	1	1	106	1	1	11	7
3216	8	3	1	1	13	35	1	1	159	1	1	13	33
3217	34	3	2	1	1	1	6	8	160	1	1	53	63
3218	31	3	2	1	6	52	6	8	160	1	1	11	7
3219	8	3	2	1	1	1	1	1	161	1	1	13	33
32110	30	3	1	1	16	41	4	9	162	1	1	31	31
3111	60	4	1	1	5	5	1	1	193	1	1		111
3112	40	3	2	1	1	1	1	1	211	1	1	90	13
328	38	3	2	1	1	1	1	1	62	1	1	34
3114	29	3	1	1	1	1	1	1	38	1	1	0	15
3115	22	3	2	1	1	1	1	1	110	1	1	8	0
3116	43	3	2	1	16	121	1	1	38	1	1	66	0
3117	24	3	1	1	1	1	1	1	38	1	1	0	9
3118	45	3	1	1	1	1	1	1	32	1	1	117	0
3119	34	3	1	1	1	1	1	1	143	1	1	100	0
31110	23	3	2	1	1	1	1	1	212	1	1	20	0
381	48	3	1	1	1	1	1	1	116	1	1	14	10
382	36	3	1	1	1	1	1	1	15	1	1	71	91
383	48	3	1	1	1	1	1	1	81	1	1	72	92
384	58	4	1	1	10	15	1	1	149	1	1	19	29
385	32	3	1	1	1	1	1	1	38	1	1	18	14
386	24	3	2	1	10	15	1	1	32	1	1	56	70
387	22	3	2	1	6	10	6	8	151	1	1	73	93
388	41	3	2	1	6	10	6	8	32	1	1	74	94
389	30	3	1	1	6	10	1	1	82	1	1	11	7
3810	53	3	2	1	8	12	1	1	70	1	1	66	8
3241	54	3	1	1	1	1	1	1	88	1	1	9	84
3242	49	3	1	1	11	16	1	1	12	1	1	9	83
3243	29	3	2	1	1	1	1	1	9	1	1	9	85
3244	27	3	1	1	1	1	1	1	107	1	1	65	88
3245	8	3	1	1	1	1	1	1	136	1	1	9	9
3246	32	3	2	1	1	1	1	1	82	1	1	64	60
3247	46	3	2	1	1	1	1	1	67	1	1	7	86
3248	23	3	2	1	1	1	1	1	82	1	1	9	9
3249	32	3	2	1	10	15	1	1	82	1	1	11	7
32410	50	3	2	1	1	1	3	22	141	1	1	9	89
3251	53	3	2	1	1	1	1	1	142	1	1	68
3252	33	3	1	1	18	38	1	1	106	1	1	8	44
3253	44	3	1	5	1	1	1	1	143	1	1	8	44
3254	30	3	1	1	1	1	1	1	144	1	1	69	90
3255	29	3	1	1	1	1	1	1	145	1	1	70	34
3256	45	3	1	1	1	1	1	1	67	1	1	24	21
3257	20	3	1	1	21	48	6	8	146	1	1	9	9
3258	35	3	1	1	4	49	1	1	147	1	1	56	70
3259	42	3	1	1	1	1	1	1	148	1	1	24	21
32510	30	3	2	1	5	14	1	1	70	1	1	19	29
3261	63	4	1	1	1	1	1	1	106	1	1	18	14
3262	24	3	2	1	1	1	1	1	11	1	1	13	9
3263	55	4	1	1	3	81	1	1	227	1	1	9	2
3264	31	3	2	1	1	1	1	1	81	1	1	31	15
3265	41	3	2	1	1	1	1	80	0	1	1	2	37
3266	26	3	2	1	1	1	1	1	192	1	1	13	9.2
3267	31	3	2	1	1	1	1	1	192	1	1	53	84
3268	28	3	1	1	1	1	1	1	110	1	1	31	15
3269	23	3	1	1	1	1	1	1	225	1	1	13	9
32610	35	3	2	1	1	1	1	1	38	1	1	66	8
3271	33	3	1	1	2	85	2	65	344	1	1	10	0
3272	35	3	1	1	1	7	2	5	155	1	1	63	0
3273	22	3	2	1	1	1	1	1	345	1	1	13	0
3274	57	4	1	1	1	1	1	1	346	1	1	31	0
3275	41	3	1	1	2	85	2	20	347	1	1	43	0
3276	33	3	1	1	1	7	2	5	99	1	1	50	0
3277	30	3	2	1	1	7	2	66	238	1	1	128	0
3278	31	3	1	1	1	1	1	1	348	1	1	5	0
3279	17	2	1	1	6	10	6	8	349	1	1	13	0
32710	46	3	1	1	2	85	2	65	220	1	1	50	0
3281	22	3	2	1	4	4	4	64	338	1	1	13	0
3282	29	3	1	2	21	117	4	16	339	1	1	9	13
3283	20	3	2	1	1	1	1	1	317	1	1	9	2
3284	35	3	2	1	1	1	1	1	9	1	1	92	117
3285	22	3	1	1	1	1	2	5	89	1	1	13	33
3286	23	3	1	1	1	1	1	1	310	1	1	44	9
3287	36	3	1	1	2	74	2	20	340	1	1	8	44
3288	28	3	2	1	2	7	1	1	215	1	1	92	9
3289	27	3	2	1	1	1	1	1	341	1	4	94	11
32810	41	3	1	1	4	20	4	27	340	1	1	31	15
3291	28	3	1	1	1	1	1	1	51	1	1	53	37
3292	41	3	2	1	4	96	4	56		1	1	9	2
3293	33	3	1	1	1	1	1	1	88	1	1	57	4
3294	30	3	2	1	4	4	4	16	111	1	1	9	13
3295	36	3	1	1	1	1	1	1	75	1	1	41	2
3296	49	3	2	1	6	44	14	11	293	1	1	9	43
3297	45	3	2	1	5	5	1	1	294	1	1	9	30
3298	35	3	1	1	5	5	1	1	295	1	1	9	2
3299	35	3	2	1	4	4	1	1	55	1	1	9	123
32910	22	3	1	1	8	12	11	57	296	1	1	9	9
3301	15	2	1	1	7	9	1	1	200	1	1	13	9
3302	36	3	2	1	15	87	1	49	279	1	1	23	36
3303	8	3	2	1	1	1	1	1	32	1	1	76	98
3304	33	3	2	1	24	88	10	50	280	1	2	66	69
3305	27	3	1	1	1	89	1	51	281	1	1	94	75
3306	47	3	2	1	11	90	18	52	89	1	1	116	82
3307	45	3	2	1	1	1	1	53	38	1	1	20	16
3308	24	3	2	1	9	91	1	1	172	1	1	13	74
3309	23	3	1	1	3	81	1	1	11	1	1	0	13
33010	24	3	1	1	9	37	1	1	11	1	1	75	39
3311	46	3	1	1	1	1	1	1	36	1	1	9	41
3312	38	3	2	1	6	10	6	8	196	1	1	9	124
3313	52	3	1	1	6	10	6	8	197	1	1	9	14
3314	31	3	2	1	6	10	6	8	198	1	1	16	12
3315	42	3	2	1	10	15	9	30	199	1	1	9	39
3316	30	3	1	1	6	10	6	8	111	1	1	11	18
3317	23	3	2	1	6	10	6	8	201	1	1	6	63
3318	18	3	1	1	10	15	9	12	202	0	1	13	9
3319	47	3	2	1	6	10	6	8	203	1	1	9	124
33110	37	3	2	1	6	44	6	8	216	1	1	9	2
411	53	3	1	1	6	6	6	4	7	1	1	2	5
412	32	3	1	1	2	7	2	5	8	1	1	6	5
413	42	3	1	1	1	1	1	1	9	1	1	7	4
414	23	3	1	1	1	1	1	1	10	1	1	8	2
415	54	3	1	1	7	8	1	1	11	1	1	13	5
416	23	3	2	1	2	7	1	1	15	1	1	13	9
417	20	3	1	1	1	1	1	1	8	1	1	13	9
418	45	3	1	1	1	1	1	1	22	1	1	2	5
419	53	3	2	1	1	1	1	1	31	1	1	22	2
4110	61	4	2	1	3	13	1	1	32	1	1	23	8
421	27	3	2	1	1	1	1	1	33	1	1	15	11
422	28	3	2	1	1	1	1	1	33	1	1	6	22
423	30	3	2	1	5	5	1	1	35	1	1	23	23
424	24	3	1	1	1	1	1	1	36	1	1	13	9
425	8	3	2	1	9	14	1	1	38	1	1	13	9
426	24	3	2	1	1	1	1	1	39	1	1	11	9
427	24	3	2	1	1	1	1	1	40	1	1	29	28
428	56	4	1	1	1	1	1	1	35	1	1	2	13
429	29	3	2	1	1	1	1	1	6	1	1	30	30
4210	22	3	1	1	1	1	1	1	43	1	1	13	32
431	48	3	1	1	6	10	6	8	37	1	1	28	27
432	37	3	2	1	6	10	6	8	34	1	1	27	24
433	38	3	2	1	7	9	6	8	41	1	1	19	29
434	51	3	1	1	6	10	6	8	42	1	2	31	31
435	32	3	1	1	10	15	6	8	45	1	1	32	34
436	51	3	2	1	6	10	6	8	46	1	1	33	35
437	81	6	1	1	6	10	6	8	47	1	1	9	14
438	45	3	2	1	11	16	6	8	74	1	1	23	36
439	22	3	2	1	6	10	6	8	49	1	1	11	7
4310	38	3	2	1	1	1	1	1	16	1	1	20	16
441	8	3	1	1	1	1	1	1	44	1	1	13	33
442	24	3	2	1	1	1	1	1	22	1	1	13	33
443	44	3	2	1	1	1	1	1	50	1	1	11	7
444	11	3	2	1	1	1	1	1	51	1	1	9	9
445	52	3	1	1	12	17	8	11	52	1	1	3	37
446	8	3	1	1	1	1	1	1	55	1	1	34	38
447	20	3	2	1	12	18	9	12	57	1	1	9	39
448	54	3	1	1	12	21	8	14	60	1	1	35	41
449	32	3	2	1	14	8	7	10	62	1	1	36	42
4410	32	3	2	1	14	24	1	1	17	1	1	9	13
451	11	3	2	1	12	18	1	1	54	1	1	13	9
452	29	3	2	1	1	1	1	1	56	1	1	19	29
453	22	3	2	1	12	18	9	12	61	1	1	11	30
454	35	3	1	1	10	15	9	12	68	1	1	38	45
455	37	3	1	1	12	18	8	11	78	1	1	34	38
456	87	6	1	1	1	1	1	1	81	1	1	18	14
457	61	4	2	1	6	10	6	8	18	1	1	15	11
458	53	4	2	1	1	28	1	1	6	1	1	9	51
459	22	3	2	1	4	4	1	1	74	1	1	11	56
4510	22	3	1	1	1	1	1	1	11	1	1	10	6
461	27	3	1	1	1	1	1	1	117	1	1	13	9
462	35	3	2	1	1	1	1	1	67	1	1	20	16
463	15	2	2	1	1	1	1	1	117	1	1	13	9
464	44	3	1	1	4	4	1	1	13	1	1	39	46
465	31	3	2	1	1	1	1	1	117	1	1	22	48
466	56	4	1	1	4	23	1	1	83	1	1	31	52
467	27	3	1	1	2	7	2	5	80	2	1	45	50
468	36	3	1	1	4	4	1	1	13	1	1	46	15
469	36	3	1	1	4	4	1	1	13	1	1	46	15
4610	44	3	1	1	1	1	1	1	13	1	1	23	36
471	8	3	2	1	1	1	1	1	86	1	1	49	9
472	29	3	1	1	2	7	2	5	89	1	1	13	39
473	34	3	2	1	2	31	2	20	94	1	1	9	60
474	39	3	2	1	2	7	2	5	95	1	1	12	61
475	34	3	1	1	2	34	2	5	96	1	1	3	62
476	50	3	1	1	1	1	1	1	24	1	1	54	27
477	46	3	1	1	1	1	1	1	99	1	1	3	24
478	22	3	2	1	1	1	1	1	100	1	1	13	9
479	35	3	2	1	1	1	1	1	81	1	1	23	5
4710	50	3	2	3	13	35	1	1	102	1	1	152	38
481	36	3	1	1	2	7	2	5	53	1	1	2	37
482	8	3	2	1	12	19	10	13	58	1	1	128	2
483	28	3	1	1	13	11	1	1	5	1	1	10	6
484	52	3	2	1	15	22	11	15	63	1	1	66	43
485	34	3	1	1	1	1	1	1	64	1	1	8	44
486	37	3	1	1	1	1	1	1	65	1	1	94	44
487	53	3	2	1	1	27	10	13	0	1	1	95	123
488	22	3	2	1	12	19	1	1	217	1	1	99	2
489	42	3	2	1	12	67	10	36	83	1	1	116	123
4810	15	2	1	1	1	1	1	1	38	1	1	13	9
491	22	3	1	1	1	1	1	1	104	1	1	9	9
492	27	3	2	1	1	1	1	1	111	1	1	57	70
493	27	3	2	1	1	1	1	1	112	1	1	57	70
494	23	3	2	1	1	1	1	1	38	1	1	9	71
495	28	3	2	1	9	37	1	1	38	1	1	58	57
496	33	3	2	1	5	5	1	1	9	1	1	9	8
497	29	3	2	1	6	10	6	8	89	1	1	9	71
498	8	3	2	1	1	1	1	1	88	1	1	9	72
499	8	3	2	1	1	1	1	1	114	1	1	59	73
4910	8	3	2	1	1	1	1	1	115	1	1	9	9
4101	64	4	1	1	1	1	1	1	84	1	1	48	53
4102	31	3	2	1	1	27	1	17	87	0	1	51	57
4103	45	3	1	1	1	1	1	1	88	1	1	52	5
4104	55	3	2	1	11	32	1	1	97	1	1	53	63
4105	42	3	1	1	1	1	1	1	86	1	1	19	5
4106	52	3	1	1	17	33	1	1	98	1	1	9	64
4107	29	3	1	1	1	1	1	1	116	1	1	59	73
4108	30	3	2	1	1	1	1	1	117	1	1	57	9
4109	28	3	1	1	1	1	1	1	98	1	1	19	5
41010	24	3	2	1	1	1	1	1	200	1	1	13	9
4111	22	3	2	1	1	1	1	1	16	1	1	20	16
4112	42	3	2	1	1	1	1	1	107	1	1	60	74
4113	48	3	2	1	1	1	1	1	82	1	1	53	24
4114	36	3	1	1	11	50	1	1	16	1	1	18	53
4115	31	3	1	1	1	1	1	1	151	1	1	18	14
4116	39	3	2	1	8	51	1	1	88	1	1	77	101
4117	22	3	2	1	1	1	1	1	168	1	1	66	8
4118	58	4	2	1	1	1	1	1	181	1	1	9	113
4119	35	3	2	1	1	1	1	1	28	1	1	9	114
41110	43	3	2	1	1	1	1	1	88	1	1	66	8
4121	33	3	2	1	2	7	2	5	96	1	1	31	15
4122	61	4	2	1	2	34	2	5	96	1	1	66	17
4123	27	3	2	1	2	7	2	5	101	1	1	55	65
4124	24	3	2	1	1	1	1	1	11	1	1	11	7
4125	31	3	2	1	1	1	1	7	103	1	1	2	2
4126	42	3	2	1	1	36	1	7	105	1	1	55	66
4127	8	3	1	1	2	34	2	5	113	1	1	10	6
4128	86	6	1	1	18	38	1	1	43	1	1	9	9
4129	24	3	1	1	1	1	1	1	98	1	1	13	9
41210	40	3	1	1	1	1	2	5	95	1	1	34	38
4131	33	3	1	1	1	1	1	1	118	1	1	88	116
4132	49	3	1	5	2	7	1	1	71	1	1	88	118
4133	36	3	1	1	1	1	1	1	171	1	1	46	44
4134	41	3	2	1	1	1	1	1	89	1	1	114	2
4135	35	3	2	1	1	1	1	1	194	1	1	89	43
4136	44	3	1	1	1	1	1	1	71	1	1	92	18
4137	48	3	2	1	1	1	1	1	248	1	1	10	6
4138	33	3	1	1	1	1	1	1	148	1	1	10	6
4139	36	3	2	1	1	1	1	1	9	1	1	92	95
41310	47	3	2	1	7	9	1	1	6	1	1	11	7
4141	37	3	2	1	1	1	1	1	150	2	1	34	38
4142	29	3	2	1	1	1	1	1	148	1	1	34	38
4143	41	3	1	1	1	1	1	1	106	1	1	8	96
4144	24	3	1	1	1	1	1	1	88	1	1	43	81
4145	42	2	2	1	1	1	1	1	67	1	1	52	100
4146	53	3	1	1	6	10	6	8	88	1	1	80	107
4147	29	3	2	1	1	1	1	1	11	1	1	34	38
4148	52	3	2	1	1	1	1	1	180	1	1	54	27
4149	51	3	2	1	8	12	1	1	59	1	1	8	96
41410	22	3	2	1	12	61	8	32	219	1	1	10	6
4151	31	3	2	1	4	4	1	1	71	1	1	139	141
4152	68	5	2	1	4	64	1	1	106	1	1	89	8
4153	51	3	2	1	4	1				1	1	105	143
4154	35	3	1	1	2	1	1			1	1	59	73
4155	40	3	2	1	1	1	1	1	1	1	1	19	42
4156	42	3	2	1	1	1	1	1	69	1	1	95	2
4157	32	3	2	1	1	1	1	1	33	1	1	12	2
4158	48	3	2	1	1	1	1	1	152	1	1	102	140
4159	29	3	2	1	1	1	1	1	119	1	1	23	36
41510	24	3	1	1	1	1	1	1	93	1	1	92	33
4161	54	3	1	1	22	72	19	38	241	1	1	106	145
4162	21	3	1	1	1	1	1	1	14	1	1	9	9
4163	43	3	1	1	3	13	3	40	220	1	1	108	59
4164	33	3	1	1	4	78	4	41	223	1	1	3	2
4165	28	3	2	1	2	34	2	37	66	1	1	9	148
4166	34	3	1	1	10	15	9	12	334	1	1	110	149
4167	42	3	2	1	21	48	3	22	229	1	1	111	60
4168	51	3	1	1	7	80	9	43	230	1	1	112	151
4169	23	3	2	1	3	81	3	22	232	1	1	9	152
41610	68	5	1	1	12	82	3	44	233	1	1	0	14
4171	48	3	1	1	1	1	1	1	3	1	1	2	2
4172	35	3	2	1	3	2	4	3	4	1	1	3	3
4173	50	3	1	1	4	4	1	1	5	1	1	4	4
4174	59	4	1	1	5	5	1	1	6	1	1	5	5
4175	29	3	2	1	1	1	5	6	12	1	1	10	6
4176	48	3	2	1	1	1	1	1	14	1	1	12	2
4177	23	3	1	1	1	1	1	1	5	1	1	19	5
4178	23	3	2	1	7	9	1	1	11	1	1	20	16
4179	23	3	1	1	1	1	1	1	5	1	1	19	5
41710	8	3	2	1	5	5	5	6	12	1	1	10	6
4181	68	5	1	1	1	1	1	1	24	1	1	21	17
4182	22	3	1	1	1	1	7	10	23	1	1	11	18
4183	22	3	1	1	1	1	1	1	27	1	1	11	18
4184	24	3	2	1	1	1	1	1	28	1	1	11	19
4185	47	3	2	1	1	1	1	1	29	1	1	8	20
4186	28	3	1	1	8	12	1	1	30	1	1	24	21
4187	49	3	2	1	1	1	1	1	14	1	1	9	11
4188	21	3	1	1	1	1	1	1	24	1	1	9	9
4189	48	3	2	1	1	1	1	1	30	1	1	9	2
41810	49	3	1	1	1	1	1	1	30	1	1	9	2
4191	23	3	1	1	1	1	1	1	2	1	1	1	1
4192	42	3	2	1	1	1	1	1	69	1	1	44	49
4193	8	3	1	1	1	1	1	1	73	1	1	13	9
4194	43	3	1	1	1	1	1	1	54	1	1	13	5
4195	51	3	1	1	11	23	1	1	75	1	1	13	2
4196	24	3	1	1	2	7	1	1	76	1	1	13	33
4197	8	3	2	1	1	1	1	1	77	1	1	13	9
4198	28	3	2	1	1	1	1	1	79	1	1	41	5
4199	57	4	1	1	1	1	1	1	69	1	1	21	17
41910	24	3	2	1	1	1	1	1	1	1	1	13	33
4201	43	3	1	1	2	7	1	1	85	1	1	1	54
4202	39	3	1	1	16	29	1	1	27	1	1	9	55
4203	8	3	2	1	1	1	1	1	54	1	1	41	30
4204	28	3	2	1	1	30	1	18	48	1	1	11	56
4205	27	3	1	1	1	1	1	1	71	1	1	11	56
4206	23	3	2	1	1	1	12	19	90	1	1	11	56
4207	23	3	1	1	1	1	1	1	91	1	1	11	7
4208	45	3	1	1	1	1	1	1	24	3	1	9	27
4209	23	3	1	1	2	7		5	8	1	1	34	58
42010	34	3	1	1	1	1	1	1	93	1	1	11	59
4211	29	3	2	1	1	1	1	1	22	1	1	32	102
4212	22	3	2	1	1	1	1	7	104	1	1	11	18
4213	41	3	1	1	1	1	1	1	88	1	1	2	5
4214	38	3	1	1	1	53	1	53	164	1	1	75	47
4215	52	3	1	1	10	15	1	1	165	1	1	2	104
4216	34	3	1	1	1	1	1	1	32	1	1	9	105
4217	22	3	1	1	1	1	1	1	119	1	1	13	33
4218	29	3	1	1	1	1	1	1	166	1	1	78	30
4219	8	3	1	1	1	1	1	1	167	1	1	79	106
42110	39	3	2	1	7	9	1	1	36	1	1	2	2
4111	67	5	1	1	14	8	1	1	92	1	1	9	14
4112	30	3	2	1	2	7	2	5	66	1	1	37	45
4113	30	3	2	1	2	7	2	5	8	1	1	75	47
4114	32	3	1	1	1	1	1	1	92	1	1	96	14
4115	55	3	1	1	13	35	1	1	9	1	1	9	112
4116	23	3	1	1	1	1	1	1	97	1	1	75	14
4117	11	1	2	1	1	1	1	1	117	1	1	13	9
4118	53	3	1	1	6	58	6	31	203	1	1	97	27
4119	48	3	2	1	6	58	6	31	204	1	1	9	43
41110	51	3	2	1	6	58	6	31	183	1	1	9	122
481	38	3	2	1	6	10	6	8	205	1	1	9	117
482	60	4	2	1	6	58	6	31	203	1	1	66	127
483	41	3	2	1	10	15	6	8	206	1	1	76	98
484	28	3	1	1	6	10	6	8	190	1	1	13	33
485	34	3	1	1	7	9	6	31	208	1	1	10	6
486	30	3	1	1	6	10	6	8	209	1	1	50	79
487	50	3	2	1	6	58	6	31	183	1	1	9	128
488	53	3	2	1	6	58	6	31	210	1	1	9	129
489	39	3	2	1	1	1	1	1	211	1	1	9	130
4810	30	3	1	1	6	58	6	31	183	1	1	20	16
4241	33	3	2	1	8	76	1	1	148	1	1	20	16
4242	29	3	2	1	1	1	1	1	11	1	1	8	44
4243	43	3	2	1	1	1	1	1	212	1	1	77	131
4244	23	3	2	1	1	1	1	1	213	1	1	9	132
4245	28	3	1	1	11	54	1	1	213	1	1	98	133
4246	81	6	2	1	1	1	1	1	59	1	1	9	134
4247	49	3	1	1	11	54	1	1	214	1	1	9	14
4248	51	3	2	1	11	54	1	1	214	1	1	9	135
4249	63	4	2	1	1	1	1	1	119	1	1	9	8
42410	30	3	2	1	1	1	1	1	215	1	1	9	9
4221	35	3	1	1	1	1	1	1	1	1	1	11	7
4222	42	3	1	1	1	1	1	7	13	1	1	11	7
4223	40	3	2	1	1	1	1	1	15	1	1	6	8
4224	22	3	1	1	1	1	1	1	16	1	1	14	10
4225	36	3	1	1	7	9	1	1	17	1	1	15	11
4226	22	3	2	1	6	10	6	8	18	1	1	11	7
4227	34	3	2	1	6	10	6	8	19	1	1	16	12
4228	62	4	2	1	6	10	6	8	20	1	1	17	13
4229	85	6	1	1	4	11	4	9	21	1	1	18	14
42210	44	3	1	1	1	1	4	9	21	1	1	6	15
4231	28	3	1	1	1	1	1	1	11	1	1	62	76
4232	23	3	1	1	10	15	1	1	120	1	1	10	6
4233	30	3	2	1	8	12	1	1	121	1	1	9	77
4234	31	3	1	1	6	10	1	1	81	1	1	9	39
4235	41	3	2	1	1	1	1	1	55	1	1	19	35
4236	38	3	1	1	1	1	1	1	111	1	1	43	78
4237	32	3	2	1	1	1	1	1	278	1	1	22	48
4238	55	3	1	1	1	1	1	1	55	1	1	50	79
4239	54	3	1	1	1	1	1	1	17	1	1	9	80
42310	29	3	2	1	6	10	1	1	171	1	1	50	79
4271	27	3	1	1	1	1	1	1	6	1	1	43	81
4272	47	3	1	1	1	1	1	1	117	1	1	9	13
4273	34	3	1	1	1	1	1	1	129	1	1	9	14
4274	11	3	1	1	1	1	1	1	51	1	1	13	9
4275	57	4	1	1	1	1	1	1	129	1	1	9	14
4276	8	3	1	1	10	15	1	1	51	1	1	63	35
4277	62	4	1	1	1	1	1	1	129	1	1	9	18
4278	33	3	1	1	1	1	1	1	130	1	1	31	31
4279	36	3	2	1	2	7	1	1	131	1	1	9	82
42710	50	3	1	1	1	1	1	1	132	1	1	11	7
4281	49	3	1	1	1	1	1	1	32	1	1	66	8
4282	36	3	1	1	4	45	4	23	153	1	1	19	29
4283	8	3	2	1	2	7	1	1	75	1	1	13	33
4284	78	6	2	1	8	12	2	5	96	1	1	66	43
4285	24	3	2	1	4	4	4	27	154	1	1	13	9
4286	32	3	1	1	4	4	4	16	155	1	1	11	7
4287	52	3	2	1	1	1	1	1	55	1	1	3	97
4288	30	3	2	1	4	45	4	23	156	1	1	32	34
4289	59	4	2	1	4	46	4	23	156	1	1	76	98
42810	22	3	2	1	1	1	1	1	118	1	1	43	81
4291	52	3	1	1	4	20	1	1	59	1	1	4	40
4292	38	3	1	1	4	20	1	1	69	1	1	18	14
4293	42	3	1	1	1	1	1	1	70	1	1	19	47
4294	28	3	2	1	4	4	4	16	33	1	1	40	39
4295	82	6	2	1	4	20	1	1	59	1	1	41	17
4296	53	3	1	1	4	4	1	1	72	1	1	42	37
4297	23	3	2	1	1	1	1	1	72	1	1	43	2
4298	54	3	1	1	4	4	1	1	74	1	1	3	5
4299	23	3	1	1	1	1	1	1	74	1	1	12	2
42910	23	3	2	1	1	1	1	1	22	1	1	16	5
4301	23	3	1	1	16	41	14	11	89	1	1	13	9
4302	75	5	1	1	2	7	2	5	220	1	1	9	17
4303	19	3	1	1	1	1	1	1	88	1	1	13	9
4304	78	6	2	1	8	57	2	5	220	1	1	66	17
4305	29	3	1	1	1	1	1	1	184	1	1	34	58
4306	34	3	1	1	10	15	9	12	134	1	1	8	44
4307	35	3	1	1	2	7	2	5	53	1	1	54	74
4308	46	3	2	1	10	15	1	1	107	1	1	9	2
4309	32	3	1	1	1	1	1	1	228	1	1	9	74
43010	27	3	2	1	2	7	1	1	132	1	1	43	81
4311	22	1	2	1	1	1	1	1	168	1	1	22	108
4312	28	1	2	1	1	1	1	1	11	1	1	81	109
4313	27	1	2	1	1	1	1	1	169	1	1	82	110
4314	24	1	2	1	1	1	1	1	170	1	1	12	61
4315	11	1	2	1	1	1	1	1	171	1	1	13	9
4316	22	3	1	4	1	1	1	1	172	1	1	83	111
4317	22	3	1	1	1	1	1	1	173	1	1	13	33
4318	46	1	1	1	1	1	1	1	174	1	1	84	37
4319	24	3	2	1	1	1	1	1	175	1	1	22	108
43110	28	3	2	1	1	1	1	1	104	1	1	11	7
4321	28	3	2	1	1	1	1	1	163	1	1	53	103
4322	34	3	1	1	1	1	1	1	247	1	1	107	2
4323	34	3	1	1	1	1	1	1	248	1	1	13	146
4324	45	3	2	1	1	1	1	1	6	1	3	80	141
4325	55	4	1	1	1	1	14	11	249	1	1	10	6
4326	8	3	1	1	1	1	1	1	11	1	1	13	9
4327	54	4	2	1	1	1	1	1	129	1	1	33	119
4328	44	3	1	1	1	1	1	1	158	1	1	19	2
4329	39	3	1	1	1	1	1	1	221	1	1	19	29
43210	34	3	1	1	1	1	1	1	222	1	1	61	14
4331	36	3	1	3	17	33	1	1	106	1	1	9	67
4332	50	3	2	1	1	1	1	1	110	1	1	56	70
4333	64	4	2	1	1	1	1	1	109	1	1	47	69
4334	22	3	2	1	1	1	1	1	108	1	1	43	30
4335	55	3	2	1	1	1	1	1	107	1	1	9	68
4336	22	3	1	1	1	1	1	1	118	1	1	11	7
4337	35	3	2	1	1	1	1	1	93	1	1	61	15
4338	51	3	2	1	1	1	1	1	119	1	1	2	75
4339	32	3	2	1	10	15	1	1	120	1	1	10	6
43310	56	4	1	1	19	39	1	1	121	1	1	51	76
511	34	3	2	1	1	1	1	1	70	1	1	9	130
512	40	3	2	1	1	1	1	1	102	1	1	9	132
513	20	3	1	1	6	10	1	1	181	1	1	13	9
514	32	3	2	1	12	67	12	11	273	1	1	23	36
515	40	3	2	1	1	1	1	1	1	1	1	58	24
516	39	3	2	1	1	1	1	1	119	1	1	53	24
517	30	3	2	1	4	64	1	1	337	1	1	9	144
518	43	3	2	1	1	1	1	1	347	1	1	57	82
519	53	3	2	1	11	50	1	1	81	1	1	135	130
5110	24	3	2	1	11	50	1	1	148	1	1	13	9
521	33	2	2	1	21	48	15	60	363	1	1	76	98
522	38	3	1	1	7	9	15	60	333	1	1	11	7
523	40	3	1	1	1	1	15	60	333	1	1	11	7
524	40	3	1	1	1	1	1	1	333	1	1	10	6
525	24	3	1	1	13	22	15	60	347	1	1	8	44
526	42	3	2	1	1	1	1	1	181	1	1	57	13
527	38	3	2	1	21	60	15	48	349	1	1	53	30
528	30	3	1	1	21	28	15	48	347	1	1	10	6
529	61	4	1	1	6	31	15	48	80	1	1	53	5
5210	35	3	1	1	21	48	15	48	375	1	1	10	6
531	34	3	1	1	15	25	11	15	50	1	1	9	39
532	31	3	2	1	6	10	6	8	182	1	1	82	95
533	60	4	1	1	8	1	1	1	88	1	1	9	134
534	52	3	1	1	6	124	6	8	18	1	1	75	29
535	47	3	2	1	6	10	6	82	376	1	1	73	5
536	19	3	2	1	1	1	1	1	88	1	1	13	9
537	33	3	2	1	1	1	1	1	377	1	1	13	9
538	39	3	1	1	6	8	6	10	378	1	1	9	13
539	47	3	1	1	1	1	1	1	88	1	1	31	15
5310	28	3	2	1	1	1	6	8	34	1	1	92	56
541	28	3	1	1	1	1	1	1	71	1	1	33	11
542	60	4	2	1	4	4	4	16	384	1	1	66	23
543	61	4	2	1	4	64	1	1	88	1	1	66	23
544	56	4	1	1	1	1	1	1	88	1	1	95	188
545	62	4	2	1	1	1	1	1	88	1	1	19	23
546	58	4	2	1	1	1	1	1	88	1	1	66	23
547	34	3	2	1	1	1	1	1	9	1	1	33	11
548	36	3	2	1	1	1	1	1	83	1	1	33	11
549	37	3	1	1	1	1	1	1	38	1	1	28	47
5410	51	3	1	1	1	1	1	1	88	1	1	19	29
551	43	3	1	1	6	17	1	1	22	1	1	99	80
552	24	3	2	1	1	1	1	1	1	1	1	13	33
553	23	3	2	1	1	1	1	1	362	1	1	33	11
554	45	3	2	1	1	1	1	1	71	1	1	64	60
555	27	3	1	1	1	1	1	1	305	1	1	19	47
556	30	3	2	1	6	5	1	1	100	1	1	9	35
557	20	3	2	1	1	1	1	1	311	1	1	13	9
558	22	3	1	1	1	1	1	1	9	1	1	13	9
559	24	3	2	1	1	1	1	1	97	1	1	13	9
5510	67	5	1	1	8	12	1	1	11	1	1	0	65
561	25	3	1	1	1	1	1	1	36	1	1	146	35
562	45	3	2	5	1	1	1	1	97	1	1	0	35
563	26	3	1	4	1	1	1	1	38	4	1	43	35
564	46	3	2	1	3	62	1	1	27	1	1	0	35
565	25	3	1	1	1	1	1	1	72	1	1	34	38
566	41	3	2	1	1	1	1	1	212	1	1	0	35
567	38	3	2	1	1	1	1	1	70	1	1	0	35
568	32	3	1	1	1	1	1	1	255	1	1	0	35
569	36	3	1	1	1	1	1	1	242	1	1	0	35
5610	61	4	1	1	1	1	1	1	88	1	1	31	0
571	27	3	1	1	1	1	1	1	24	1	1	32	189
572	60	4	1	1	1	1	1	1	114	1	1	150	190
573	44	3	1	1	1	1	1	1	387	1	1	137	191
574	78	3	1	1	1	1	1	1	70	1	1	0	18
575	25	3	1	1	5	5	5	6	192	1	1	0	35
576	54	3	1	1	1	1	1	1	70	1	1	70	121
577	50	3	1	1	1	1	1	1	75	1	1	10	6
578	29	3	2	1	1	1	1	1	107	1	1	151	192
579	49	3	2	1	1	1	1	1	43	1	1	77	131
5710	67	5	2	1	5	5	1	1	232	1	1	0	18
581	23	3	1	1	25	128	1	1	76	1	1	85	95
582	29	3	2	1	5	5	1	1	76	1	1	22	7
583	63	4	2	1	1	1	1	1	104	1	1	82	149
584	26	3	1	1	1	1	1	1	71	1	1	53	29
585	30	3	2	1	1	1	1	1	361	1	1	53	193
586	33	3	1	1	1	1	1	1	104	1	1	53	13
587	54	3	2	1	1	1	1	1	390	1	1	2	37
588	32	3	2	1	1	30	1	18	0	1	1	53	0
589	49	3	1	1	1	1	1	7	104	1	1	31	15
5810	43	2	2	1	1	1	1	1	136	1	1	53	0
591	41	3	1	1	8	51	11	57	111	1	1	8	124
592	38	3	1	1	2	7	2	20	0	1	1	75	13
593	70	5	2	1	2	7	2	20	0	1	1	113	17
594	36	3	1	1	8	51	11	57	111	1	1	11	7
595	55	3	2	1	8	51	11	57	111	1	1	76	98
596	24	3	1	1	2	7	2	20	0	1	1	62	62
597	35	3	2	1	2	7	2	20	0	1	1	75	121
598	42	3	1	1	1	51	19	57	0	2	1	8	44
599	22	3	1		2	7	2	20	0	1	1	52	5
5910	34	3	2	1	8	51	11	57	0	1	1	20	16
5101	19	3	2	1	12	18	8	11	0	1	1	13	9
5102	63	4	2	1	7	10	4	8	0	1	1	0	0
5103	47	3	2	1	7	9	4	8	0	1	1	6	115
5104	35	3	1	1	7	4	4	16	0	1	1	15	11
5105	43	3	1	1	1	1	1	1	142	1	1	9	18
5106	39	3	1	1	4	10	4	8	0	1	1	49	29
5107	36	3	2	1	4	10	4	8	0	1	1	39	149
5108	36	3	2	1	2	21	1	1	106	1	1	30	39
5109	38	3	1	1	1	1	1	1	25	1	1	81	81
51010	51	3	1	1	1	1	1	1	120	1	1	46	31
5111	32	3	1	1	6	44	6	8	182	1	1	34	5
5112	35	3	2	1	6	10	6	8	154	1	1	34	5
5113	40	3	1	1	6	10	6	8	107	1	1	75	5
5114	33	3	1	1	1	1	1	1	132	1	1	78	15
5115	33	3	1	1	1	1	1	1	0	1	1	71	31
5116	28	3	1	1	7	10	6	8	0	1	1	13	9
5117	44	3	1	1	7	10	6	8	0	1	1	13	5
5118	46	3	1	1	4	10	4	8	0	1	1	41	44
5119	34	3	1	1	7	10	6	8	0	1	1	46	31
51110	49	3	1	1	4	10	4	8	0	1	1	19	29
5121	69	5	1	1	1	1	1	1	1	1	1	0	14
5122	31	3	2	1	7	6	1	1	145	1	1	13	72
5123	41	3	2	1	1	1	1	1	239	1	1	9	127
5124	39	3	1	1	1	1	1	1	70	1	1	9	121
5125	70	5	2	1	1	1	1	1	181	1	1	0	127
5126	51	3	2	1	1	1	1	1	9	1	1	0	0
5127	38	3	2	1	8	51	11	57	0	1	1	64	60
5128	46	3	1	1	4	4	1	1	1	1	1	9	28
5129	24	3	1	1	7	9	10	35	0	1	1	50	79
51210	25	3	1	1	11	72	1	1	17	1	1	9	28
5131	38	3	2	1	1	1	1	1	192	1	1	52	129
5132	38	3	2	1	1	1	1	1	1	1	1	52	5
5133	31	3	1	1	1	1	1	1	1	1	1	13	74
5134	41	3	1	1	8	51	1	1	1	1	1	2	5
5135	36	3	1	1	1	1	1	1	1	1	1	3	5
5136	38	3	1	1	7	9	1	1	1	1	1	10	6
5137	50	3	2	1	21	48	21	48	0	1	1	31	31
5138	37	3	2	1	1	1	1	1	1	1	1	119	154
5139	28	3	1	1	1	1	1	1	102	1	1	2	5
51310	38	3	1	1	12	66	1	1	1	1	11	61	5
5141	24	3	1	1	1	1	1	1	1	1	1	9	9
5142	51	3	2	1	8	51	1	1	28	1	1	0	124
5143	76	6	1	1	10	12	1	1	1	1	1	0	54
5144	32	3	2	1	5	6	1	1	1	1	1	0	0
5145	27	3	2	1	1	1	1	1	1	1		9	0
5146	52	3	2	1	1	1	1	1	18	1	1	0	4
5147	36	3	1	1	1	1	1	1	1	1	1	75	0
5148	71	5	2	1	11	72	1	1	142	1	1	0	43
5149	21	3	1	1	1	1	1	1	89	1	1	0	9
51410	39	3	1	1	1	1	1	1	75	1	1	35	31
5151	32	3	1	1	5	6	2	5	0	1	1	22	22
5152	57	4	1	1	2	7	2	5	0	1	1	9	40
5153	29	3	2	1	2	7	2	5	0	1	1	10	6
5154	57	4	2	1	8	51	1	1	102	1	1	0	5
5155	54	3	1	1	1	1	1	1	103	1	1	34	38
5156	34	3	2	1	8	51	2	5	0	1	1	43	127
5157	28	3	1	1	2	7	2	8	0	1	1	59	73
5158	38	3	2	1	16	121	2	8	0	1	1	29	28
5159	43	3	2	1	2	7	2	8	0	1	1	23	43
51510	26	3	1	1	2	8	2	7	0	1	1	10	6
5161	31	3	1	1	5	14	5	6	0	1	1	15	31
5162	36	3	1	1	7	9	4	8	0	1	1	8	44
5163	60	4	1	1	5	136	5	6	0	1	1	22	7
5164	38	3	2	1	10	15	5	6	0	1	1	10	6
5165	30	3	2	1	5	136	5	6	0	1	1	3	5
5166	42	3	1	1	1	1	1	1	72	1	1	38	45
5167	23	3	1	1	12	21	8	11	0	1	1	13	9
5168	51	3	2	1	1	1	1	1	97	1	1	34	38
5169	84	6	1	1	18	38	17	38	0	1	1	48	48
51610	40	3	1	1	5	136	5	6	0	1	1	10	6
5171	22	3	2	1	1	1	1	1	24	1	1	2	5
5172	18	2	2	1	1	1	1	1	24	1	1	0	9
5173	45	3	1	1	4	4	1	1	24	1	1	84	104
5174	33	3	1	1	1	1	1	1	0	1	1	83	141
5175	28	3	2	1	13	86	14	11	275	1	1	24	2
5176	57	4	2	1	6	52	6	8	290	1	1	17	13
5177	22	3	1	1	6	10	6	8	290	1	1	13	9
5178	28	3	1	1	6	52	6	8	291	1	1	120	39
5179	23	3	1	1	6	52	6	8	276	1	1	19	121
51710	80	6	1	1	14	24	1	1	97	1	1	18	14
5181	8	3	1	1	6	10	6	8	292	1	1	0	9
5182	24	3	2	1	6	10	6	8	238	1	1	0	9
5183	33	3	1	1	1	1	1	1	215	1	1	41	162
5184	35	3	1	1	12	18	1	1	9	1	1	0	9
5185	41	3	1	1	1	1	1	1	9	1	1	11	7
5186	23	3	1	1	1	1	1	1	297	1	1	0	9
5187	53	3	1	1	4	49	1	1	225	1	1	0	2
5188	36	3	1	1	1	1	1	1	22	1	1	42	162
5189	27	3	2	1	4	4	1	1	298	1	1	111	163
51810	42	3	2	1	1	1	1	1	22	1	1	2	2
5191	48	3	2	1	4	11	4	16	0	1	1	34	5
5192	23	3	2	1	1	1	1	1	38	1	1	13	9
5193	53	3	2	1	11	97	1	1	144	1	1	0	5
5194	47	3	2	1	1	1	1	1	118	1	1	18	164
5195	50	3	1	1	10	98	1	1	3	1	1	75	29
5196	38	3	2	1	11	99	12	58	299	1	1	20	16
5197	24	3	1	1	1	1	11	57	300	1	1	38	0
5198	45	3	1	1	7	100	1	1	213	1	1	0	111
5199	28	3	1	1	1	1	1	1	301	1	1	32	34
51910	8	3	2	1	2	7	1	1	32	1	1	13	9
5201	45	3	1	1	12	102	8	59	302	1	1	1	1
5202	11	3	2	1	3	94	9	12	303	1	1	13	121
5203	31	3	1	1	1	1	1	1	74	1	1	2	37
5204	32	3	2	1	1	1	1	1	192	1	1	19	2
5205	20	3	2	1	8	12	1	1	24	1	1	13	9
5206	20	e	1	1	11	50	12	19	0	1	1	13	9
5207	57	4	2	1	1	1	1	1	24	1	1	23	36
5208	31	3	1	1	1	1	1	1	225	1	1	0	121
5209	23	3	1	1	1	1	1	1	64	1	1	13	9
52010	35	3	2	1	2	74	1	53	304	1	1	66	8
5211	39	3	2	1	8	51	1	1	56	1	1	119	2
5212	29	3	2	1	1	1	1	1	305	1	1	20	165
5213	23	3	2	1	1	1	1	1	36	1	1	66	8
5214	35	3	2	1	1	1	1	1	306	1	1	124	166
5215	47	3	2	1	1	89	1	51	0	1	1	64	2
5216	11	3	2	1	1	1	1	1	22	1	1	13	60
5217	33	3	2	1	5	5	5	6	310	1	1	9	2
5218	43	3	1	1	12	103	1	1	311	1	1	18	14
5219	33	3	1	1	1	1	1	1	56	1	1	117	4
52110	41	3	2	1	12	104	1	1	311	1	1	0	168
5111	67	5	2	1	11	16	1	1	24	1	1	31	0
5112	23	3	2	1	1	1	1	1	38	1	1	9	8
528	31	3	1	1	1	1	1	1	107	1	1	31	15
5114	51	3	2	1	4	20	1	1	119	1	1	66	8
5115	33	3	1	1	1	1	1	1	312	1	1	9	8
5116	38	3	2	1	1	105	1	1	104	1	1	9	2
5117	35	3	1	1	1	1	1	1	24	1	1	9	2
5118	29	3	2	1	11	106	12	61	313	1	1	9	65
5119	8	3	2	1	9	107	12	61	300	1	1	64	2
51110	38	3	1	1	1	1	1	1	314	1	1	31	15
581	8	3	1	1	1	1	16	29	315	1	1	14	10
582	62	4	2	1	1	1	1	1	24	1	1	41	49
583	40	3	1	1	1	1	1	1	215	1	1	0	0
584	32	3	1	1	1	1	1	1	88	1	1	41	169
585	38	3	1	1	12	108	1	1	14	1	1	124	166
586	30	3	1	1	1	1	1	1	16	1	1	161	34
587	31	3	2	1	1	1	1	1	151	1	1	123	169
588	31	3	1	1	1	1	1	1	0	1	1	123	169
589	32	3	2	1	1	1	1	1	119	1	1	123	169
5810	28	3	2	1	1	1	1	1	38	1	1	43	2
5241		3	1	1	7	9	1	1	316	1	1	127	9
5242	31	3	2	1	1	1	1	1	35	1	1	22	48
5243	24	3	2	1	4	4	1	1	35	1	1	13	33
5244	35	3	2	1	1	1	1	1	38	1	1	129	170
5245	43	3	2	1	18	38	17	33	318	1	1	130	124
5246	45	3	2	1	1	1	1	1	22	1	1	31	15
5247	40	3	2	1	1	1	1	1	69	1	1	9	8
5248	55	3	2	1	1	1	1	1	22	1	1	44	172
5249	41	3	2	1	17	109	1	1	169	1	1	131	24
52410	55	3	2	1	1	1	1	1	39	1	1	12	5
5221	8	3	1	1	1	1	1	1	82	1	1	9	5
5222	36	3	2	1	1	1	1	1	24	1	1	2	2
5223	37	3	2	1	1	1	1	1	32	1	1	0	8
5224	33	3	2	1	1	1	1	1	38	1	1	0	53
5225	40	3	2	1	12	18	6	8	364	1	1	19	149
5223	68	5	1	1	1	1	1	1	70	1	1	0	14
5227	38	3	2	1	1	1	1	1	102	1	1	12	60
5228	58	4	2	1	2	7	1	1	70	1	1	0	13
5229	13	2	2	1	1	1	1	1	36	1	1	13	9
52210	18	2	1	1	1	1	1	1	102	1	1	13	9
5231	62	3	2	1	5	110	1	1	82	1	1	99	0
5232	16	2	1	1	1	1	1	1	83	1	1	13	9
5233	20	3	1	1	1	1	1	1	225	1	1	13	9
5234	30	3	1	1	1	1	8	62	300	1	1	13	9
5235	11	3	1	1	1	1	1	1	107	1	1	13	33
5236	11	3	1	1	18	111	1	1	107	1	1	13	33
5237	11	3	1	1	1	1	1	1	24	1	1	13	33
5238	11	3	1	1	1	1	5	6	320	1	1	13	9
5239	68	3	1	1	1	1	1	1	144	1	1	31	0
52310	49	3	1	1	1	1	1	1	107	1	1	10	6
5271	11	3	1	1	1	1	1	1	81	1	1	0	9
5272	32	3	1	1	1	1	1	1	79	1	1	44	14
5273	41	3	2	1	1	1	1	1	74	1	1	12	61
5274	22	3	2	1	1	1	1	1	321	1	1	0	9
5275	18	2	1	1	1	1	1	1	316	1	1	0	9
5276	42	3	2	1	1	1	1	1	186	1	1	75	29
5277	70	4	1	1	1	1	1	1	38	1	1	0	0
5278	30	3	1	1	1	1	1	1	215	1	1	44	2
5279	54	3	2	1	1	1	1	1	119	1	1	82	2
52710	23	3	1	1	1	1	1	1	11	1	1	0	9
5281	53	3	2	1	11	50	1	1	17	1	1	17	0
5282	18	2	1	1	1	1	1	1	17	1	1	9	9
5283	61	4	1	1	2	74	1	1	17	1	1	18	14
5284	22	3	1	1	1	1	1	1	17	1	1	3	97
5285	61	3	2	1	1	1	1	1	71	1	1	16	2
5286	23	3	2	1	1	1	10	50	88	1	1	53	2
5287	32	3	1	1	1	1	1	1	64	1	1	8	44
5288	30	3	2	1	1	1	1	1	322	1	1	36	65
5289	37	3	1	1	1	1	1	1	71	1	1	158	105
52810	11	1	1	1	1	1	1	1	67	1	1	13	9
5291	24	3	2	1	1	1	1	1	107	1	1	13	9
5292	28	3	2	1	6	10	1	1	107	1	1	11	56
5293	22	3	1	1	1	1	1	1	54	1	1	13	9
5294	23	3	2	1	1	1	1	1	323	1	1	13	7
5295	73	5	1	1	1	1	1	1	32	1	1	48	0
5296	14	2	2	1	4	113	1	1	32	1	1	9	43
5297	53	3	2	1	1	1	1	1	22	1	1	3	97
5298	33	3	2	1	1	1	1	1	22	1	1	53	143
5299	30	3	2	1	1	1	1	1	72	1	1	113	153
52910	67	5	2	1	1	1	1	1	72	1	1	22	48
5301	57	4	1	1	1	1	1	1	70	1	1	0	14
5302	72	5	1	1	1	1	1	1	43	1	1	0	14
5303	24	3	1	1	1	1	1	1	11	1	1	44	8
5304	22	3	1	1	1	1	11	57	328	1	1	13	9
5305	60	4	1	1	5	114	1	1	82	1	1	0	14
5306	41	3	1	1	8	12	1	1	43	1	1	0	14
5307	18	3	1	1	1	1	1	1	70	1	1	13	9
5308	30	3	2	1	5	5	5	6	112	1	1	0	2
5309	65	4	2	1	1	1	1	1	54	1	1	0	4
53010	45	3	2	1	1	1	1	1	55	1	1	11	7
5311	30	3	2	1	16	41	1	1	330	1	1	123	169
5312	32	3	1	1	1	1	1	1	330	1	1	123	169
5313	37	3	2	1	11	23	1	1	110	1	1	9	5
5314	34	3	1	1	21	48	15	60	181	1	1	10	6
5315	45	3	1	1	1	1	1	1	35	1	1	53	81
5316	38	3	2	1	1	1	1	1	331	1	1	7	149
5317	24	3	1	1	1	1	1	1	11	1	1	10	6
5318	28	3	2	1	1	1	1	1	0	1	1	53	139
5319	33	3	2	1	1	1	1	1	71	1	1	31	15
53110	52	3	2	1	1	1	1	1	118	1	1	130	124
5321	43	3	1	1	1	1	1	1	88	1	1	99	2
5311	77	3	2	1	1	1	14	11	0	1	1	17	13
538	36	3	2	1	1	1	1	1	70	1	1	2	5
5324	21	3	1	1	1	1	1	1	238	1	1	13	9
5322	11	3	1	1	6	10	6	8	206	1	1	13	9
5323	34	3	2	1	6	10	6	4	328	1	1	53	5
5327	50	3	2	1	11	115	1	1	50	1	1	75	2
5328	21	3	1	1	7	9	16	29	332	1	1	13	9
5329	20	3	1	1	12	108	14	11	333	1	1	13	9
53210	57	4	1	1	1	1	1	1	88	1	1	50	14
5331	27	3	1	2	1	1	1	1	215	1	1	9	165
5332	32	3	2	1	8	51	1	1	22	1	1	9	36
5333	39	3	2	1	23	116	1	1	107	1	1	9	2
5334	33	3	2	1	16	41	1	1	22	1	1	9	23
5335	22	3	2	1	1	1	1	1	107	1	1	13	5
5336	34	3	2	1	1	1	1	1	192	1	1	11	19
5337	30	2	2	1	1	1	1	1	294	1	1	9	165
5338	38	3	1	1	1	1	1	1	11	1	1	7	22
5339	39	1	1	1	1	1	1	1	24	1	1	11	7
53310	42	3	2	1	1	1	1	1	38	1	1	9	2
611	40	3	1	1	1	1	1	1	129	1	1	9	2
612	23	3	1	1	1	1	1	1	51	1	1	13	9
613	8	3	2	1	7	9	1	1	102	1	1	99	82
614	45	3	2	1	1	1	1	1	145	1	1	99	82
615	52	3	1	1	2	59	1	1	218	1	1	8	121
616	24	3	1	1	1	1	1	1	142	2	1	100	2
617	48	3	1	1	10	15	9	12	95	1	1	38	14
618	22	3	1	1	1	1	1	1	38	1	1	13	9
619	22	3	1	1	13	60	1	1	67	1	1	32	27
6110	29	3	1	1	1	1	1	1	171	1	1	24	82
621	29	3	2	1	1	1	10	13	0	1	1	12	82
611	55	3	1	1	1	68	1	1		1	1	35	41
68	27	3	1	1	1	1	1	1	80	1	1	9	9
624	8	3	2	1	1	1	1	1	54	1	1	9	9
622	58	3	2	1	7	69	2	5	218	1	1	11	7
623	45	3	2	1	5	77	1	1	215	1	1	9	135
627	22	3	1	1	1	1	1	1	184	1	1	31	1
628	37	3	2	1	1	1	1	1	155	1	1	66	8
629	48	3	1	1	12	66	1	1	29	1	1	18	14
6210	18	3	1	1	24	70	10	13	244	1	1	9	9
631	30	3	1	1	10	15	9	12	171	1	1	23	36
632	23	3	1	1	1	1	1	1	161	1	1	22	9
633	32	3	2	1	1	1	9	12	161	1	1	23	36
634	27	3	2	1	10	15	9	12	161	1	1	23	36
635	34	3	2	1	10	15	9	12	161	1	1	23	36
636	23	3	2	1	10	15	9	12	161	1	1	23	36
637	42	3	2	1	10	15	9	12	161	1	1	23	36
638	39	3	2	1	10	15	9	12	161	1	1	23	36
639	45	3	2	1	7	9	9	12	161	1	1	23	36
6310	37	3	2	1	10	15	9	12	161	1	1	23	36
641	32	3	1	1	6	10	6	8	64	1	1	34	5
642	35	3	2	1	6	10	6	8	216	1	1	19	29
643	18	3	1	1	1	1	1	18	246	1	1	18	14
644	52	3	1	1	1	1	1	1	144	1	1	8	6
645	60	4	1	1	11	50	1	1	225	1	1	18	14
646	56	4	1	1	4	78	4	41	227	1	1	18	14
647	46	3	1	1	16	41	1	1	211	1	1	18	14
648	32	3	1	1	16	41	6	8	182	1	1	3	99
649	11	3	2	1	1	1	1	1	228	1	1	31	31
6410	23	3	2	1	2	7	1	1	76	1	1	50	79
651	57	4	2	1	5	65	1	1	71	1	1	103	142
652	28	3	2	1	12	66	1	1	82	1	1	9	144
653	66	5	2	1	2	85	1	1	22	1	1	21	17
654	41	3	2	1	20	40	13	48	190	1	1	66	69
655	66	4	2	1	1	1	1	1	79	1	1	66	69
656	35	3	1	1	1	1	1	1	181	1	1	113	153
657	36	3	2	1	1	1	1	1	181	1	1	78	157
658	29	3	1	1	1	1	14	11	0	1	1	32	34
659	22	3	1	1	16	41	1	1	71	1	1	18	14
6510	22	3	1	1	16	41	1	1	79	1	1	18	9
661	41	3	2	1	6	10	6	8	236	1	1	29	28
662	35	3	2	1	1	1	1	7	104	1	1	59	140
663	34	3	2	1	12	66	1	1	11	0	1	9	35
664	30	3	2	1	1	1	1	1	172	4	1	27	35
665	34	3	2	1	1	1	1	1	236	1	1	75	29
666	27	3	1	1	6	10	6	8	182	1	1	43	81
667	34	3	1	2	1	1	1	1	38	1	1	75	29
668	8	3	1	2	7	9	1	1	11	1	1	13	9
669	32	3	1	1	1	1	1	1	237	1	1	32	34
6610	35	3	1	1	5	62	1	1	28	1	1	8	44
671	44	3	2	1	1	1	1	1	129	1	1	9	147
672	11	3	2	1	1	1	1	1	51	1	1	9	9
673	53	3	2	1	10	15	9	12	274	1	1	11	7
674	19	3	2	1	1	1	1	1	166	1	1	9	129
675	31	3	2	1	1	1	1	1	166	4	1	9	2
676	36	3	2	1	1	1	1	1	142	1	1	9	123
677	8	3	1	2	1	1	1	1	119	1	1	9	74
678	48	3	1	1	3	60	1	1	67	1	1	9	121
679	56	4	2	1	1	1	1	1	171	1	1	57	5
6710	59	4	1	1	1	1	1	1	80	1	1	9	121
681	32	3	2	1	1	1	1	1	142	1	1	23	36
682	28	3	1	1	4	4	1	1	142	1	1	0	0
683	40	2	2	1	1	1	1	1	36	1	1	119	16
684	28	2	2	1	7	9	1	1	63	1	1	121	135
685	41	3	1	1	1	1	1	1	192	1	1	54	27
686	53	3	1	1	5	14	1	1	36	1	1	1	1
687	32	3	1	1	1	1	1	1	36	1	1	24	21
688	34	3	2	1	1	1	1	1	9	1	1	66	69
689	37	3	2	1	1	1	1	1	110	1	1	20	16
6810	24	3	2	1	11	50	1	1	172	1	1	12	61
691	29	3	2	1	1	1	1	1	22	1	1	9	5
692	32	3	2	1	1	1	1	1	152	1	1	9	5
693	37	3	1	1	1	1	1	1	119	1	1	9	14
694	28	3	1	1	1	1	1	1	38	1	1	9	5
695	36	3	2	1	8	12	1	1	278	1	1	9	5
696	34	3	2	1	1	1	1	1	67	1	1	9	5
697	48	3	1	1	1	1	1	1	311	1	1	9	14
698	28	3	2	1	1	1	1	1	106	1	1	133	15
699	54	3	2	1	1	1	1	1	324	1	1	9	5
6910	28	3	1	1	1	1	1	1	311	1	1	134	14
6101	61	5	2	1	1	1	1	1	22	1	1	92	177
6102	28	3	1	1	1	1	1	1	184	1	1	92	177
6103	32	3	2	1	1	1	1	1	51	1	1	92	177
6104	54	2	1	1	1	1	1	1	22	1	1	10	6
6105	28	3	1	1	1	1	1	1	34	1	1	92	177
6106	28	3	2	1	1	1	1	1	79	1	1	92	177
6107	31	3	1	1	1	1	1	1	307	1	1	92	177
6108	28	3	2	1	1	1	1	1	54	1	1	92	177
6109	23	3	2	1	1	1	15	60	349	1	1	111	163
61010	22	3	2	1	1	1	1	1	22	1	1	13	9
6111	44	3	2	1	6	10	1	1	287	1	1	55	37
6112	48	3	1	1	1	36	1	7	104	1	1	34	38
6113	33	3	2	1	1	1	1	1	212	1	1	12	61
6114	43	3	2	1	7	9	1	1	286	1	1	12	61
6115	79	6	1	1	14	8	1	1	56	1	1	18	14
6116	75	5	1	1	1	36	1	7	104	1	1	18	14
6117	53	3	1	1	5	95	18	55	285	1	1	76	98
6118	24	3	1	1	1	1	1	1	71	1	1	9	9
6119	23	3	1	1	1	1	1	1	235	1	1	10	6
61110	54	3	1	1	1	1	1	1	106	1	1	48	161
6121	34	3	2	1	4	4	4	16	113	1	1	111	60
6111	20	3	1	1	12	19	1	1	225	1	1	9	9
618	22	3	1	1	12	66	1	1	82	1	1	9	27
6124	39	3	2	1	1	1	1	1	225	1	1	19	29
6122	19	3	2	1	6	58	1	1	110	1	1	33	11
6123	50	3	1	1	5	95	1	1	110	1	1	9	14
6127	35	3	2	1	1	1	1	1	307	1	1	66	43
6128	35	3	2	1	1	1	1	1	301	1	1	122	69
6129	31	3	1	1	8	12	1	1	309	1	1	2	29
61210	35	3	2	1	4	4	9	12	312	1	1	66	8
6131	22	3	2	1	5	5	1	1	317	1	1	128	171
6132	35	3	1	1	1	1	1	1	1	1	1	34	38
6133	11	3	1	1	1	1	1	1	22	1	1	9	9
6134	35	3	1	1	1	1	1	1	106	1	1	43	81
6135	20	3	1	1	14	8	9	30	139	1	1	9	9
6136	63	4	1	1	1	1	1	1	17	1	1	31	15
6137	42	3	2	1	12	21	1	1	22	1	1	31	31
6138	23	3	2	1	8	12	1	1	54	1	1	37	178
6139	30	3	1	1	1	1	1	1	317	1	1	11	7
61310	24	3	1	1	1	1	1	1	11	1	1	9	175
6141	46	3	2	1	2	7	12	63	0	1	1	66	43
6142	63	4	1	1	8	73	2	5	66	1	1	9	14
6143	41	3	2	1	2	74	2	20	0	1	1	9	176
6144	28	3	2	1	1	1	11	63	327	1	1	23	36
6145	57	4	2	1	2	7	2	5	329	1	1	16	12
6146	49	3	2	1	2	7	2	5	95	1	1	9	5
6147	44	3	2	1	2	7	2	5	0	1	1	95	5
6148	32	3	2	1	1	1	1	1	36	1	1	9	13
6149	38	3	1	1	1	1	1	1	0	1	1	9	13
61410	32	3	1	1	1	1	1	1	142	1	1	9	13
6151	83	6	2	1	4	4	2	37	0	1	1	77	17
6152	41	3	1	1	1	1	1	1	155	1	1	19	29
6153	37	3	2	1	10	15	1	1	11	1	1	64	60
6154	67	5	1	1	2	85	2	5	0	1	1	18	14
6155	55	4	2	1	1	1	1	1	177	1	1	111	163
6156	50	3	1	1	12	18	1	1	27	1	1	111	163
6157	15	2	2	1	1	1	1	1	102	1	1	9	9
6158	40	3	1	1	1	1	1	1	74	1	1	8	44
6159	42	3	1	1	1	1	1	1	74	1	1	8	44
61510	24	3	1	1	1	1	1	1	97	1	1	9	9
6161	31	3	1	1	12	67	8	75	0	1	1	19	148
6162	62	4	2	1	4	118	5	6	142	0	0	60	5
6163	56	4	2	1	16	41	1	1	61	1	1	33	149
6164	55	3	1	1	1	1	1	1	242	1	1	19	29
6165	8	3	2	1	2	7	2	5	0	1	1	9	9
6166	55	3	1	1	6	10	1	1	72	1	1	136	183
6167	35	3	2	1	1	1	1	1	370	1	1	73	93
6168	25	3	1	1	1	1	8	75	0	1	1	22	7
6169	33	3	2	1	1	1	1	1	74	1	1	41	41
61610	39	3	1	1	1	1	1	1	370	1	1	34	34
6171	46	3	2	2	2	74	2	20	0	1	1	9	74
6172	24	3	2	1	1	1	1	1	112	1	1	9	9
6173	28	3	2	1	1	1	1	1	22	1	1	123	123
6174	52	3	2	1	1	1	1	1	11	1	1	22	7
6175	49	3	2	1	1	1	1	1	69	1	1	66	43
6176	29	3	2	1	1	1	1	1	372	1	1	146	186
6177	44	3	3	3	2	74	2	20	0	1	1	12	2
6178	36	2	2	1	1	1	1	1	0	1	1	147	2
6179	21	3	1	1	1	1	1	1	69	1	1	9	2
61710	37	3	2	1	1	1	1	1	88	1	1	3	2
6181	26	3	1	1	2	7	2	5	0	1	1	19	29
6182	27	3	1	1	2	7	1	5	0	1	1	22	7
6183	16	2	2	1	1	1	2	5	0	1	1	9	9
6184	44	3	2	1	2	7	2	5	0	1	1	9	2
6185	44	3	1	1	2	7	2	7	0	1	1	22	7
6186	40	3	1	1	8	12	2	5	0	1	1	93	73
6187	56	4	1	1	2	7	2	5	0	1	1	9	14
6188	48	3	1	1	2	7	2	5	0	1	1	93	73
6189	42	3	1	1	2	126	2	5	0	1	1	9	14
61810	45	3	1	1	2	7	2	5	89	1	1	0	14
6191	23	3	1	1	2	7	2	5	310	1	1	19	29
6192	27	3	1	1	2	7	2	5	348	1	1	22	7
6193	16	2	2	1	1	1	2	5	365	1	1	13	9
6194	44	3	2	1	2	7	2	5	366	1	1	9	5
6195	44	3	1	1	2	7	2	5	176	1	1	22	7
6196	40	3	1	1	8	12	2	5	348	1	1	73	93
6197	56	4	1	1	2	7	2	5	348	1	1	18	14
6198	48	3	1	1	2	7	2	5	66	1	1	73	93
6199	42	3	1	3	2	119	2	5	369	1	1	18	14
61910	45	3	1	1	2	7	2	5	89	1	1	0	14
6201	76	6	2	1	12	18	7	76	350	1	1	66	17
6202	33	3	1	2	21	48	15	60	0	1	1	8	6
6203	8	3	1	1	1	1	10	50	123	1	1	13	9
6204	23	3	2	1	1	30	10	50	355	1	1	9	8
6205	23	3	2	5	1	1	1	1	0	1	1	73	93
6206	72	5	2	1	11	50	2	5	356	1	1	66	8
6207	43	3	2	1	1	1	1	1	72	1	1	31	15
6208	41	3	2	1	1	1	1	1	11	1	1	2	24
6209	32	3	1	1	1	36	1	7	13	1	1	10	6
62010	34	3	1	1	1	1	1	1	39	1	1	124	75
6211	20	3	2	1	1	1	1	1	6	1	1	0	9
6212	18	2	1	1	1	1	1	1	14	1	1	0	99
6213	27	3	2	1	7	9	1	1	11	1	1	0	144
6214	70	5	2	1	4	4	1	1	225	1	1	0	69
6215	28	3	1	1	1	1	2	77	183	1	1	10	6
6216	30	3	2	1	1	1	1	1	117	1	1	45	50
6217	35	3	1	1	1	1	10	79	109	1	1	10	6
6218	38	3	1	1	1	1	1	1	225	1	1	50	79
6219	43	3	1	1	1	1	1	1	194	1	1	118	161
62110	24	3	2	1	1	1	1	1	14	1	1	0	2
6221	36	3	1	1	1	1	1	1	24	1	1	0	70
6222	29	3	1	1	8	12	1	1	211	1	1	8	0
6223	23	3	1	1	1	1	1	1	83	1	1	0	0
6224	24	3	1	1	1	1	1	1	371	1	1	0	180
6225	37	3	1	1	1	1	1	1	38	1	1	0	2
6226	25	3	1	1	1	1	1	1	294	1	1	11	0
6227	59	4	1	1	2	1	1	1	379	1	1	0	14
6228	24	3	1	1	1	1	1	1	380	1	1	0	9
6229	39	3	1	1	1	1	1	1	381	1	1	8	30
62210	45	3	1	1	11	23	1	1	382	1	1	8	30
6231	27	3	2	1	1	1	1	1	0	1	1	13	2
6232	21	3	1	1	1	1	4	16	385	1	1	13	9
6233	19	3	2	1	5	125	5	83	246	1	1	13	9
6234	28	3	2	1	6	10	1	1	0	1	1	22	7
6235	47	3	1	1	12	67	1	1	117	1	1	66	30
6236	52	3	1	1	1	1	1	1	158	1	1	148	2
6237	78	6	2	5	18	38	1	1	385	1	1	66	17
6238	52	3	2	1	1	1	1	1	88	1	1	0	5
6239	36	3	1	1	1	1	1	1	107	1	1	149	156
62310	21	3	2	2	1	1	1	1	386	1	1	13	4
6241	24	3	1	1	1	1	2	5	95	1	1	13	33
6242	25	3	1	1	1	1	1	1	39	1	1	13	33
6243	46	3	2	1	1	1	1	1	38	1	1	41	15
6244	75	5	2	1	1	1	1	1	374	1	1	17	13
6245	56	4	1	1	1	1	1	1	374	1	1	19	14
6246	59	4	2	1	1	1	1	1	374	1	1	19	29
6247	29	3	1	1	1	1	1	1	86	1	1	19	29
6248	38	3	1	1	1	1	1	1	50	1	1	9	14
6249	36	3	1	1	7	9	1	1	169	1	1	18	14
62410	20	3	2	1	1	1	1	1	38	1	1	17	13
6251	32	3	1	1	1	1	1	1	106	1	1	18	14
6252	24	3	2	1	1	1	1	1	215	2	1	37	4
6253	23	3	2	1	1	1	1	1	0	1	1	17	30
6254	41	3	2	1	1	1	1	1	24	1	1	66	4
6255	34	3	1	1	1	1	1	1	225	1	1	9	112
6256	39	3	2	1	1	1	1	1	24	1	1	99	68
6257	37	3	1	1	1	1	1	1	24	1	1	17	13
6258	39	3	2	1	1	1	1	1	118	1	1	64	61
6259	63	4	1	1	1	1	1	1	225	1	1	18	14
62510	24	3	1	1	1	1	1	1	395	1	1	17	13
6261	58	4	2	1	4	20	4	16	383	1	1	20	16
6262	28	3	2	1	4	11	4	9	332	1	1	3	5
6263	45	3	1	1	4	11	4	9	21	1	1	18	14
6264	46	3	2	1	4	4	4	16	0	1	1	66	43
6265	27	3	1		6	10	6	8	186	1	1	19	29
6266	29	2	1	1	4	11	4	9	186	1	1	0	0
6267	41	3	1	1	4	11	4	9	21	1	1	46	5
6268	36	3	1	1	4	11	4	9	0	1	1	41	49
6269	26	3	1	1	14	24	7	76	389	1	1	9	4
62610	33	3	1	1	4	5	4	16	390	1	1	18	14
6271	44	3	2	1	5	5	1	1	392	1	1	20	16
6272	31	3	1	2	1	74	2	20	393	1	1	9	27
6273	46	3	2	1	8	123	1	1	110	1	1	106	31
6274	23	3	1	1	3	81	1	1	107	1	1	2	9
6275	49	3	1	1	1	1	1	1	81	1	1	0	13
6276	34	3	2	1	1	1	1	1	79	1	1	9	95
6277	45	3	1	1	13	129	1	1	192	1	1	9	14
6278	49	3	1	1	2	7	1	1	50	1	1	22	14
6279	35	3	1	1	1	1	1	1	107	1	1	9	7
62710	56	4	1	1	1	1	1	1					111
6281	35	3	1	1	1	1	1	18	47	1	1	10	6
6282	41	3	1	1	4	4	4	16	111	1	1	36	35
6283	29	3	2	1	1	30	1	18	47	1	1	20	16
6284	28	3	1	1	1	1	1	1	17	1	1	13	9
6285	24	3	1	1	1	1	6	8	0	1	1	13	9
6286	25	3	2	1	6	10	6	8	18	1	1	13	9
6287	24	3	1	1	4	4	4	16	0	1	1	19	35
6288	27	3	2	1	1	30	1	18	0	1	1	20	16
6289	48	3	2	1	10	98	1	1	225	1	1	89	8
62810	21	3	1	1	4	4	4	16	0	1	1	13	9
6291	25	3	1	1	1	1	1	1	24	1	1	13	33
6292	22	3	1	1	1	1	1	1	391	1	1	13	33
6293	30	3	2	1	6	10	6	8	0	1	1	12	61
6294	35	3	2	1	7	9	16	29	0	1	1	20	16
6295	54	3	2	1	6	58	6	31	146	1	1	22	7
6296	38	3	2	1	6	10	6	8	183	1	1	20	16
6297	45	3	2	1	6	10	6	8	183	1	1	20	16
6298	51	3	2	1	6	58	6	8	183	1	1	51	4
6299	34	3	2	1	1	1	1	1	35	1	1	3	157
62910	30	3	1	1	6	131	6	8	182	1	1	124	166
6301	24	3	1	1	1	1	2	5	220	1	1	0	9
6302	32	3	1	1	1	1	1	1	0	1	1	54	27
6303	70	5	1	1	6	10	6	8	237	1	1	31	14
6304	48	3	2	1	1	1	1	1	107	1	1	2	58
6305	30	3	2	1	1	1	1	1	32	1	1	9	169
6306	42	3	2	1	2	7	2	5	400	1	1	9	55
6307	31	3	1	1	1	1	1	1	67	1	1	19	169
6308	23	3	1	1	1	1	1	1	401	1	1	0	9
6309	23	3	2	1	1	1	1	1	1	1	1	0	9
63010	43	2	1	1	7	9	1	1	29	1	1	10	2
6311	24	3	2	1	10	15	9	12	0	1	1	23	36
6312	31	3	2	1	1	1	1	86	402	1	1	22	18
6313	30	3	1	1	10	15	7	87	404	1	1	137	167
6314	23	2	1	3	14	43	1	1	115	1	1	14	73
6315	31	3	2	1	10	15	9	12	134	1	1	22.26	7
6316	24	3	2	1	3	94	7	87	403	1	1	26	36
6317	41	3	2	1	14	43	7	87	405	1	1	22	7
6318	39	3	2	1	14	43	7	87	406	1	1	107	194
6319	51	3	2	1	14	43	7	87	405	1	1	16
63110	29	3	1	1	14	24	1	87	406	1	1	31	15

## Sheet: Bloque 3
Código del paciente	Estancia en extranjero	Pais	Contacto conocido con personas COVID+	Trabajador o profesional de salud	Contacto con personas CoViD+	¿Dónde cree que se contagió?	IMC	Embarazo	Tabaquismo	¿Quién realizo el diagnóstico clínico?
	1= Si, 2=No	0=Ninguno, 1= USA, 2= Colombia, 3=México, 4=Alemania, 5= Brasil, 6= Chile, 7= Argentina, 8=Ecuador, 9=Peru	1= Si, 2=No	1= Si, 2=No	1= Exposición laboral; 2=Exposición educativa; 3= Exposición familiar; 4=Lugares públicos; 5= Otro 6=No tuvo contacto con personas COVID	1= Trabajo; 2= Escuela; 3= Familia; 4= Calle; 5= Otro (visita de amigos), 6=Otro (cita médica), 7= Otro (Sin especificar), 8= Otro (Garage compartido), 9=Otro (Dentista), 10=Otro: Peliqueria, 11=Otro(Supermecado), 12=Otro(Transporte público), 13= Otro (Fiesta/Reunión Social), 14 = Otro= Ciclo paseo, 15=Dinero, 16= ------------- , 17= Otro(Iglesia, templo)	1=Normal (18.5-24.9)=, 2= sobrepeso (25-29.9); 3=obesidad leve (30-34.9); 4= obesidad moderada (35-39.9); 5= obesidad grave (más de 40); 6=desnutrido	1= Si; 2=No; 3=NO aplica	1= Si; 2=No	1=Médico; 2=Enfermera; 3=Laboratorista; 4=Otro
211	2	0	1	2	3	3	1	3	2	3
212	2	0	1	2	1	1	3	3	2	1
213	2	0	1	2	3	3	1	2	2	3
214	2	0	1	1	1	1	2	3	2	1
215	2	0	1	2	1	3	1	3	2	1
216	2	0	2	2	3	3	1	2	2	1
217	2	0	2	2	3	3	1	3	2	1
218	2	0	2	2	1	1	1	2	2	1
219	2	0	2	2	3	3	2	2	2	1
2110	2	0	2	2	1	1	2	3	2	1
221	1	1	1	2	3	3	2	2	2	3
222	2	0	2	2	1	1	2	3	2	3
223	2	0	1	1	1	1	1	2	2	1
224	2	0	2	2	1	1	2	3	1	3
225	2	0	1	2	3	3	2	3	2	3
226	2	0	1	2	3	3	2	2	2	1
227	2	0	2	2	1	1	1	3	2	3
228	2	0	1	2	3	3	2	3	1	2
229	2	0	2	1	3	3	1	2	2	3
2210	2	0	1	2	1	1	1	3	2	3
231	2	0	2	2	4	4	1	2	2	1
232	2	0	1	2	1	1	1	3	1	3
233	2	0	2	2	4	4	1	2	2	1
234	2	0	1	2	3	3	1	2	2	1
235	2	0	1	2	1	1	1	2	2	1
236	2	0	2	2	4	4	1	3	1	1
237	2	0	2	2	1	1	1	3	1	1
238	2	0	2	2	4	4	1	3	2	1
239	2	0	1	2	1	1	1	3	2	3
2310	2	0	1	2	1	1	1	2	2	3
241	2	0	2	2	3	3	1	2	2	1
242	2	0	2	1	6	3	2	2	2	1
243	2	0	2	2	1	1	2	3	2	1
244	2	0	1	1	1	1	2	2	2	1
245	2	0	2	1	1	1	1	2	2	1
246	2	0	1	2	3	3	2	3	2	1
247	2	0	1	1	1	1	1	2	2	1
248	2	0	2	1	1	1	2	2	2	1
249	2	0	2	2	1	1	1	3	2	1
2410	2	0	2	2	4	4	1	2	2	3
251	2	0	1	2	3	3	1	2	2	1
252	2	0	1	2	3	3	2	2	2	3
253	2	0	1	2	3	3	1	2	2	1
254	2	0	1	2	3	3	2	2	2	1
255	2	0	1	2	3	3	2	3	2	1
256	2	0	1	2	3	3	1	3	2	1
257	2	0	1	2	3	3	2	2	2	1
258	2	0	1	2	3	3	1	3	2	1
259	2	0	1	2	3	3	1	2	2	1
2510	2	0	1	2	1	1	1	3	2	1
261	2	0	2	2	3	3	2	3	2	3
262	2	0	1	2	3	3	3	2	2	1
263	2	0	2	2	1	1	2	3	2	1
264	2	0	1	2	3	3	2	3	2	1
265	2	0	1	2	1	1	1	3	2	1
266	2	0	2	2	4	4	2	3	2	1
267	2	0	2	2	1	1	2	3	2	1
268	2	0	1	2	1	1	2	3	2	1
269	2	0	1	2	3	3	1	2	2	3
2610	2	0	2	2	4	4	1	2	2	1
271	2	0	1	2	1	1	1	3	2	1
272	1	1	1	2	1	1	2	3	2	1
273	2	0	1	2	1	1	1	3	2	1
274	2	0	2	2	1	1	2	2	2	1
275	2	0	2	1	4	4	1	2	2	3
276	1	1	1	2	1	1	1	2	2	1
277	2	0	1	2	1	1	1	3	2	1
278	2	0	1	2	3	3	1	2	2	1
279	2	0	1	2	1	1	1	3	2	1
2710	2	0	1	2	4	13	3	3	2	3
281	2	0	1	2	4	4	2	2	2	3
282	2	0	2	2	3	3	1	2	2	3
283	2	0	2	2	4	4	1	3	2	3
284	2	0	1	2	1	1	2	3	2	3
285	2	0	1	2	4	4	1	3	2	3
286	2	0	1	2	4	4	1	2	2	3
287	2	0	1	2	1	1	1	3	2	1
288	2	0	2	1	1	1	2	2	2	3
289	2	0	2	2	6	1	3	2	2	1
2810	2	0	2	2	1	1	2	2	2	1
291	2	0	1	2	1	1	2	3	2	1
292	2	0	1	1	1	1	2	2	2	3
293	1	1	1	2	4	4	2	2	2	1
294	2	0	1	2	3	3	2	3	1	1
295	2	0	1	2	1	1	2	3	1	1
296	2	0	1	2	1	1	2	3	1	1
297	2	0	1	2	1	1	1	3	1	1
298	2	0	1	2	1	1	2	3	1	1
299	2	0	1	1	1	1	2	2	1	1
2910	1	1	1	2	4	4	2	3	1	1
2101	2	0	2	2	1	1	1	3	2	1
2102	2	0	1	2	3	3	2	2	2	1
2103	2	0	1	2	1	1	2	2	2	3
2104	2	0	2	2	3	3	1	3	2	1
2105	2	0	1	2	1	1	2	3	2	1
2106	2	0	2	2	3	3	2	3	2	1
2107	2	0	2	1	1	1	1	2	2	3
2108	2	0	1	1	1	1	1	3	1	1
2109	2	0	2	2	1	1	2	3	2	1
21010	2	0	2	2	4	4	2	3	2	1
2111	2	0	2	1	1	1	1	3	2	1
2112	2	0	1	2	3	3	2	3	2	3
2113	2	0	2	2	1	1	1	3	1	3
2114	2	0	1	2	4	4	2	3	1	3
2115	2	0	2	2	1	1	1	2	2	3
2116	2	0	2	2	1	1	1	3	1	3
2117	2	0	2	2	1	1	1	3	1	3
2118	2	0	1	2	3	3	1	3	1	3
2119	2	0	2	2	1	1	2	2	2	3
21110	2	0	2	2	1	1	1	3	2	3
2121	2	0	2	2	1	1	2	2	2	3
2122	2	0	1	1	1	1	2	3	2	1
2123	2	0	1	1	1	1	2	2	2	1
2124	2	0	2	2	4	4	1	2	2	3
2125	2	0	2	2	3	3	3	2	2	1
2126	2	0	2	2	1	1	2	3	1	3
2127	2	0	1	1	1	1	2	3	2	1
2128	2	0	1	2	1	1	2	3	2	1
2129	2	0	1	1	1	1	2	2	2	2
21210	2	0	2	2	3	3	2	2	2	1
2131	2	0	2	2	4	4	2	2	2	1
2132	2	0	2	2	1	1	2	3	2	1
2133	2	0	2	2	1	1	1	3	2	1
2134	2	0	2	2	1	1	2	3	2	1
2135	2	0	2	2	1	1	3	3	2	1
2136	2	0	2	2	1	1	1	3	2	1
2137	2	0	2	2	1	1	2	3	2	1
2138	2	0	2	2	1	1	3	3	2	1
2139	2	0	2	2	4	4	2	3	2	1
21310	2	0	2	2	1	1	1	3	2	1
2141	2	0	1	1	1	1	2	2	2	1
2142	2	0	1	1	2	2	1	2	2	3
2143	2	0	1	2	3	3	1	2	2	1
2144	2	0	2	2	4	4	1	3	1	3
2145	2	0	2	2	1	1	2	3	2	1
2146	2	0	2	2	4	4	3	2	2	3
2147	2	0	2	2	1	1	1	3	2	3
2148	2	0	2	2	1	1	2	3	2	3
2149	2	0	2	2	2	2	1	2	2	1
21410	2	0	1	1	1	1	2	2	2	1
2151	2	0	1	1	1	1	1	2	1	1
2152	2	0	1	1	1	1	2	3	1	1
2153	2	0	1	1	1	1	2	2	2	1
2154	2	0	1	2	1	1	2	3	1	1
2155	2	0	2	2	1	1	1	2	2	1
2156	2	0	1	2	3	3	2	3	2	1
2157	2	0	1	2	3	3	2	3	2	3
2158	2	0	2	1	1	3	2	3	2	1
2159	2	0	1	2	2	2	1	3	2	1
21510	2	0	1	1	1	1	1	2	2	1
2161	2	0	2	1	1	1	1	2	2	4
2162	2	0	1	2	1	1	1	2	2	1
2163	2	0	2	1	1	1	1	2	2	1
2164	2	0	1	2	1	1	1	3	1	1
2165	2	0	1	1	3	3	2	3	2	1
2166	2	0	2	2	1	1	2	3	2	1
2167	2	0	1	2	1	1	1	2	2	1
2168	2	0	1	2	3	3	2	3	2	1
2169	2	0	1	2	1	1	2	3	2	1
21610	2	0	2	2	4	4	1	2	2	1
2171	2	0	2	2	1	1	2	2	2	1
2172	2	0	2	2	1	1	2	2	2	1
2173	2	0	2	2	1	1	1	2	2	1
2174	2	0	2	2	1	4	3	2	1	1
2175	2	0	2	2	1	1	2	2	2	1
2176	2	0	2	2	1	1	2	2	2	1
2177	2	0	2	2	4	6	2	2	1	1
2178	2	0	2	2	1	1	1	2	2	1
2179	2	0	2	2	1	1	3	2	2	1
21710	2	0	2	2	1	1	2	2	2	1
2181	2	0	1	2	1	1	1	2	2	1
2182	2	0	2	2	2	4	1	3	2	1
2183	2	0	1	2	1	1	2	3	2	1
2184	2	0	1	2	3	3	2	2	2	3
2185	2	0	1	2	3	3	1	3	2	3
2186	2	0	1	2	1	1	2	2	2	1
2187	2	0	1	2	3	3	1	3	2	1
2188	2	0	1	1	1	1	2	3	2	1
2189	2	0	1	2	3	3	1	3	2	1
21810	2	0	1	2	1	1	2	3	1	1
2191	2	0	1	1	1	1	2	2	2	1
2192	2	0	1	1	1	1	1	2	2	3
2193	2	0	1	2	1	1	1	3	2	3
2194	2	0	1	1	1	1	1	3	2	1
2195	2	0	1	2	1	1	2	2	2	1
2196	2	0	1	1	1	1	1	2	2	1
2197	2	0	2	1	1	1	1	2	2	3
2198	2	0	2	2	4	12	1	2	2	1
2199	2	0	1	2	1	1	1	3	2	3
21910	2	0	1	1	1	1	1	2	2	1
2201	2	0	1	2	3	3	2	3	2	1
2202	2	0	1	2	1	1	1	2	2	1
2203	2	0	1	1	3	3	1	2	2	1
2204	2	0	1	2	3	3	1	2	2	3
2205	2	0	1	2	5	7	1	2	2	3
2206	2	0	1	1	1	1	2	2	2	1
2207	2	0	2	2	6	4	2	2	2	1
2208	2	0	1	2	3	3	1	2	2	1
2209	2	0	1	2	3	3	2	2	2	1
22010	2	0	2	1	6	6	3	2	2	1
2211	2	0	1	2	1	1	2	3	2	3
2212	2	0	1	2	3	3	3	3	2	3
2213	2	0	1	2	1	1	2	3	2	3
2214	2	0	1	2	3	3	2	2	2	1
2215	2	0	1	2	3	3	1	2	2	3
2216	2	0	1	2	1	1	1	2	1	3
2217	2	0	1	2	3	3	2	3	2	1
2218	2	0	1	2	3	3	2	2	1	1
2219	2	0	1	2	1	1	1	2	2	1
22110	2	0	1	2	3	3	1	2	2	3
2221	2	0	1	2	1	1	1	3	2	3
2222	1	10	1	2	3	3	1	3	2	4
2223	2	0	1	2	3	3	2	3	2	3
2224	1	1	2	2	5	9	2	2	2	1
2225	2	0	1	2	3	3	1	3	2	1
2226	2	0	1	2	1	3	2	3	2	1
2227	2	0	2	2	4	4	2	3	2	1
2228	2	0	1	2	3	3	2	3	2	3
2229	1	0	1	2	5	13	2	3	2	1
22210	2	0	2	2	6	11	3	3	2	1
2231	2	0	1	2	1	1	2	3	2	3
2232	2	0	1	2	3	3	3	3	2	3
2233	2	0	1	2	1	1	2	3	2	3
2234	2	0	1	2	3	3	2	2	2	1
2235	2	0	1	2	3	3	1	2	2	3
2236	2	0	1	2	1	1	1	2	1	3
2237	2	0	1	2	3	3	2	3	2	1
2238	2	0	1	2	3	3	2	2	1	1
2239	2	0	1	2	1	1	1	2	2	1
22310	2	0	1	2	3	3	1	2	2	3
2241	2	0	1	2	3	3	2	2	2	1
2242	2	0	1	2	1	1	1	2	2	1
2243	2	0	1	2	1	1	2	2	2	1
2244	2	0	1	2	1	1	1	2	2	2
2245	2	0	1	2	1	1	1	2	2	3
2246	2	0	1	2	1	1	1	2	2	1
2247	2	0	1	2	3	3	1	2	2	1
2248	2	0	1	2	1	1	2	2	2	1
2249	2	0	1	2	1	1	3	2	1	3
22410	2	0	1	2	1	1	1	2	2	3
2251	2	0	1	1	1	1	1	2	2	1
2252	2	0	1	1	1	1	1	2	2	1
2253	2	0	1	1	1	1	1	2	2	1
2254	2	0	1	1	1	1	1	2	2	1
2255	2	0	1	1	1	1	1	2	2	1
2256	2	0	1	1	1	1	1	2	2	1
2257	2	0	1	1	1	1	1	2	2	1
2258	2	0	1	1	3	3	1	2	2	1
2259	2	0	1	1	3	3	1	2	2	1
22510	2	0	1	2	3	4	3	2	2	3
2261	2	0	2	2	1	1	1	2	2	1
2262	2	0	1	2	3	1	2	2	2	1
2263	2	0	1	2	3	1	1	2	1	3
2264	2	0	1	2	1	1	2	2	1	1
2265	2	0	1	2	3	3	1	2	2	3
2266	2	0	1	2	3	3	1	2	2	1
2267	2	0	2	2	1	1	2	2	2	1
2268	2	0	2	2	1	1	3	2	2	1
2269	2	0	2	2	1	1	1	2	2	1
22610	2	0	2	2	4	4	1	2	1	1
2271	2	0	2	2	4	1	2	1	2	3
2272	2	0	1	1	1	1	2	2	2	1
2273	2	0	1	2	3	1	2	2	2	1
2274	2	0	2	2	1	1	2	2	2	3
2275	2	0	2	2	4	1	3	2	2	1
2276	2	0	1	2	2	3	2	2	1	1
2277	2	0	2	2	1	1	3	2	1	3
2278	2	0	2	1	3	3	1	2	2	3
2279	2	0	2	2	1	1	1	2	2	1
22710	2	0	1	2	1	3	2	2	1	1
2281	2	8	1	1	1	1	2	2	2	1
2282	2	8	2	2	3	4	1	2	2	3
2283	2	8	2	2	3	3	2	2	2	1
2284	2	8	2	2	1	1	2	2	2	1
2285	2	8	2	2	6	4	2	2	2	1
2286	2	8	1	2	4	4	2	2	2	1
2287	2	8	2	2	3	3	2	2	2	3
2288	2	8	2	2	1	12	1	2	2	1
2289	2	8	2	2	1	1	1	2	2	1
22810	2	8	2	2	1	1	2	2	2	3
2291	2	0	1	1	1	3	1	3	2	1
2292	2	0	1	2	3	3	1	3	2	3
2293	2	0	2	1	1	1	1	2	2	1
2294	2	0	2	2	1	1	2	3	2	3
2295	2	0	1	1	3	3	2	3	2	1
2296	2	0	1	2	1	1	1	2	2	1
2297	2	0	1	2	1	1	1	2	2	1
2298	2	0	2	1	1	1	2	2	2	1
2299	2	0	2	2	5	7	3	3	2	3
22910	2	0	1	2	3	3	1	2	2	1
2301	2	0	1	2	3	3	3	2	2	1
2302	2	0	1	1	1.3	1.3	1	2	2	1
2303	2	0	2	1	1	1	1	2	2	1
2304	2	0	1	1	1	1	2	2	2	1, 3
2305	2	0	1	1	1	1	3	2	2	1, 3
2306	2	0	1	2	3	3	1	2	2	1
2307	2	0	1	2	3	3	3	2	2	1
2308	2	0	1	1	1	1	3	2	2	1
2309	2	0	1	1	3	3	2	2	2	1
23010	2	0	2	2	3	3	1	2	2	4
2311	2	0	1	1	1	1	1	2	2	1
2312	2	0	2	1	4	4	1	2	2	1
2313	2	0	2	2	1	1	1	2	2	1
2314	2	0	1	1	1	1	1	2	2	3
2315	2	0	1	2	3	3	2	2	2	1
2316	2	0	1	2	3	3	1	2	2	3
2317	2	0	1	2	1	1	2	2	2	3
2318	2	0	1	2	3	3	2	2	2	3
2319	2	0	1	2	3	3	2	2	2	1
23110	2	0	2	2	3	3	2	2	2	1
311	2	0	1	2	1	1	1	2	2	1
312	2	0	1	2	1	1	1	2	2	3
313	2	0	1	1	1	1	1	2	2	3
314	2	0	1	1	1	1	1	2	2	3
315	2	0	1	1	1	1	1	2	2	3
316	2	0	2	2	1	1	1	2	2	3
317	2	0	2	2	1	1	1	2	2	3
318	1	3	1	2	1	4	2	2	2	3
319	1	1	1	2	1	3	1	2	2	3
3110	2	0	1	2	1	1	1	2	2	1
321	2	0	2	2	1	1	1	3	2	1
322	2	0	2	2	4	7	1	3	2	1
323	2	0	2	2	3	3	1	3	2	1
324	2	0	2	2	1	1	2	2	2	1
325	2	0	2	2	1	1	2	3	2	1
326	2	0	2	2	1	1	2	2	2	1
327	2	0	2	2	1	1	2	2	2	1
328	2	0	2	2	3	3	1	2	2	1
329	2	0	2	2	1	1	2	3	2	1
3210	2	0	2	2	1	1	1	3	2	1
331	2	0	2	2	3	3	1	3	2	1
332	2	0	1	1	1	1	1	3	2	1
333	2	0	1	1	1	1	2	3	2	1
334	2	0	2	2	3	3	1	2	1	1
335	2	0	1	1	1	1	2	2	2	1
336	2	0	1	1	1	1	3	2	2	1
337	2	0	2	2	1	1	2	2	2	1
338	2	0	1	2	3	3	1	3	2	1
339	2	0	1	2	1	1	2	2	2	1
3310	2	0	1	1	3	3	2	2	2	1
341	2	0	2	2	1	1	1	3	1	1
342	2	0	2	2	3	3	1	3	2	1
343	2	0	2	2	4	4	1	3	2	3
344	2	0	2	2	4	4	1	3	2	1
345	2	0	2	2	4	4	3	2	2	1
346	2	0	2	2	3	3	2	2	2	1
347	2	0	1	2	3	3	1	2	2	3
348	2	0	1	2	1	1	1	2	2	1
349	2	0	1	2	3	3	1	2	2	1
3410	2	0	2	2	4	4	2	2	2	1
351	2	0	2	2	4	11	1	2	2	1
352	2	0	2	2	1	1	2	2	2	1
353	2	0	2	2	3	3	1	2	2	1
354	2	0	1	1	1	1	2	2	2	1
355	2	0	1	2	3	3	5	3	2	1
356	2	0	2	2	1	1	2	3	2	1
357	2	0	2	2	1	3	2	3	2	1
358	2	0	2	2	4	4	3	3	2	1
359	2	0	2	2	4	1	1	2	2	1
3510	2	0	2	2	3	3	2	2	2	1
361	2	0	1	2	1	1	2	2	2	1
362	2	0	2	2	4	4	1	2	2	1
363	2	0	1	2	3	3	1	2	2	1
364	2	0	2	2	1	1	2	3	2	1
365	2	0	1	1	1	1	1	2	2	1
366	2	0	1	2	1	1	2	3	2	1
367	2	0	1	2	1	1	1	3	2	1
368	2	0	2	2	3	3	1	2	2	1
369	2	0	1	2	1	1	2	3	2	1
3610	2	0	2	2	4	4	1	2	2	1
371	2	0	2	2	1	1	2	3	2	1
372	2	0	1	2	1	1	1	3	2	1
373	2	0	1	2	1	1	2	2	2	1
374	2	0	1	1	1	1	2	2	2	1
375	2	0	1	2	3	3	1	2	2	1
376	2	0	1	2	1	1	1	3	2	1
377	2	0	1	2	1	1	2	3	2	1
378	2	0	1	2	1	1	1	3	2	1
379	2	0	1	2	1	1	1	3	2	1
3710	2	0	1	2	1	1	1	3	2	1
381	2	0	1	2	1	1	2	2	2	1
382	2	0	1	2	1	1	1	2	2	1
383	2	0	1	2	1	1	2	2	1	1
384	2	0	1	2	1	1	1	2	2	1
385	2	0	1	2	1	1	2	2	2	1
386	2	0	1	2	1	1	2	2	2	1
387	2	0	1	2	1	1	2	2	2	1
388	2	0	1	2	1	1	2	2	2	1
389	2	0	1	2	1	1	2	2	2	1
3810	2	0	1	2	1	1	2	2	2	1
391	2	0	1	2	1	1	2	2	2	1
392	2	0	1	2	1	1	2	2	2	1
393	2	0	1	2	1	1	2	2	2	1
394	2	0	1	2	1	1	2	2	2	1
395	2	0	1	2	1	1	2	2	2	1
396	2	0	1	2	1	1	2	2	2	1
397	2	0	1	2	1	1	2	2	2	1
398	2	0	1	2	1	1	2	2	2	1
399	2	0	1	1	1	1	2	2	2	1
3910	2	0	1	2	1	1	2	2	2	1
3101	2	0	1	2	1	1	1	2	2	3
3102	2	0	2	2	1	1	1	3	2	3
3103	2	0	1	2	1	1	1	2	2	3
3104	2	0	1	2	1	1	1	3	2	3
3105	2	0	2	2	3	1	1	2	2	3
3106	2	0	2	2	1	1	1	2	2	3
3107	2	0	2	2	3	1	1	1	2	3
3108	2	0	2	2	3	1	1	2	2	3
3109	2	0	1	2	3	1	1	2	2	3
31010	2	0	2	2	4	1	1	3	2	1
3111	2	0	1	2	1	1	2	2	2	3
3112	2	0	2	2	1.4	1	1	3	2	1
3113	2	0	1	2	1	1	1	3	2	1
3114	2	0	2	2	3	4	1	2	2	1
3115	2	0	1	2	3	3	3	2	2	1
3116	2	0	1	1	3	3	2	2	2	1
3117	2	0	2	2	1	1	3	3	2	1
3118	2	0	1	2	1	1	1	3	2	3
3119	2	0	2	2	1	1	2	3	2	1
31110	2	0	2	2	5	10	2	3	2	1
3121	2	0	1	2	1	1	2	2	2	1
3122	2	0	1	2	3	3	1	2	2	3
3123	2	0	1	2	3	3	1	2	1	3
3124	2	0	2	2	1	1	3	2	2	1
3125	2	0	2	2	1	1	1	2	2	1
3126	2	0	2	2	1	1	1	2	2	1
3127	2	0	2	2	1	1	1	2	2	1
3128	2	0	1	2	3	3	1	2	2	3
3129	2	0	1	2	1	1	3	2	2	1
31210	2	0	2	2	1	1	4	2	2	1
3131	2	0	2	2	1	1	2	2	2	3
3132	2	0	1	2	1	1	2	3	2	1
3133	2	0	1	2	3	3	2	2	2	1
3134	2	0	1	2	1	1	2	3	2	1
3135	2	0	1	2	1	1	2	3	2	1
3136	2	0	1	2	1	1	4	2	2	1
3137	2	0	2	2	1	1	3	2	2	1
3138	2	0	1	2	3	3	1	2	2	1
3139	2	0	1	2	1	1	2	3	2	1
31310	2	0	2	2	1	1	1	3	2	1
3141	2	0	2	1	1	1	1	3	2	3
3142	2	0	2	1	1	1	2	2	2	1
3143	2	0	2	1	1.4	1	2	3	2	3
3144	2	0	1	1	1	1	1	3	2	1
3145	2	0	2	1	1	1.3	2	3	2	1
3146	2	0	2	1	1	1	2	2	2	1
3147	2	0	1	1	1	1	2	3	2	1
3148	2	0	1	1	1	1	2	3	2	1
3149	2	0	1	1	1	1	2	2	2	1
31410	2	0	2	1	1.4	1	4	2	2	1
3151	2	0	2	2	1	1	1	3	2	1
3152	2	0	1	1	1	1	1	3	2	1
3153	2	0	1	1	3	3	3	2	2	1
3154	2	0	1	1	3	3	1	3	2	1
3155	2	0	1	1	13	1	2	3	2	1
3156	2	0	1	1	3	1	2	3	2	1
3157	2	0	1	1	1	1	1	3	2	1
3158	2	0	1	1	3	3	2	2	2	1
3159	2	0	1	2	3	3	2	3	2	1
31510	2	0	1	2	3	3	3	3	2	1
3161	2	0	1	2	1	1	1	3	2	1
3162	2	0	1	2	1	1	1	3	2	1
3163	2	0	1	2	1	1	1	2	2	1
3164	2	0	1	2	1	1	6	2	2	1
3165	2	0	1	1	1	1	2	3	2	1
3166	2	0	1	2	1	1	1	2	2	1
3167	2	0	1	1	1	1	3	2	2	1
3168	2	0	1	2	1	1	2	2	2	1
3169	2	0	1	2	1	1	3	2	2	1
31610	2	0	2	1	1	1	1	2	2	1
3171	2	0	1	2	3	3	2	2	2	1
3172	2	0	1	2	1	1	2	2	2	3
3173	2	0	1	2	3	3	1	2	2	1
3174	2	0	1	2	3	3	1	3	2	3
3175	2	0	2	2	6	7	1	3	2	1
3176	2	0	2	2	4	4	2	3	2	3
3177	2	0	2	1	6	4	2	3	2	3
3178	2	0	1	2	3	3	2	2	2	3
3179	2	0	1	2	1	1	1	3	2	3
31710	2	0	1	1	1	1	3	3	2	3
3181	2	0	1	2	3	3	1	2	2	1
3182	2	0	2	2	1	1	1	3	1	1
3183	2	0	2	2	1	1	1	2	2	1
3184	2	0	1	2	1	1	1	3	2	1
3185	2	0	2	2	1	1	1	3	2	1
3186	2	0	1	2	3	3	1	3	2	3
3187	2	0	1	2	1	1	1	2	2	3
3188	2	0	1	2	1	1	1	2	2	1
3189	2	0	1	2	3	3	1	3	2	1
31810	2	0	1	2	1	1	1	3	2	3
3191	2	0	2	2	6	3	2	2	2	1
3192	2	0	1	1	1	1	1	2	2	1
3193	2	0	1	1	1	1	1	2	2	1
3194	2	0	1	2	3	3	1	2	2	4
3195	2	0	1	2	1.3	3	1	3	2	1
3196	2	0	2	2	5	5	1	2	2	4
3197	2	0	1	2	3	3	1	2	2	1
3198	2	0	1	2	3	3	1	3	2	1
3199	2	0	2	2	6	3	1	2	2	4
31910	2	0	2	2	6	15	2	2	2	4
3201	2	0	2	2	1	1	3	2	2	1
3202	2	0	2	2	1	1	1	2	2	1
3203	2	0	2	2	4	4	1	2	2	1
3204	2	0	2	2	1	1	1	2	2	1
3205	2	0	2	2	3	3	2	2	2	3
3206	2	0	2	2	1	1	2	2	2	1
3207	2	0	2	2	1	1	2	2	2	1
3208	2	0	2	2	1	1	1	2	2	1
3209	2	0	1	2	3	3	2	2	2	1
32010	2	0	2	2	1	1	5	2	2	1
3211	2		1	1	1	1	1	2	2	1
3212	2		1	2	1	1	1	2	2	1
3213	2		2	2	1	1	3	2	2	1
3214	2		1	2	1	1	1	2	2	1
3215	2		1	1	1	1	2	2	2	1
3216	2		1	1	1	1	1	2	2	3
3217	1		2	2	4	4	1	2	2	1
3218	2		1	1	1	1	3	1	2	1
3219	2		1	1	1	1	1	2	2	3
32110	2		1	2	3	3	1	2	2	1
3221	1		2	1	3	3	1	2	2	1
3222	2		2	2	2	1	2	2	2	1
3223	2		1	2	3	3	2	2	2	1
3224	2		1	2	1	1	1	2	2	3
3225	2		1	1	1	1	1	2	2	1
3226	2		1	2	1	1	2	2	2	3
3227	2		1	2	1	1	1	2	2	3
3228	2		2	1	1	1	1	2	2	1
3229	2		1	2	1	1	2	2	2	1
32210	2		2	1	1	1	2	2	2	1
3231	2		1	1	3	4	3	2	2	1
3232	2		1	1	1	1	1	2	2	1
3233	2		1	2	3	3	1	2	2	1
3234	2		1	1	1	1	3	2	2	1
3235	2		1	1	1	1	2	2	2	1
3236	2		2	1	1	1	1	2	2	1
3237	2		2	2	4	4	1	2	2	1
3238	2		2	2	1	1	3	2	2	1
3239	2		1	1	1	1	2	2	2	1
32310	2		2	2	1	1	1	2	2	1
3241	2		1	2	1	1	2	2	2	1
3242	2		1	2	3	3	2	2	2	3
3243	2		1	2	3	3	2	1	1	1
3244	2		1	2	5	3	1	2	1	1
3245	2		1	2	1	1	2	2	2	1
3246	2		1	2	1	1	1	1	2	1
3247	2		1	2	3	3	3	2	2	1
3248	2		1	2	3	3	2	2	2	1
3249	2		1	1	3	3	1	2	2	1
32410	2		1	2	1	1	1	2	2	1
3251	2		1	2	1	1	1	2	2	1
3252	2		1	1	1	1	2	2	2	1
3253	2		1	1	1	1	2	2	2	1
3254	2		1	1	1	1	1	2	2	1
3255	2		2	1	1	1	1	2	2	1
3256	2		1	1	1	1	2	2	2	1
3257	2		2	2	3	3	1	2	2	1
3258	1		2	1	1	1	2	2	2	1
3259	2		1	1	1	1	2	2	2	1
32510	2		2	2	1	1	1	2	2	1
3261	2	0	1	2	3	3	1	2	2	3
3262	2	0	2	2	3	4	1	2	2	3
3263	2	0	2	2	1	1	1	2	2	1
3264	2	0	2	2	3	3	1	2	2	3
3265	2	0	1	2	5	1	2	2	2	1
3266	2	0	1	1	5	7	1	2	2	1
3267	2	0	1	2	3	3	2	2	2	1
3268	2	0	2	2	4	4	1	2	2	3
3269	2	0	2	2	3	3	1	2	2	3
32610	2	0	2	2	1	1	1	2	2	3
3271	2	0	2	1	1	1	2	2	1	1
3272	2	0	2	2	1	1	2	2	2	1
3273	2	0	2	2	5	7	3	2	2	1
3274	2	0	2	2	1	4	2	2	2	1
3275	2	0	2	2	6	1.4	1	2	2	1
3276	2	0	2	2	6	1	2	2	2	1
3277	2	0	2	2	3	3	2	1	1	3
3278	2	0	2	2	6	1	2	2	2	1
3279	2	0	2	2	3	3	2	2	2	1
32710	2	0	2	2	1	1	2	2	2	1
3281	2	0	1	1	1	1	2	2	2	1
3282	2	0	1	2	3	3	2	2	2	1
3283	2	0	1	2	3	3	1	2	2	3
3284	2	0	1	1	1	1	1	2	2	1
3285	2	0	1	1	1	1	2	2	1	1
3286	2	0	1	2	3	3	1	2	2	1
3287	2	0	1	1	3	3	2	2	2	3
3288	2	0	1	1	1	1	1	2	2	3
3289	2	0	2	1	4	4	2	2	2	3
32810	2	0	1	2	3	3	3	2	2	1
3291	2	0	2	2	4	12	2	2	2	1
3292	2	0	2	2	5	6	1	2	2	1
3293	2	0	1	2	3	3	1	2	2	3
3294	2	0	1	2	1	1	1	2	2	3
3295	2	0	1	2	1	1	2	2	2	3
3296	2	0	1	2	1	1	3	2	2	1
3297	2	0	2	2	5	7	2	2	2	1
3298	2	0	1	2	1	1	2	2	2	3
3299	2	0	2	2	1	1	3	2	2	3
32910	2	0	2	2	3	3	1	2	2	3
3301	2	0	2	2	4	4	1	2	2	1
3302	2	0	2	2	1	1	1	2	2	3
3303	2	0	1	1	1	1	2	2	2	3
3304	2	0	1	1	1	1	2	2	2	1
3305	2	0	2	2	1	1	1	2	2	3
3306	2	0	2	2	1	1	1	2	2	3
3307	2	0	2	2	4	4	1	2	2	1
3308	2	0	1	2	1	1	1	2	2	1
3309	2	0	2	2	1	1	1	2	2	1
33010	2	0	2	2	1	1	1	2	2	3
3311	2	0	1	2	3	3	2	2	2	1
3312	2	0	1	2	3	3	2	2	1	1
3313	2	0	1	2	3	3	1	2	2	1
3314	2	0	2	2	1	1	1	2	2	3
3315	2	0	1	2	3	3	3	2	2	1
3316	2	0	1	1	1	1	1	2	2	1
3317	2	0	1	2	1	1	1	2	2	3
3318	2	0	1	2	3	3	1	2	2	3
3319	2	0	1	2	3	3	2	2	2	1
33110	2	0	1	2	1	1	2	2	1	1
411	2	0	1	2	1	1	2	2	2	3
412	2	0	1	2	1	1	3	2	2	1
413	2	0	2	2	4	4	2	2	2	3
414	2	0	2	2	1	1	6	1	2	1
415	2	0	1	2	1	1	1	2	2	1
416	2	0	2	2	3	3	1	3	2	1
417	2	0	2	2	3	3	1	2	2	3
418	2	0	2	2	5	7	1	2	2	1
419	2	0	2	2	4	1	2	3	2	3
4110	2	0	2	2	1	1	2	3	2	1
421	2	0	1	2	5	3	2	3	1	3
422	2	0	2	2	2	9	1	3	1	1
423	2	0	1	2	1	1	2	3	2	1
424	2	0	1	2	3	3	1	2	1	1
425	2	0	1	1	3	3	1	3	2	3
426	2	0	1	1	1	1	1	3	1	1
427	2	0	1	2	3	3	2	3	1	3
428	2	0	1	2	3	3	1	2	2	1
429	2	0	1	2	3	3	2	3	2	3
4210	2	0	1	2	3	3	2	2	2	3
431	2	0	1	2	3	3	1	2	2	1
432	2	0	2	2	6	4	1	3	2	1
433	2	0	1	2	1	1	1	3	2	3
434	2	0	1	2	3	3	1	2	2	1
435	2	0	1	1	1	1	4	2	2	1
436	2	0	1	2	1	1	2	3	2	3
437	2	0	1	2	3	3	4	2	2	3
438	2	0	1	2	1	1	2	3	2	3
439	2	0	2	1	1	1	3	3	2	1
4310	2	0	2	2	1	1	2	3	2	3
441	2	0	2	1	1	1	6	2	2	3
442	2	0	2	1	1	5	1	3	2	1
443	2	0	1	1	1	1	1	3	2	1
444	2	0	1	2	3	3	1	3	2	1
445	2	0	1	2	1	1	3	2	2	1
446	2	0	2	2	5	7	1	2	2	3
447	2	0	1	2	1.3	1.3	1	3	2	3
448	2	0	1	2	3	3	2	2	2	1
449	2	0	2	2	1.3	3	2	3	2	1
4410	2	0	2	2	1	3	3	3	2	1
451	2	0	2	2	1	1	2	3	2	2
452	2	0	2	2	1	1	1	3	2	1
453	2	0	1	1	1	1	2	3	1	1
454	2	0	2	2	1	1	1	2	2	3
455	2	0	2	2	1	1	1	2	2	3
456	2	0	1	2	3	3	1	2	2	1
457	2	0	2	2	1	1	1	3	2	1
458	2	0	2	2	3	3	1	3	2	1
459	2	0	1	1	1	1	2	3	2	1
4510	2	0	1	1	1	1	1	2	2	2
461	2	0	2	1	1.4	1.4	1	2	2	1
462	2	0	2	2	1	1	2	3	2	3
463	2	0	2	2	1.4	1.4	1	3	2	1
464	2	0	2	2	4	11	2	2	2	1
465	2	0	2	2	1.4	1.4	1	3	2	1
466	2	0	1	2	1	1	1	2	2	1
467	1	2	2	1	1.4	1.4	4	2	2	1.2
468	2	0	2	2	5	11	2	2	2	1
469	2	0	2	2	5	11	2	2	2	1
4610	2	0	2	2	2	7	2	3	2	1
471	2	0	1	2	3	3	2	3	2	3
472	2	0	1	2	3	3	1	2	2	1
473	2	0	1	2	1	1	1	3	2	1
474	2	0	2	2	6	3	1	3	2	3
475	2	0	2	1	6	4	3	2	2	3
476	2	0	2	2	6	12	4	2	2	3
477	2	0	2	2	6	1	2	2	1	1
478	2	0	2	1	6	4	1	3	2	3
479	2	0	2	2	6	1	1	3	2	1
4710	2	0	1	2	1	1	1	3	2	3
481	2	0	2	2	5	6	2	1	2	3
482	2	0	2	2	1	7	2	3	2	3
483	2	0	1	1	1.3	1	2	2	2	1
484	2	0	1	2	1	1	2	3	2	1
485	2	0	1	1	1	1	1	2	2	3
486	2	0	1	1	1	1	2	2	2	1
487	2	0	2	2	1	1	2	3	2	1
488	2	0	1	2	1	1	2	3	2	1
489	2	0	1	2	1	1	3	3	2	1
4810	2	0	2	2	3	3	1	2	2	3
491	2	0	1	2	3	3	2	2	2	1
492	2	0	2	2	1	1	1	3	2	1
493	2	0	1	2	1	1	2	3	1	1
494	2	0	2	2	1	1	1	3	2	1
495	2	0	1	2	1	1	1	3	2	1
496	2	0	1	2	1	1	2	3	1	1
497	2	0	2	2	1	1	1	3	1	1
498	2	0	2	2	1	1	1	3	2	1
499	2	0	2	1	1	1	1	3	2	4
4910	2	0	1	2	3	3	1	3	2	1
4101	2	0	2	2	6	4	2	2	2	3
4102	2	0	2	2	5	1	2	3	2	3
4103	2	0	2	2	1	1	1	2	2	3
4104	2	0	2	2	1	1	3	3	2	3
4105	2	0	2	2	1	3	1	2	2	1
4106	2	0	2	2	3	3	1	2	1	3
4107	2	0	2	1	3	1	1	2	2	1
4108	1	4	2	2	6	4	1	3	2	3
4109	2	0	2	2	3	3	2	2	2	3
41010	2	0	2	2	3	3	1	3	2	3
4111	2	0	2	2	1	1	2	3	2	1
4112	2	0	2	1	4	4	2	3	2	1
4113	2	0	2	2	1	1	1	3	2	1
4114	2	0	2	2	3	3	1	2	2	1
4115	2	0	2	2	3	3	1	2	2	3
4116	2	0	2	2	1	1	2	3	2	4
4117	2	0	2	2	3	3	2	3	1	1
4118	2	0	2	2	1	1	1	3	2	1
4119	2	0	2	2	5	4	2	3	2	4
41110	2	0	2	2	1	1	1	3	2	1
4121	2	0	1	2	3	3	2	3	1	1
4122	2	0	2	2	6	3	3	3	2	3
4123	2	0	2	2	6	4	1	3	1	3
4124	2	0	1	1	1	1	1	3	2	1
4125	2	0	2	2	6	4	3	3	2	1
4126	2	0	2	2	6	1	2	3	2	1
4127	2	0	1	1	1	1	1	2	2	3
4128	2	0	1	2	3	3	1	2	2	3
4129	2	0	1	2	3	3	1	2	2	3
41210	2	0	2	2	2	3	1	1	2	3
4131	2	0	1	1	1	1	1	2	2	1
4132	2	0	1	1	1	3	3	2	2	1
4133	2	0	1	1	1.4	1	2	1	1	1
4134	2	0	1	2	3	3	1	3	1	1
4135	2	0	1	2	3.4	1	2	3	2	3
4136	2	0	1	1	1	1	1	2	2	1
4137	2	0	1	1	1	1	2	3	2	1
4138	2	0	2	1	1	1	3	2	2	1
4139	2	0	1	1	1	1	2	3	1	1
41310	2	0	2	1	1	1	2	3	2	1
4141	2	0	2	2	1	1	2	3	2	3
4142	2	0	2	2	1	1	2	3	2	3
4143	2	0	2	2	4	4	1	2	2	3
4144	2	0	2	2	1	1	2	3	1	3
4145	2	0	2	2	4	14	2	3	2	3
4146	2	0	1	2	1	1	2	2	2	1
4147	2	0	1	2	1	1	1	3	2	3
4148	2	0	2	1	4	4	3	2	1	3
4149	2	0	1	2	4	4	1	3	1	1
41410	2	0	1	1	1	3	2	3	1	1
4151	2	0	1	2	1	3	2	3	2	3
4152	2	0	1	2	1	1	2	3	2	1
4153	2	0	2	1	4	5	2	3	2	1
4154	2	0	1	1	1	1	1	2	2	3
4155	2	0	1	2	1	1	2	3	2	3
4156	2	0	2	2	1	1	2	3	2	1
4157	2	0	2	2	4	6	1	3	2	3
4158	2	0	2	1	1	1	1	2	2	3
4159	2	0	1	2	1	1	2	3	2	1
41510	2	0	1	1	3	3	1	2	2	1
4161	2	0	1	2	3	3	4	2	2	3
4162	2	0	1	2	4	1	1	2	1	3
4163	2	0	2	2	6	4	2	2	2	3
4164	2	0	1	2	3	3	2	2	2	3
4165	2	0	2	2	6	3	1	3	2	3
4166	2	0	2	2	6	1	1	2	2	3
4167	2	0	1	2	1	1	1	3	2	1
4168	2	0	1	2	3	3	1	2	2	1
4169	2	0	2	2	6	1	1	3	2	1
41610	2	0	2	2	6	4	2	2	2	3
4171	2	0	1	2	3	1	2	2	2	1
4172	2	0	1	1	1	1	2	3	2	1
4173	2	0	1	2	3	3	1	2	2	1
4174	2	0	2	2	3	3	2	2	2	1
4175	2	0	1	1	1	4	1	3	2	1
4176	2	0	1	2	1	1	2	3	2	1
4177	2	0	2	1	1	1	1	2	2	1
4178	2	0	1	2	3	3	1	3	2	1
4179	2	0	1	2	3	3	1	2	2	1
41710	2	0	1	1	4	5	2	3	2	1
4181	2	0	1	2	3	3	2	2	2	1
4182	2	0	1	1	1	1	1	2	2	1
4183	2	0	1	1	1	1	2	2	2	1
4184	2	0	1	2	3	3	1	3	1	1
4185	2	0	1	2	3	3	2	3	2	1
4186	2	0	1	2	1	1	1	2	2	1
4187	2	0	1	2	1	1	1	3	2	1
4188	2	0	1	2	3	3	1	2	2	1
4189	2	0	2	1	1	1	2	3	2	1
41810	2	0	1	2	3	3	1	2	2	1
4191	2	0	1	2	3	3	1	2	2	3
4192	2	0	2	2	4	4	2	3	2	3
4193	2	0	1	2	4	8	2	2	2	1
4194	2	0	2	2	1	1	1	2	2	3
4195	2	0	1	2	3	1	3	2	2	3
4196	2	0	1	1	3	3	1	2	2	1
4197	2	0	1	2	3	3	1	3	2	3
4198	2	0	2	2	1	1	1	3	2	3
4199	2	0	2	2	1	1	1	2	1	1
41910	2	0	2	1	4	4	1	3	2	1
4201	2	0	2	2	1	1	2	2	2	1
4202	2	0	1	1	1	1	2	2	2	4
4203	1	3	1	2	3	3	1	3	1	4
4204	2	0	1	1	1	1	3	3	2	1
4205	2	0	1	1	1	1	1	2	2	1
4206	2	0	1	1	1	1	1	3	2	1
4207	2	0	1	1	1	1	2	2	2	4
4208	2	0	1	1	1	1	4	2	2	1
4209	2	0	1	2	3	3	1	2	2	4
42010	1	2	2	2	1	1	1	2	2	4
4211	2	0	1	1	1	1	2	3	2	3
4212	2	0	1	1	1	1	1	3	2	1
4213	2	0	2	2	1	1	3	2	1	3
4214	2	0	2	2	6	12	2	2	2	1
4215	2	0	1	2	3	3	2	2	2	1
4216	2	0	1	2	1	1	2	2	1	1
4217	2	0	1	1	1	1	2	2	2	1
4218	2	0	2	2	4	4	1	2	2	1
4219	2	0	1	2	1	1	1	2	2	3
42110	2	0	1	2	3	3	1	3	2	1
4221	2	0	1	2	3	3	1	2	2	1
4222	2	0	1	2	3	3	1	3	2	1
4223	2	0	1	2	1	1	1	3	2	1
4224	2	0	1	2	3	3	1	2	2	1
4225	2	0	1	2	3	3	1	2	2	1
4226	2	0	1	2	3	3	2	2	2	1
4227	2	0	1	2	3	3	1	3	2	1
4228	2	0	2	2	6	1	3	2	2	1
4229	2	0	1	2	1	1	1	3	2	1
42210	2	0	1	2	1	1	2	3	2	1
4231	2	0	2	2	6	1	1	3	2	1
4232	2	0	2	1	1	1	3	3	2	1
4233	2	0	1	1	1	1	1	3	1	1
4234	2	0	2	1	1	1	2	2	2	1
4235	2	0	1	1	1	1	1	2	2	3
4236	2	0	1	1	1	1	3	2	2	1
4237	2	0	1	1	1	1	1	3	2	1
4238	2	0	2	2	6	1	1	3	2	1
4239	2	0	2	2	6	1	1	3	2	1
42310	2	0	2	2	6	1	1	2	2	1
4241	2	0	1	2	3	3	2	3	2	1
4242	2	0	1	1	4	5	3	3	2	1
4243	2	0	2	2	6	1	1	3	2	1
4244	2	0	1	2	3	3	1	3	2	1
4245	2	0	1	2	3	3	1	2	2	1
4246	2	0	1	2	3	3	3	3	2	3
4247	2	0	1	2	3	3	4	2	2	3
4248	2	0	1	2	1	1	3	3	2	3
4249	2	0	1	2	3	3	1	3	2	1
42410	2	0	1	2	3	3	2	3	2	3
4251	2	0	1	1	1	1	1	2	2	1
4252	2	0	1	1	1	1	2	2	2	1
4253	2	0	2	2	3	3	2	3	2	1
4254	2	0	1	1	1	1	1	2	2	1
4255	2	0	2	2	1	1	1	2	2	1
4256	2	0	1	1	1	1	2	3	1	1
4257	2	0	2	2	5	5	2	3	1	1
4258	2	0	2	2	3	3	2	3	2	1
4259	2	0	2	2	3	3	1	2	2	1
42510	2	0	2	2	5	5	3	2	2	1
4261	2	0	1	2	3	3	1	2	2	1
4262	2	0	2	1	1	1	2	2	2	1
4263	2	0	2	2	6	1	2	3	2	1
4264	2	0	2	2	6	1	2	2	2	1
4265	2	0	2	2	6	1	1	3	2	1
4266	2	0	2	2	6	1	2	2	2	1
4267	2	0	1	2	3	3	2	3	2	1
4268	2	0	2	2	6	1	1	2	2	1
4269	2	0	2	2	6	1	2	2	2	1
42610	2	0	2	1	6	1	1	3	2	1
4271	2	0	2	2	1	1	1	2	2	3
4272	2	0	2	2	1	1	1	2	2	3
4273	2	0	2	2	1	1	5	2	2	1
4274	2	0	1	2	3	3	1	2	2	1
4275	2	0	2	2	3	3	3	2	2	3
4276	2	0	1	2	5	7	1	2	2	3
4277	2	0	2	2	3	3	3	2	2	4
4278	2	0	2	2	4	13	1	2	2	1
4279	2	0	2	2	1	1	1	3	1	3
42710	2	0	2	1	1	1	1	2	2	1
4281	2	0	1	2	1	1	2	2	2	1
4282	2	0	1	2	3	3	2	2	2	1
4283	2	0	1	1	1	1	2	3	2	1
4284	2	0	2	2	4	4	3	3	2	1
4285	2	0	1	2	3	3	1	3	2	1
4286	2	0	1	1	1	1	2	2	2	1
4287	2	0	1	2	4	4	2	3	2	1
4288	2	0	1	1	1	1	2	3	2	1
4289	2	0	1	1	1	1	2	3	2	3
42810	1	0	2	2	4	12	1	3	2	1
4291	2	0	1	2	3	3	1	2	2	1
4292	2	0	1	2	3	3	2	2	2	1
4293	2	0	1	2	3	3	2	2	2	1
4294	2	0	1	2	1	1	2	3	2	3
4295	2	0	1	2	3	3	1	3	2	2
4296	2	0	1	2	3	3	1	2	2	3
4297	2	0	1	2	3	8	2	3	2	3
4298	2	0	1	2	1	3	2	2	2	3
4299	2	0	1	2	1	1	2	2	2	3
42910	2	0	1	2	1	1	1	3	2	1
4301	2	0	1	2	3	3	2	2	2	4
4302	2	0	1	2	3	3	2	2	2	1
4303	2	0	1	2	3	3	1	2	2	1
4304	2	0	2	2	6	7	2	3	2	1
4305	2	0	2	2	6	3	1	2	2	4
4306	2	0	2	1	1	1	1	2	2	3
4307	2	0	2	2	2	1	2	2	2	1
4308	2	0	1	2	1	1	2	3	1	3
4309	2	0	2	2	2	1	2	2	2	3
43010	2	0	2	2	2	11	1	2	2	1
4311	2	0	1	2	3	3	1	2	2	3
4312	2	0	1	1	4	13	5	2	2	4
4313	2	0	2	2	5	16	2	2	2	1
4314	2	0	1	2	3	3	1	2	2	3
4315	2	0	1	2	5	7	1	2	2	3
4316	2	0	1	2	5	13	1	2	2	3
4317	2	0	1	1	2	3	1	2	2	3
4318	2	0	1	2	1	1	1	2	2	3
4319	2	0	1	2	1	1	2	2	2	1
43110	2	0	1	1	1	1	1	2	2	1
4321	2	0	1	2	3	3	2	3	2	3
4322	2	0	1	2	3	3	1	2	2	1
4323	2	0	1	2	1	1	2	2	2	3
4324	2	0	2	2	6	4	2	2	1	3
4325	2	0	1	1	3	3	1	2	2	1
4326	1	5	2	2	6	3	1	2	2	1
4327	1	2	2	2	4	4	1	3	2	1
4328	2	0	2	2	1	1	1	2	2	1
4329	2	0	2	2	1	1	2	2	2	1
43210	2	0	2	2	3	3	3	2	2	3
4331	2	0	1	1	1	1	3	2	2	3
4332	2	0	1	2	1	1	2	3	2	3
4333	2	0	2	2	4	3	1	3	2	3
4334	2	0	1	1	1	1	1	3	2	1
4335	2	0	1	2	3	3	2	3	3	1
4336	2	0	1	1	1	1	6	2	2	1
4337	2	0	2	2	3	1	2	3	2	3
4338	2	0	1	2	3	3	2	3	2	3
4339	2	0	1	1	1	1	2	3	2	3
43310	2	0	2	2	1	3	1	2	2	3
5.11	2	0	1	1	1	1	2	2	2	1
512	2	0	2	2	1	1	2	2	2	1
513	2	0	2	2	3	3	2	2	2	1
514	2	0	2	2	1	1	2	2	2	1
515	2	0	2	2	1	1	2	2	2	1
516	2	0	2	2	2	12	1	2	2	1
517	2	0	2	2	1	1	2	2	2	1
518	2	0	1	2	1	1	1	2	2	3
519	2	0	1	2	5	16	2	2	2	1
5110	2	0	2	2	3	6	2	2	2	3
521	2	0	1	1	1	1	2	2	2	1
522	2	0	1	1	1	1	6	2	2	1
523	2	0	1	1	1	1	3	2	2	1
524	2	0	1	1	1	1	3	2	2	1
525	2	0	1	1	1	1	2	2	2	1
526	2	0	1	1	1	1	2	2	2	1
527	2	0	1	1	1	1	2	2	2	1
528	2	0	1	1	1	1	2	2	2	1
529	2	0	2	2	3	6	2	2	2	3
5210	2	0	1	1	1	1	2	2	2	1
531	2	0	2	2	3	6	2	2	2	3
532	2	0	2	2	3	6	2	2	2	3
533	2	0	2	2	3	6	2	2	2	3
534	2	0	2	2	3	6	2	2	2	3
535	2	0	2	2	3	6	2	2	2	3
536	2	0	1	2	5	16	2	2	2	1
537	2	0	1	2	1	1	1	2	2	3
538	2	0	1	2	1	1	1	2	2	3
539	2	0	1	2	1	1	1	2	2	3
5310	2	0	1	1	1	1	2	2	2	1
541	2	0	2	2	3	6	2	2	2	3
542	2	0	2	2	3	6	2	2	2	3
543	2	0	2	2	1	1	2	2	2	1
544	2	0	1	2	1	1	1	2	2	3
545	2	0	1	2	1	1	1	2	2	3
546	2	0	1	2	1	1	1	2	2	3
547	2	0	1	2	3	3	3	2	2	1
548	2	0	2	1	3	3	2	2	2	1
549	2	0	2	2	1	1	3	2	2	1
5410	2	0	1	2	3	3	1	2	2	1
551	2	0	1	2	3	3	3	2	2	1
552	2	0	2	1	4	4	1	2	2	1
553	2	0	2	1	3	3	2	2	2	1
554	2	0	1	2	1	1	2	2	2	1
555	2	0	1	2	3	3	1	1	2	1
556	2	0	2	2	1	1	3	2	2	1
557	2	0	1	2	3	3	2	2	2	1
558	2	0	1	2	3	3	1	2	2	1
559	2	0	1	2	1	1	1	2	2	1
5510	2	0	1	2	1	1	1	2	2	1
561	2	0	1	2	1	1	1	3	2	1
562	2	0	1	1	1	1	1	2	2	1
563	2	0	1	2	3	3	1	2	2	1
564	2	0	1	2	1	1	1	2	1	3
565	1	1	1	2	1	1	1	2	2	3
566	2	0	1	2	1	1	2	2	2	1
567	2	0	1	2	3	3	1	1	2	1
568	2	0	2	2	1	1	3	2	2	1
569	2	0	1	2	3	3	2	2	2	1
5610	2	0	1	2	3	3	1	2	2	1
571	2	0	2	2	1	1	2	2	2	1
572	2	0	2	2	3	3	2	2	2	1
573	2	0	2	2	1	1	2	2	2	1
574	2	0	2	2	1	1	2	2	2	1
575	2	0	2	2	2	12	1	2	2	1
576	2	0	2	2	1	1	2	2	2	1
577	2	0	1	2	1	1	1	2	2	3
578	2	0	1	2	5	16	2	2	2	1
579	2	0	2	2	3	6	2	2	2	3
5710	2	0	1	2	3	3	1	2	2	1
581	2	0	2	2	1	1	2	2	2	1
582	2	0	2	2	3	3	2	2	2	1
583	2	0	2	2	1	1	2	2	2	1
584	2	0	2	2	1	1	2	2	2	1
585	2	0	2	2	2	12	1	2	2	1
586	2	0	2	2	1	1	2	2	2	1
587	2	0	1	2	1	1	1	2	2	3
588	2	0	1	2	5	16	2	2	2	1
589	2	0	2	2	3	6	2	2	2	3
5810	2	0	1	2	3	3	1	2	2	1
591	2	0	1	2	1	1	1	2	2	1
592	2	0	2	2	6	1	1	2	2	1
593	2	0	2	2	6	1	1	2	2	1
594	2	0	2	2	1	1	1	2	2	3
595	2	0	1	1	1	1	2	3	2	1
596	2	0	2	1	1	1	1	3	2	1
597	2	0	2	2	2	10	2	2	2	1
598	2	0	2	2	1	1	1	2	2	1
599	2	0	2	2	1	1	1	2	2	1
5910	2	0	2	2	1	1	2	2	2	1
5101	2	0	1	2	1	3	1	2	1	3
5102	2	0	1	2	4	10	1	2	2	1
5103	2	0	1	1	3	3	1	2	2	1
5104	1	3	1	2	1	1	2	2	2	1
5105	2	0	1	2	1	1	2	2	1	1
5106	1	2	1	2	3	1	2	2	2	1
5107	1	2	1	2	3	3	1	2	2	3
5108	2	0	1	1	1	1	1	2	2	1
5109	1	1	1	2	3	4	1	2	2	1
51010	2	0	1	2	3	3	1	2	2	3
5111	2	0	1	2	1	1	3	2	2	3
5112	2	0	1	2	1	1	1	2	2	3
5113	2	0	1	2	1	1	1	2	2	1
5114	1	1	1	1	1	1	1	2	2	1
5115	2	0	2	1	4	11	1	2	2	3
5116	2	0	1	1	1	1	1	2	2	1
5117	2	0	1	2	1	1	1	2	2	3
5118	1	1	1	2	3	3	1	2	2	3
5119	2	0	1	2	3	3	1	3	2	3
51110	2	0	1	0	1	1	1	2	2	3
5121	2	0	1	2	3	3	1	2	2	1
5122	2	0	1	2	1	1	1	3	2	3
5123	2	0	2	2	2	1	2	3	2	3
5124	2	0	2	2	2	1	2	2	2	3
5125	2	0	2	2	2	1	1	2	2	1
5126	2	0	2	2	2	3	2	3	2	1
5127	2	0	1	2	1	1	1	3	2	3
5128	2	0	1	2	1	1	2	2	2	1
5129	2	0	1	1	1	1	2	2	3	3
51210	2	0	1	2	1	1	1	2	2	1
5131	2	0	1	1	1	1	1	2	2	1
5132	2	0	1	2	1	1	1	2	1	1
5133	2	0	1	2	1	1	1	2	2	1
5134	2	0	1	2	1	1	1	2	2	1
5135	2	0	1	2	1	1	1	3	2	1
5136	2	0	1	1	1	1	1	2	2	1
5137	2	0	1	2	3	3	1	2	2	1
5138	2	0	1	2	1	1	1	2	1	3
5139	1	1	1	2	1	1	1	2	2	3
51310	2	0	1	2	1	1	1	2	1	3
5141	2	0	1	2	1	3	1	2	2	1
5142	2	0	2	1	1	1	1	3	2	1
5143	2	0	2	2	1	3	1	2	2	3
5144	2	0	2	2	1	4	1	3	1	1
5145	2	0	2	2	1	4	1	3	2	1
5146	2	0	1	2	1	1	1	3	2	1
5147	2	0	1	1	1	1	1	2	2	1
5148	2	0	1	2	1	1	1	2	2	3
5149	2	0	1	2	1	3	1	2	2	1
51410	2	0	2	2	1	1	1	2	2	1
5151	2	0	1	1	1	1	1	2	2	3
5152	2	0	1	2	1	1	1	2	2	3
5153	2	0	1	1	1	1	1	3	2	1
5154	2	1	1	1	1	1	1	3	2	1
5155	1	1	1	2	1	1	1	2	2	1
5156	2	0	1	2	1	1	1	3	2	1
5157	2	0	1	1	1	1	1	2	2	3
5158	2	0	1	2	1	1	1	3	2	3
5159	2	0	1	2	3	3	1	3	2	3
51510	2	0	1	1	1	1	1	2	2	1
5161	2	0	2	2	1	1	2	3	2	1
5162	2	0	2	2	4	6	1	3	2	3
5163	2	0	2	1	1	1	1	2	2	3
5164	2	0	1	2	1	1	2	3	2	1
5165	2	0	1	1	3	3	1	2	2	1
5166	2	0	1	2	3	3	4	2	2	3
5167	2	0	1	2	4	1	1	2	1	3
5168	2	0	2	2	6	4	2	2	2	3
5169	2	0	1	1	3	3	1	2	2	1
51610	2	0	1	2	3	3	1	2	1	1
5171	2	0	1	2	3	3	3	3	2	3
5172	2	0	1	2	3	3	1	3	2	3
5173	2	0	1	2	1	1	2	2	2	3
5174	2	0	2	2	6	1	3	2	2	1
5175	2	0	2	2	6	1	1	2	2	1
5176	2	0	2	2	6	1	1	3	1	1
5177	2	0	1	1	3	3	1	2	2	1
5178	2	0	1	2	3	3	1	2	1	1
5179	2	0	2	2	6	1	1	2	2	3
51710	2	0	1	2	5	7	1	2	2	1
5181	2	0	1	2	3	3	6	2	2	1
5182	2	0	1	1	3	3	1	3	1	1
5183	2	0	1	1	1	1	1	2	2	1
5184	2	0	1	1	1	1	1	2	2	1
5185	2	0	1	1	1	1	1	2	2	1
5186	2	0	1	2	1	1	2	2	2	1
5187	2	0	1	1	1	1	2	2	2	1
5189	2	0	1	1	3	3	1	3	2	1
51810	2	0	1	2	1	1	2	3	2	1
5191	2	0	2	2	1	1	1	3	2	1
5192	2	0	1	1	1	1	1	3	2	1
5193	2	0	1	2	1	1	4	3	2	3
5194	2	0	1	2	1	1	2	3	2	3
5195	2	0	1	2	3	3	1	2	2	1
5196	2	0	1	2	1	1	3	3	1	1
5197	2	0	1	2	1	1	1	2	2	1
5198	2	0	1	2	3	3	3	2	2	1
5199	2	0	1	1	1	1	3	2	2	1
51910	2	0	1	1	1	1	1	3	2	1
5201	2	0	2	2	2	4	2	2	2	1
5202	2	0	1	2	3	3	1	2	1	3
5203	2	0	1	2	3	3	1	2	1	1
5204	2	0	1	2	3	3	2	3	2	3
5205	2	0	2	2	4	4	1	3	1	1
5206	2	0	1	2	3	3	1	2	2	1
5207	2	0	2	2	1	1	1	3	2	3
5208	2	0	1	2	3	3	1	2	2	3
5209	2	0	1	1	1	1	3	2	2	1
52010	2	0	1	2	1	1	2	3	2	1
5211	2	0	1	2	3	3	1	3	2	1
5212	2	0	1	2	1	1	1	3	2	1
5213	1	3	2	2	4	4	1	3	2	1
5214	2	0	1	2	1	1	1	3	2	1
5215	2	0	1	2	3	3	2	3	2	1
5216	2	0	1	2	1	1	1	3	2	1
5217	2	0	2	2	1	1	2	3	2	1
5218	2	0	1	2	3	3	4	2	2	1
5219	2	0	1	2	3	3	2	2	2	2
52110	2	0	1	2	3	3	5	3	2	1
5221	2	0	1	2	3	3	3	3	2	1
5222	2	0	2	2	4	4	1	3	2	1
5223	2	0	1	2	3	3	2	2	2	1
5224	2	0	2	2	4	4	1	3	1	1
5225	2	0	1	2	1	1	3	2	2	1
5226	2	0	1	2	1	1	2	3	2	1
5227	2	0	1	2	1	1	4	2	2	1
5228	2	0	1	2	4	4	2	3	2	1
5229	2	0	1	2	1	1	1	3	2	1
52210	2	0	1	2	3	3	2	2	2	1
5231	2	0	1	1	1	1	1	2	2	1
5232	2	0	2	2	4	17	1	3	2	1
5233	2	0	1	2	3	3	2	2	2	1
5234	2	0	1	2	1	17	1	2	2	3
5235	2	0	2	1	1	1	1	2	2	1
5236	2	0	1	1	1	1	3	2	2	1
5237	2	0	2	2	1	1	2	3	2	1
5238	2	0	1	2	1	1	4	2	2	1
5239	2	0	1	2	3	3	2	3	2	1
52310	2	0	1	2	1	1	4	3	1	1
5241	2	0	2	2	3	3	2	1	2	3
5242	2	0	2	2	1	1	2	3	2	3
5243	2	0	2	1	1	1	1	3	2	1
5244	2	0	1	2	1	1	2	3	2	3
5245	2	0	2	2	1	1	1	3	2	1
5246	2	0	2	2	3	3	2	3	2	3
5247	2	0	1	2	1	1	1	3	2	1
5248	1	1	1	2	4	4	3	3	2	1
5249	1	2	1	2	1	1	2	3	2	1
52410	2	0	1	2	1	1	2	3	2	1
5251	2	0	1	2	1	1	2	2	2	1
5252	2	0	1	2	3	3	1	3	2	1
5253	2	0	1	2	1	1	1	3	2	1
5254	2	0	2	2	4	4	2	2	2	1
5255	2	0	2	2	1	1	1	2	2	1
5256	2	0	1	2	1	1	1	2	2	1
5257	2	0	2	2	3	3	2	2	2	3
5258	2	0	1	2	3	3	2	3	2	1
5259	2	0	1	2	1	1	1	2	2	3
52510	2	0	1	2	4	4	2	2	2	1
5261	2	0	2	2	4	4	2	3	2	1
5262	2	0	1	2	3	3	1	2	2	1
5263	2	0	1	2	3	3	4	2	2	1
5264	2	0	1	2	3	3	1	2	2	1
5265	2	0	1	1	1	1	2	2	2	1
5266	2	0	1	1	1	1	1	2	2	1
5267	2	0	1	1	1	1	2	2	2	1
5268	2	0	1	2	2	2	1	2	2	1
5269	2	0	2	2	4	4	2	2	2	1
52610	2	0	2	1	1	1	2	2	2	1
5271	2	0	2	2	1	1	1	2	2	3
5272	2	0	2	2	3	3	1	2	2	3
5273	2	0	2	2	1	1	1	3	2	3
5274	2	0	2	2	4	4	2	3	2	1
5275	2	0	2	2	3	3	1	2	2	1
5276	2	0	2	2	1	1	1	3	2	3
5277	2	0	2	2	3	3	2	2	2	3
5278	2	0	2	2	3	3	1	2	2	3
5279	2	0	2	2	1	1	1	3	2	3
52710	2	0	2	2	1	1	1	2	2	1
5281	2	0	1	2	3	3	1	3	2	1
5282	2	0	1	2	3	3	3	2	2	1
5283	2	0	1	2	3	3	3	2	2	3
5284	2	0	1	2	3	3	1	2	2	3
5285	2	0	1	2	3	3	2	3	2	3
5286	2	0	2	2	1	1	1	3	2	1
5287	2	0	1	1	1	1	1	2	2	3
5288	2	0	1	2	1	1	1	3	2	3
5289	2	0	2	2	1	1	2	2	2	3
52810	2	0	1	2	3	3	2	2	2	1
5291	2	0	1	2	1	1	1	3	2	1
5292	2	0	1	1	1	1	2	3	1	1
5293	2	0	1	2	3	3	4	2	2	3
5294	2	0	1	1	1	1	2	3	2	3
5295	2	0	1	2	3	3	1	2	2	1
5296	2	0	1	2	3	3	2	3	2	1
5297	2	0	1	2	3	3	1	2	2	1
5298	2	0	1	2	1	1	1	3	2	1
5299	2	0	2	2	1	1	2	3	2	1
52910	2	0	2	2	4	1	1	3	2	1
5301	2	0	2	2	3	3	1	2	2	1
5302	2	0	2	2	3	3	2	2	1	1
5303	2	0	2	2	1	1	1	2	2	1
5304	2	0	2	2	4	4	1	2	2	1
5305	2	0	2	2	3	3	2	2	2	1
5306	2	0	2	2	3	3	1	2	2	1
5307	2	0	2	2	3	3	1	2	2	3
5308	2	0	2	2	4	1	2	3	2	1
5309	2	0	2	2	1	1	2	3	2	1
53010	2	0	1	2	1	1	2	3	2	1
5311	2	0	1	2	1	1	3	3	1	1
5312	2	0	1	2	1	1	1	2	2	1
5313	2	0	1	1	1	1	3	3	2	3
5314	2	0	1	1	1	1	2	2	2	1
5315	1	2	2	2	4	4	1	2	2	3
5316	2	0	2	2	1	1	3	3	2	1
5317	2	0	1	1	1	1	1	2	2	1
5318	2	0	1	2	4	6	1	3	2	1
5319	2	0	1	2	1	1	2	3	2	1
53110	2	0	1	2	3	3	2	3	2	1
5321	2	0	1	2	1	1	4	2	2	1
5322	2	0	2	2	3	3	3	3	2	1
5323	2	0	1	2	1	1	2	3	2	1
5324	2	0	1	2	3	3	1	2	1	1
5325	2	0	2	2	4	6	1	2	2	1
5326	2	0	2	2	1	1	1	3	2	1
5327	2	0	1	2	3	3	2	2	2	1
5328	2	0	2	2	1	1	1	2	2	1
5329	2	0	1	2	3	3	1	3	2	1
53210	2	0	1	2	3	3	3	2	2	1
5331	2	0	2	2	1	1	1	2	2	1
5332	2	0	1	2	1	1	2	3	2	1
5333	2	0	1	2	4	1	2	2	2	1
5334	2	0	1	2	1	1	2	3	2	1
5335	2	0	1	2	1	1	2	3	2	1
5336	2	0	1	2	1	1	1	3	2	1
5337	2	0	1	2	4	1	1	3	2	1
5338	2	0	1	2	4	4	1	2	2	1
5339	2	0	1	1	1	1	1	2	2	1
53310	2	0	1	2	1	1	2	3	1	1
53310
611	2	0	2	2	4	1	1	2	2	1
612	2	0	1	2	3	3	2	2	1	1
613	2	0	1	2	1	1	1	2	2	4
614	2	0	1	2	1	1	3	2	2	4
615	2	0	2	2	4	1	1	2	2	1
616	2	0	2	2	1	1	1	2	2	1
617	2	0	2	2	6	4	1	2	2	1
618	2	0	2	1	1	1	1	2	2	1
619	2	0	1	1	1	1	2	2	2	1
6110	2	0	1	2	3	3	2	2	2	1
621	2	0	1	2	1	1	2	2	2	1
622	2	0	1	2	4	5	1	2	2	1
623	2	0	1	2	3	3	2	2	1	1
624	2	0	1	2	1	1	1	2	1	1
625	1	0	1	1	1	1	1	2	2	1
626	2	0	1	2	1	1	1	2	2	1
627	2	0	2	2	5	5	1	2	1	1
628	2	0	1	1	3	3	1	2	2	1
629	2	0	2	2	4	4	2	2	2	1
6210	2	0	2	2	3	3	1	2	2	1
631	2	0	2	2	1	1	1	2	2	3
632	2	0	1	2	1	3	2	2	2	3
633	2	0	2	2	1	1	1	3	2	3
634	2	0	2	2	1	1	1	3	2	3
635	2	0	2	2	1	1	1	3	2	3
636	2	0	2	2	1	1	1	3	2	3
637	2	0	2	2	1	1	1	3	2	3
638	2	0	2	2	1	1	2	3	2	3
639	2	0	2	2	1	1	3	3	2	3
6310	2	0	2	2	1	1	1	3	2	3
641	2	0	1	2	1	1	1	2	2	3
642	2	0	2	2	1	1	1	2	2	1
643	2	0	1	2	3	3	1	2	2	3
644	2	0	1	2	3	3	1	2	2	3
645	2	0	2	2	4	4	1	2	2	1
646	2	0	2	2	4	4	1	2	2	1
647	2	0	1	2	3	3	1	2	2	3
648	2	0	1	2	3	3	1	2	2	3
649	2	0	1	2	4	4	2	2	2	3
6410	1	6	1	1	3	3	1	3	2	1
651	2	0	2	2	4	4	1	2	2	1
652	2	0	2	2	1	1	1	3	1	3
653	2	0	2	2	2	4	1	3	2	3
654	2	0	1	2	1	1	1	3	2	1
655	2	0	2	2	1	1	2	3	2	3
656	2	0	2	2	1	1	1	2	2	1
657	2	0	2	2	1	1	3	3	2	1
658	2	0	1	1	1	1	1	2	2	3
659	2	0	1	2	4	4	1	2	2	3
6510	2	0	1	2	3	3	3	2	2	3
661	1	1	1	2	1	1	3	2	2	3
662	2	0	1	1	1	1	4	2	1	3
663	2	0	1	2	1	1	3	2	2	3
664	2	0	1	2	1	1	1	2	2	3
665	2	0	2	2	2	4	3	2	2	3
666	2	0	2	1	3	3	2	2	2	3
667	2	0	2	2	2	1	1	2	2	3
668	2	0	1	1	3	3	1	2	2	3
669	2	0	1	1	1	1	3	2	2	1
6610	2	0	1	1	1	1	2	2	2	1
671	2	0	1	2	3	3	1	2	2	3
672	2	0	1	2	3	3	1	2	1	3
673	2	0	2	1	1	1	3	2	2	1
674	2	0	2	2	1	1	1	2	2	1
675	2	0	2	2	1	1	1	2	2	1
676	2	0	2	2	1	1	1	2	2	1
677	2	0	1	2	3	3	1	2	2	3
678	2	0	1	2	1	1	3	2	2	1
679	2	0	2	2	1	1	4	2	2	1
6710	2	0	2	2	1	1	2	2	2	3
681	2	0	1	2	1	1	2	3	2	1
682	2	0	1	2	3	3	2	2	2	1
683	2	0	1	2	1	1	2	3	2	1
684	2	0	1	2	1	1	2	3	2	1
685	2	0	1	2	1	1	4	2	2	1
686	2	0	2	2	5	4	3	2	2	1
687	2	0	1	2	3	3	1	2	2	1
688	2	0	1	2	1	1	2	3	2	1
689	2	0	2	2	1	1	1	3	2	1
6810	2	0	2	2	1	1	1	3	2	3
691	2	0	2	2	1	1	2	3	2	1
692	2	0	2	2	1	1	2	3	2	3
693	2	0	2	2	3	3	1	2	2	1
694	2	0	2	2	1	1	2	3	2	1
695	2	0	2	2	1	1	2	3	2	3
696	2	0	2	2	1	1	2	3	2	3
697	2	0	2	2	4	4	1	2	2	3
698	2	0	2	2	4	4	3	3	2	3
699	2	0	2	2	1	1	2	3	2	3
6910	3	1	2	2	4	4	2	2	2	2
6101	2	0	1	1	1	1	2	3	2	3
6102	2	0	1	1	1	1	1	2	1	1
6103	2	0	1	1	1	1	2	3	2	1
6104	2	0	1	1	1	1	1	2	2	2
6105	2	0	1	1	1	1	1	2	2	1
6106	2	0	1	1	1	1	2	3	2	1
6107	2	0	1	1	1	1	3	2	2	1
6108	2	0	1	1	1	1	1	3	2	1
6109	2	0	1	1	1	1	2	3	2	1
61010	2	0	1	2	3	3	1	3	2	3
6111	2	0	2	2	3	3	2	2	2	1
6112	2	0	2	2	1	1	1	2	2	1
6113	2	0	2	2	3	3	3	2	2	3
6114	2	0	2	2	3	3	1	2	2	1
6115	2	0	2	2	1	3	3	2	2	1
6116	2	0	2	2	3	3	2	2	2	1
6117	2	0	2	2	1	1	2	2	2	1
6118	2	0	2	2	3	3	2	2	2	3
6119	2	0	1	1	1	1	1	2	2	1
61110	2	0	1	2	3	3	2	2	2	1
6121	2	0	1	2	1	1	1	2	2	3
6122	2	0	2	2	3	3	1	2	2	4
6123	2	0	1	2	1	1	2	2	2	1
6124	2	0	2	2	1	1	1	2	2	1
6125	2	0	1	2	1	1	1	2	2	1
6126	2	0	2	2	1	1	1	2	2	3
6127	2	0	1	2	1	1	2	2	2	1
6128	2	0	1	2	1	1	4	2	2	1
6129	2	0	1	2	1	1	1	2	2	3
61210	2	0	1	2	3	3	1	2	2	3
6131	2	0	1	2	3	3	1	2	2	1
6132	2	0	2	2	4	4	1	2	2	3
6133	2	0	2	2	3	3	2	2	2	1
6134	2	0	1	2	3	3	1	1	2	3
6135	2	0	1	2	3	3	1	2	2	1
6136	2	0	2	2	3	3	3	2	2	1
6137	2	0	2	2	4	4	2	2	2	1
6138	1	7	1	2	1	1	1	2	2	3
6139	2	0	2	1	4	4	1	2	2	3
61310	2	0	2	2	3	3	1	2	2	1
6141	2	0	2	2	4	4	2	2	2	1
6142	2	0	2	2	3	3	2	2	2	1
6143	2	0	2	2	4	4	2	2	2	1
6144	2	0	1	2	1	1	1	2	2	1
6145	2	0	1	2	1	1	1	2	2	1
6146	2	0	1	2	1	1	1	2	2	3
6147	2	0	1	2	1	1	2	2	2	1
6148	2	0	1	2	4	4	2	2	2	1
6149	2	0	1	2	4	4	1	2	2	1
61410	2	0	1	2	4	4	1	2	2	1
6151	2	0	2	2	4	4	2	2	1	1
6152	2	0	1	2	1	1	1	2	2	3
6153	2	0	1	2	1	1	2	2	2	1
6154	2	0	1	2	4	4	1	2	2	3
6155	2	0	2	1	3	3	2	2	2	1
6156	2	0	1	1	1	1	3	2	2	1
6157	2	0	1	2	1	1	2	2	2	1
6158	2	0	2	1	1	1	2	2	2	1
6159	1	9	1	1	1	1	1	2	2	1
61510	2	0	1	2	3	3	1	2	2	1
6161	2	0	1	1	3	3	2	2	2	3
6162	2	0	1	2	3	3	2	2	1	3
6163	2	0	1	2	3	3	1	2	2	3
6164	2	0	2	2	1	1	1	2	2	3
6165	2	0	2	2	3	3	1	2	1	2
6166	2	0	1	1	3	3	1	2	2	3
6167	2	0	2	1	1	1	2	2	2	3
6168	2	0	1	1	3	3	3	2	1	1
6169	2	0	1	1	3	3	2	2	2	3
61610	2	0	1	2	3	3	1	2	2	3
6171	2	0	1	2	3	4	3	2	2	3
6172	1	0	1	1	3	3	2	2	1	3
6173	1	2	1	2	3	3	1	2	1	1
6174	1	1	1	1	1	1	2	2	2	3
6175	2	0	1	2	1	1	2	2	1	3
6176	2	0	2	2	2	1	2	2	2	3
6177	1	2	2	2	2	4	2	2	2	1
6178	1	0	1	2	1	1	3	2	2	3
6179	2	0	1	2	1	1	3	2	1	3
61710	1	0	1	2	1	1	2	2	2	3
6181	2	0	1	2	3	3	1	2	2	1
6182	2	0	1	1	1	1	1	2	2	1
6183	2	0	2	2	6	6	2	2	2	1
6184	2	0	2	1	1	1	3	2	2	1
6185	2	0	1	1	1	1	1	2	2	1
6186	2	0	1	1	3	3	1	2	2	1
6187	2	0	1	2	1	1	3	2	2	1
6188	2	0	2	2	2	4	1	2	2	1
6189	2	0	2	2	2	4	2	2	2	1
61810	2	0	2	2	4	4	1	2	2	1
6191	2	0	1	2	3	3	1	2	2	1
6192	2	0	1	1	1	1	1	2	2	1
6193	2	0	2	2	3	3	1	3	2	1
6194	2	0	2	2	1	1	3	3	2	1
6195	2	0	1	1	1	1	2	2	2	1
6196	2	0	1	2	3	3	2	2	2	1
6197	2	0	1	2	3	3	3	2	2	1
6198	2	0	2	2	5	4	1	2	2	1
6199	2	0	2	2	4	4	2	2	2	1
61910	2	0	2	2	4	4	1	2	2	1
6201	2	0	1	2	4	4	1	3	2	1
6202	2	0	1	1	1	1	1	2	2	1
6203	2	0	1	2	3	3	1	2	2	3
6204	2	0	2	2	1	1	1	3	1	3
6205	2	0	1	2	3	3	1	3	2	1
6206	2	0	2	2	4	4	2	3	2	1
6207	2	0	2	2	4	4	2	3	2	1
6208	2	0	2	2	1	1	1	3	2	1
6209	2	0	1	1	1	1	2	2	2	1
62010	2	0	2	2	1	1	2	2	2	1
6211	2	0	2	2	3	3	1	3	2	1
6212	2	0	2	2	1	1	1	2	2	1
6213	2	0	2	2	1	1	2	3	2	1
6214	2	0	2	2	4	4	1	3	2	1
6215	2	0	1	1	1	1	1	2	2	1
6216	2	0	2	2	1	1	1	3	2	1
6217	2	0	1	1	1	1	2	2	2	1
6218	2	0	2	1	3	3	1	2	2	1
6219	2	0	2	1	1	1	1	2	2	1
62110	2	0	2	2	3	3	1	3	2	1
6221	2	0	1	1	1	1	2	1	2	1
6222	2	0	1	1	1	1	1	2	2	3
6223	2	0	1	2	1	1	1	2	2	3
6224	2	0	2	2	1	1	2	2	2	3
6225	2	0	2	2	4	4	3	2	2	1
6226	2	0	1	2	3	3	1	2	2	3
6227	2	0	2	2	4	4	1	2	2	1
6228	2	0	2	2	4	4	2	2	2	3
6229	2	0	1	1	1	1	2	2	2	2
62210	2	0	1	1	1	1	1	2	2	3
6231	2	0	1	2	4	12	1	3	2	1
6232	2	0	1	1	3	3	1	2	2	1
6233	2	0	1	2	6	3	1	3	2	1
6234	2	0	1	1	1	1	1	3	2	1
6235	2	0	1	2	4	11	2	2	2	1
6236	2	0	1	2	1	5	1	2	2	1
6237	2	0	1	2	3	3	2	3	2	1
6238	2	0	1	2	6	1	2	3	2	1
6239	2	0	2	1	6	1	1	2	2	1
62310	1	3	2	2	6	3	1	3	1	3
6241	2	0	1	1	1	1	1	2	2	3
6242	2	0	1	1	1	1	1	2	2	1
6243	2	0	2	2	3	3	1	3	2	1
6244	2	0	1	2	3	3	1	3	2	1
6245	2	0	1	2	3	3	1	2	2	1
6246	2	0	1	2	3	3	1	3	2	1
6247	2	0	1	2	1	1	1	2	2	3
6248	2	0	1	2	1	1	1	2	2	3
6249	2	0	2	2	3	3	2	1	2	3
62410	2	0	1	2	1	1	2	2	2	3
6251	2	0	2	2	6	7	3	2	2	1
6252	2	0	2	2	3	3	1	3	2	1
6253	2	0	2	2	6	7	2	3	2	3
6254	2	0	2	2	1	1	2	3	2	1
6255	2	0	2	2	1	1	2	2	1	4
6256	2	0	1	2	4	4	2	3	2	1
6257	2	0	2	2	3	3	3	2	2	1
6258	1	7	2	2	1	1	1	3	1	1
6259	2	0	2	2	3	3	4	2	2	1
62510	2	0	2	2	1	1	1	2	2	1
6261	2	0	2	2	1	1	1	3	2	1
6262	2	0	1	2	1	1	1	3	2	1
6263	2	0	1	2	3	3	1	2	2	1
6264	2	0	2	2	4	5	1	3	2	1
6265	2	0	2	2	1	1	1	2	2	1
6266	2	0	1	2	1	1	1	2	2	1
6267	2	0	1	2	3	3	2	2	2	1
6268	2	0	1	2	1	1	1	2	2	1
6269	2	0	2	2	4	4	1	2	2	1
62610	2	0	1	2	3	3	1	2	2	1
6271	2	0	1	2	1	11	2	3	2	1
6272	2	0	2	2	1	1	3	2	2	1
6273	2	0	2	2	3	3	1	3	2	1
6274	2	0	1	2	1	1	2	2	2	1
6275	2	0	2	2	6	1	2	2	2	1
6276	2	0	1	1	1	3	2	3	2	1
6277	2	0	2	2	4	1	1	2	2	1
6278	2	0	2	2	1	4	1	2	2	1
6279	2	0	1	1	1	1	2	2	2	1
62710	2	0	2	2	6	7	2	2	2	1
6281	2	0	1	1	1	3	2	2	2	1
6282	2	0	1	2	1	1	3	2	2	1
6283	2	0	1	2	1	1	2	3	2	1
6284	2	0	2	2	1	4	2	2	2	1
6285	2	0	1	1	1	1	1	2	2	1
6286	2	0	1	1	1	1	2	3	1	1
6287	2	0	1	2	3	3	1	2	2	1
6288	2	0	1	2	1	1	2	3	2	1
6289	2	0	1	2	1	1	2	3	2	1
62810	2	0	1	2	3	3	1	1	2	1
6291	2	0	1	1	1	1	1	2	2	1
6292	2	0	1	1	1	1	1	2	2	1
6293	2	0	2	2	4	1	2	3	2	1
6294	2	0	2	2	1	1	2	3	2	1
6295	2	0	1	1	1	1	3	3	2	1
6296	2	0	2	2	4	4	2	3	1	3
6297	2	0	2	2	1	1	2	3	2	1
6298	2	0	1	2	1	4	1	3	2	1
6299	2	0	2	2	1	1	2	3	2	1
62910	2	0	2	1	1	1	2	2	2	1
6301	2	0	1	1	1	1	2	2	2	1
6302	2	0	2	2	1	1	1	2	2	1
6303	2	0	2	2	5	6	3	2	2	1
6304	2	0	2	2	1	1	1	3	2	1
6305	2	0	1	2	1	1	2	3	2	3
6306	2	0	2	2	1	1	1	3	2	3
6307	2	0	2	2	1	7	1	2	2	3
6308	2	0	1	2	3	3	1	2	2	1
6309	2	0	1	3	1	3	1	3	2	1
63010	2	0	1	2	3	3	2	3	2	3
6311	2	0	1	1	1	1	3	2	2	1
6312	2	0	1	1	1	1	2	3	2	1
6313	2	0	2	1	1	1	4	2	2	1
6314	2	0	2	2	3	3	1	2	2	1
6315	2	0	1	1	3	3	2	3	1	1
6316	2	0	1	1	1	1	1	3	2	1
6317	2	0	1	1	1	1	2	3	2	1
6318	2	0	1	2	1	1	2	3	2	1
6319	2	0	2	2	1	1	1	3	2	1
63110	2	0	1	2	3	3	1	2	2	1

## Sheet: Bloque 4
Código del paciente	Prueba de PCR +	Prueba de PCR única	Segunda Prueba de PCR	Tercera Prueba de PCR	Estudio de anticuerpos para CoViD	Estudio de anticuerpos para CoViD	Test rápido de antígenos	Otro: Quimioluminiscencia	Otro: PCR de esputo
	1= Si; 2=No	1= Si; 2=No	1= Si; 2=No	1= Si; 2=No	1= Si; 2=No	1=IgG; 2=IgM, 3= IgG/IgM, 4=No, 5=Negativo, 6= No concluyente, 7= No recuerda	1= Si; 2=No	1= Si; 2=No	1= Si; 2=No
211	1	1	2	2	2	4	2	2	2
212	1	1	2	2	2	4	2	2	2
213	1	1	2	2	2	4	2	2	2
214	1	1	2	2	2	4	2	2	2
215	1	1	2	2	1	1	1	2	2
216	1	1	2	2	2	4	2	2	2
217	1	1	2	2	2	4	2	2	2
218	1	1	2	2	2	4	2	2	2
219	1	1	2	2	2	4	2	2	2
2110	1	1	2	2	2	4	2	2	2
221	1	1	2	2	1	1	2	2	2
222	1	1	2	2	2	4	2	2	2
223	1	1	2	2	2	4	1	2	2
224	1	1	2	2	2	4	2	2	2
225	1	1	2	2	2	4	2	2	2
226	1	1	2	2	2	4	2	2	2
227	1	2	1	2	1	3	2	2	2
228	1	1	2	2	2	4	2	2	2
229	1	1	2	2	1	3	1	2	2
2210	1	2	1	1	2	4	2	2	2
231	1	1	2	2	2	4	2	2	2
232	1	1	2	2	1	5	2	2	2
233	1	1	2	2	2	4	2	2	2
234	1	1	2	2	2	4	2	2	2
235	1	1	2	2	2	4	2	2	2
236	1	1	2	2	2	4	2	2	2
237	1	1	2	2	2	4	2	2	2
238	1	1	2	2	2	4	2	2	2
239	1	1	2	2	2	4	2	2	2
2310	1	1	2	2	2	4	2	2	2
241	1	2	1	2	2	4	2	2	2
242	1	2	1	1	2	4	1	2	2
243	1	1	2	2	2	4	1	2	2
244	1	2	1	1	2	4	2	2	2
245	1	1	2	2	2	4	2	2	2
246	1	2	1	2	2	4	2	2	2
247	1	1	2	2	2	4	2	2	2
248	1	1	2	2	2	4	2	2	2
249	1	1	2	2	2	4	2	2	2
2410	1	1	2	2	2	4	2	2	2
251	1	1	2	2	2	4	2	2	2
252	1	1	2	2	2	4	2	2	2
253	1	1	2	2	2	4	2	2	2
254	1	1	2	2	2	4	2	2	2
255	1	1	2	2	2	4	2	2	2
256	1	2	1	2	2	4	2	2	2
257	1	1	2	2	2	4	2	2	2
258	1	1	2	2	2	4	2	2	2
259	1	2	1	2	2	4	2	2	2
2510	1	1	2	2	2	4	2	2	2
261	1	1	2	2	1	3	2	2	2
262	1	1	2	2	1	2	2	2	2
263	1	1	2	2	1	5	1	2	2
264	1	1	2	2	1	3	2	2	2
265	1	1	2	2	1	3	2	2	2
266	1	1	2	2	1	1	2	2	2
267	1	1	2	2	1	2	2	2	2
268	1	1	2	2	2	4	2	2	2
269	1	1	2	2	2	4	2	2	2
2610	1	1	2	2	2	4	2	2	2
271	1	2	1	2	2	4	2	2	2
272	1	1	2	2	1	3	2	2	2
273	1	2	1	2	2	4	2	2	2
274	1	2	1	2	2	4	1	2	2
275	1	2	1	2	2	4	2	2	2
276	1	1	2	2	2	4	2	2	2
277	1	1	2	2	2	4	2	2	2
278	1	1	2	2	1	2	2	2	2
279	1	1	2	2	2	4	2	2	2
2710	1	1	2	2	2	4	2	2	2
281	1	1	2	2	2	4	1	2	2
282	1	1	2	2	1	3	1	2	2
283	1	1	2	2	2	4	2	2	2
284	1	1	2	2	2	4	2	2	2
285	1	1	2	2	2	4	1	2	2
286	1	1	2	2	2	4	2	2	2
287	1	2	1	1	2	4	2	2	2
288	1	1	2	2	2	4	2	2	2
289	1	1	2	2	2	4	2	2	2
2810	1	1	2	2	2	4	2	2	2
291	1	1	2	2	2	4	2	2	2
292	1	2	1	2	2	4	2	2	2
293	1	1	2	2	2	4	2	2	2
294	1	2	1	2	2	4	2	2	2
295	1	2	1	2	2	4	2	2	2
296	1	2	1	1	2	4	2	2	2
297	1	2	1	1	2	4	2	2	2
298	1	2	1	2	2	4	2	2	2
299	1	2	1	2	2	4	2	2	2
2910	1	2	1	2	2	4	2	2	2
2101	1	1	2	2	1	3	2	2	2
2102	1	1	2	2	2	4	2	2	2
2103	1	1	2	2	2	4	2	2	2
2104	1	1	2	2	1	1	2	2	2
2105	1	1	2	2	1	3	2	2	2
2106	1	1	2	2	2	4	2	2	2
2107	1	2	1	2	1	3	2	2	2
2108	1	1	2	2	1	3	2	2	2
2109	1	1	2	2	2	4	2	2	2
21010	1	1	2	2	2	4	2	2	2
2111	1	1	2	2	2	4	2	2	2
2112	1	1	2	2	2	4	1	2	2
2113	1	1	2	2	2	4	2	2	2
2114	1	1	2	2	2	4	2	2	2
2115	1	1	2	2	2	4	2	2	2
2116	1	1	2	2	2	4	2	2	2
2117	1	1	2	2	2	4	2	2	2
2118	1	1	2	2	2	4	2	2	2
2119	1	1	2	2	2	4	2	2	2
21110	1	1	2	2	2	4	2	2	2
2121	1	1	2	2	1	5	2	2	2
2122	1	1	2	2	1	5	1	2	2
2123	1	1	2	2	1	5	1	2	2
2124	1	1	2	2	2	4	1	2	2
2125	1	1	2	2	2	4	2	2	2
2126	1	1	2	2	1	5	2	2	2
2127	1	2	1	2	1	1	1	2	2
2128	1	1	2	2	2	4	2	2	2
2129	1	2	1	1	1	1	2	2	2
21210	1	1	2	2	2	4	2	2	2
2131	1	2	1	2	1	2	2	2	2
2132	1	1	2	2	2	4	2	2	2
2133	1	2	1	1	2	4	1	2	2
2134	1	2	1	1	2	4	1	2	2
2135	1	2	1	1	2	4	1	2	2
2136	1	1	2	2	2	4	2	2	2
2137	1	1	2	2	2	4	2	2	2
2138	1	2	1	2	2	4	2	2	2
2139	1	1	2	2	2	4	2	2	2
21310	1	1	2	2	2	4	2	2	2
2141	1	1	2	2	1	5	1	2	2
2142	1	2	1	2	2	4	2	2	2
2143	1	2	1	2	2	4	1	2	2
2144	1	1	2	2	2	4	1	2	2
2145	1	2	1	2	2	4	1	2	2
2146	1	2	1	2	2	4	1	2	2
2147	1	1	2	2	1	5	2	2	2
2148	1	1	2	2	1	1	2	2	2
2149	1	1	2	2	1	3	1	2	2
21410	1	2	1	2	1	1	1	2	2
2151	1	2	1	1	2	4	2	2	2
2152	1	2	1	2	2	4	2	2	2
2153	1	2	1	1	1	3	1	2	2
2154	1	2	1	2	2	4	2	2	2
2155	1	2	1	1	1	3	1	2	2
2156	1	2	1	2	2	4	2	2	2
2157	1	1	2	2	2	4	1	2	2
2158	1	2	1	1	1	3	1	2	2
2159	1	1	2	2	2	4	2	2	2
21510	1	1	2	2	1	1	2	2	2
2161	1	2	1	2	1	3	1	2	2
2162	1	1	2	2	2	4	2	2	2
2163	1	2	1	1	1	1	1	2	2
2164	1	1	2	2	2	4	2	2	2
2165	1	1	2	2	2	4	2	2	2
2166	1	1	2	2	2	4	2	2	2
2167	1	1	2	2	2	4	2	2	2
2168	1	1	2	2	2	4	2	2	2
2169	1	1	2	2	2	4	2	2	2
21610	1	1	2	2	2	4	2	2	2
2171	1	1	1	2	2	4	2	2	2
2172	1	1	1	1	2	4	2	2	2
2173	1	1	2	2	2	4	2	2	2
2174	1	1	1	2	2	4	2	2	2
2145	1	1	1	2	2	4	2	2	2
2176	1	1	1	2	1	3	2	2	2
2177	1	1	1	2	2	4	1	2	2
2178	1	1	2	2	2	4	2	2	2
2179	1	1	1	2	2	4	2	2	2
21710	1	1	1	2	2	4	2	2	2
2181	1	1	1	2	2	4	2	2	2
2182	1	1	1	1	2	4	2	2	2
2183	1	1	1	1	2	4	2	2	2
2184	1	1	1	2	2	4	2	2	2
2185	1	1	2	2	2	4	2	2	2
2186	1	1	2	2	2	4	2	2	2
2187	1	1	2	2	2	4	2	2	2
2188	1	1	2	2	2	4	2	2	2
2189	1	1	2	2	2	4	2	2	2
21810	1	1	2	2	2	4	2	2	2
2191	1	1	1	2	1	3	1	2	2
2192	1	1	2	2	1	1	2	2	2
2193	1	1	2	2	2	4	1	2	2
2194	1	1	2	2	1	3	2	2	2
2195	1	1	2	2	2	4	2	2	2
2196	1	1	2	2	1	3	1	2	2
2197	1	1	2	2	1	1	2	2	2
2198	1	1	2	2	2	4	1	2	2
2199	1	1	1	2	2	4	2	2	2
21910	1	1	2	2	1	3	2	2	2
2201	1	1	2	2	2	4	2	2	2
2202	1	2	1	2	1	3	2	2	2
2203	1	1	2	2	1	3	2	2	2
2204	1	2	1	1	1	3	2	2	2
2205	1	1	2	2	2	4	2	2	2
2206	1	1	2	2	2	4	2	2	2
2207	1	1	2	2	2	4	2	2	2
2208	1	1	2	2	2	4	2	2	2
2209	1	1	2	2	2	4	2	2	2
22010	1	1	2	2	2	4	2	2	2
2211	1	1	1	2	2	4	1	2	2
2212	1	1	2	2	1	1	1	2	2
2213	1	1	1	2	2	4	2	2	2
2214	1	1	1	1	2	4	1	2	2
2215	1	1	1	2	2	4	2	2	2
2216	1	1	1	2	2	4	2	2	2
2217	1	1	1	2	2	4	2	2	2
2218	1	1	1	2	2	4	2	2	2
2219	1	1	2	2	2	4	2	2	2
22110	1	1	2	2	2	4	2	2	2
2221	1	1	2	2	1	3	2	2	2
2222	1	1	2	2	2	4	2	2	2
2223	1	1	2	2	2	4	2	2	2
2224	1	1	2	2	2	4	2	2	2
2225	1	2	1	2	1	3	2	2	2
2226	1	1	2	2	1	3	2	2	2
2227	1	1	2	2	1	3	2	2	2
2228	1	1	2	2	1	3	2	2	2
2229	1	1	2	2	1	3	2	2	2
22210	1	1	2	2	1	3	2	2	2
2231	1	2	1	2	2	4	2	2	2
2232	1	2	1	1	2	4	1	2	2
2233	1	1	2	2	2	4	1	2	2
2234	1	2	1	1	2	4	2	2	2
2235	1	1	2	2	2	4	2	2	2
2236	1	2	1	2	2	4	2	2	2
2237	1	1	2	2	2	4	2	2	2
2238	1	1	2	2	2	4	2	2	2
2239	1	1	2	2	2	4	2	2	2
22310	1	1	2	2	2	4	2	2	2
2241	1	1	1	2	1	4	2	2	2
2242	1	1	2	2	1	1	2	2	2
2243	1	1	1	2	2	4	2	2	2
2244	1	1	2	2	2	4	2	2	2
2245	1	1	1	1	1	1	2	2	2
2246	1	1	2	2	1	1	2	2	2
2247	1	1	2	2	2	4	2	2	2
2248	1	1	1	2	2	4	2	2	2
2249	1	1	1	2	2	4	2	2	2
22410	1	1	2	2	1	1	2	2	2
2251	1	1	1	2	1	3	2	2	2
2252	1	1	2	2	2	4	2	2	2
2253	1	1	1	2	1	3	1	2	2
2254	1	1	1	1	1	3	2	2	2
2255	1	1	1	2	1	3	2	2	2
2256	1	1	1	1	1	3	2	2	2
2257	1	1	1	1	2	4	2	2	2
2258	1	1	1	2	2	4	1	2	2
2259	1	1	1	2	2	4	1	2	2
22510	1	1	2	2	2	4	1	2	2
2261	1	1	1	2	2	4	2	2	2
2262	1	1	2	2	1	3	1	2	2
2263	1	1	2	2	2	2	2	2	2
2264	1	1	2	2	2	4	2	2	2
2265	1	1	2	2	2	4	2	2	2
2266	1	1	2	2	2	4	1	2	2
2267	1	1	2	2	2	4	2	2	2
2268	1	1	1	1	1	3	2	2	2
2269	1	1	1	2	2	4	2	2	2
22610	1	1	2	2	2	4	1	2	2
2271	1	1	2	2	2	4	2	2	2
2272	1	1	2	2	2	4	2	2	2
2273	1	1	2	2	2	4	2	2	2
2274	1	1	2	2	2	4	2	2	2
2275	1	2	2	2	2	4	2	2	2
2276	1	1	2	2	2	4	2	2	2
2277	1	1	2	2	2	4	2	2	2
2278	1	1	2	2	2	4	2	2	2
2279	1	1	2	2	2	4	2	2	2
22710	1	1	2	2	2	4	2	2	2
2281	1	1	2	2	1	5	2	2	2
2282	1	1	2	2	1	3	2	2	2
2283	1	1	2	2	2	4	2	2	2
2284	1	1	2	2	2	4	2	2	2
2285	1	1	2	2	1	3	2	2	2
2286	1	1	2	2	2	4	2	2	2
2287	1	1	2	2	2	4	2	2	2
2288	1	1	2	2	1	5	2	2	2
2289	1	1	1	2	1	5	2	2	2
22810	1	1	2	2	2	4	2	2	2
2291	1	1	2	2	2	4	2	2	2
2292	1	1	2	2	2	4	2	2	2
2293	1	1	2	2	2	4	2	2	2
2294	1	1	2	2	2	4	2	2	2
2295	1	1	2	2	2	4	2	2	2
2296	1	1	1	2	2	4	2	2	2
2297	1	1	2	2	2	4	2	2	2
2298	1	1	2	2	2	4	2	2	2
2299	1	1	2	2	2	4	2	2	2
22910	1	1	2	2	2	4	2	2	2
2301	1	1	1	2	2	2	2	2	2
2302	1	1	2	2	1	1	1	2	2
2303	1	1	2	2	2	4	2	2	2
2304	1	1	1	2	2	4	2	2	2
2305	1	1	2	2	2	4	2	2	2
2306	1	1	1	1	2	4	2	2	2
2307	1	1	1	2	2	4	2	2	2
2308	1	1	1	1	1	5	1	2	2
2309	1	2	2	1	1	7	1	2	2
23010	1	1	1	1	1	7	1	2	2
2311	1	1	2	2	1	1	1	2	2
2312	1	1	1	2	2	4	2	2	2
2313	1	1	1	1	2	4	2	2	2
2314	1	1	1	1	2	4	2	2	2
2315	1	1	2	2	2	4	2	2	2
2316	1	1	2	2	2	4	2	2	2
2317	1	1	2	2	2	4	2	2	2
2318	1	1	2	2	1	4	1	2	2
2319	1	1	1	2	1	4	2	2	2
23110	1	1	2	2	2	4	2	2	2
311	1	1	2	2	2	4	2		2
312	1	1	2	2	2	4	2	2	2
313	1	1	2	2	2	4	2	2	2
314	1	1	2	2	2	4	2	2	2
315	1	1	2	2	1	4	2	2	2
316	1	1	2	2	1	4	2	2	2
317	1	1	2	2	1	4	2	2	2
318	1	1	2	2	1	4	2	2	2
319	1	1	2	2	1	4	2	2	2
3110	1	1	2	2	2	3	2	2	2
321	1	1	2	2	2	4	2	2	2
322	1	1	2	2	1	4	2	2	2
323	1	1	2	2	2	4	2	2	2
324	1	1	2	2	2	4	2	2	2
325	1	1	2	2	2	4	2	2	2
326	1	1	2	2	2	4	2	2	2
327	1	1	2	2	1	4	2	2	2
328	1	1	2	2	2	4	2	2	2
329	1	1	2	2	2	4	2	2	2
3210	1	1	2	2	1	4	2	2	2
331	1	1	2	2	2	4	2	2	2
332	1	1	2	2	1	3	2	2	2
333	1	1	2	2	2	4	2	2	2
334	1	1	2	2	2	4	2	2	2
335	1	1	1	2	1	3	2	2	2
336	1	1	2	2	2	4	2	2	2
337	1	1	2	2	2	4	2	2	2
338	1	1	2	2	1	3	2	2	2
339	1	1	2	2	2	4	2	2	2
3310	1	1	2	2	1	1	2	2	2
341	1	1	2	2	2	4	2	2	2
342	1	1	2	2	2	4	2	2	2
343	1	1	2	2	2	4	2	2	2
344	1	1	2	2	2	4	2	2	2
345	1	1	2	2	2	4	2	2	2
346	1	1	2	2	2	4	2	2	2
347	1	1	2	2	2	4	2	2	2
348	1	1	2	2	2	4	2	2	2
349	1	1	2	2	2	4	2	2	2
3410	1	1	2	2	2	4	2	2	2
351	1	1	1	2	2	4	2	2	2
352	1	1	2	2	2	4	2	2	2
353	1	1	2	2	2	4	2	2	2
354	1	1	2	2	2	4	2	2	2
355	1	1	2	2	2	4	2	2	2
356	1	1	2	2	2	4	2	2	2
357	1	1	2	2	2	4	2	2	2
358	1	1	2	2	2	4	2	2	2
359	1	1	2	2	2	4	2	2	2
3510	1	1	2	2	2	4	2	2	2
361	1	1	1	2	2	4	2	2	2
362	1	1	2	2	2	4	1	2	2
363	1	1	2	2	2	4	1	2	2
364	1	1	2	2	2	4	1	2	2
365	1	1	1	2	2	4	1	2	2
366	1	1	2	2	2	4	2	2	2
367	1	1	2	2	2	4	2	2	2
368	1	1	2	2	2	4	2	2	2
369	1	1	2	2	2	4	1	2	2
3610	1	1	2	2	2	4	1	2	2
371	1	1	1	2	2	4	2	2	2
372	1	1	2	2	2	4	2	2	2
373	1	1	2	2	2	4	2	2	2
374	1	1	2	2	2	4	2	2	2
375	1	1	2	2	2	4	2	2	2
376	1	1	2	2	2	4	2	2	2
377	1	1	2	2	2	4	2	2	2
378	1	1	2	2	2	4	2	2	2
379	1	1	2	2	2	4	2	2	2
3710	1	1	2	2	2	4	2	2	2
381	1	1	2	2	2	2	2	2	2
382	1	1	1	2	2	2	2	2	2
383	1	1	1	2	2	2	2	2	2
384	1	1	1	2	2	2	2	2	2
385	1	1	1	2	2	2	2	2	2
386	1	1	1	2	2	2	2	2	2
387	1	1	1	2	2	2	2	2	2
388	1	1	1	2	2	2	2	2	2
389	1	1	1	2	2	2	2	2	2
3810	1	1	1	2	2	2	2	2	2
391	1	1	2	2	2	4	2	2	2
392	1	1	2	2	2	2	2	2	2
393	1	1	1	2	2	2	2	2	2
394	1	1	1	2	2	2	2	2	2
395	1	1	1	2	2	2	2	2	2
396	1	1	1	2	2	2	2	2	2
397	1	1	1	2	2	2	2	2	2
398	1	1	1	2	2	2	2	2	2
399	1	1	1	2	2	2	2	2	2
3910	1	1	1	2	2	2	2	2	2
3101	1	1	1	2	2	2	2	2	2
3102	1	2	2	2	2	2	2	2	2
3103	1	1	2	2	2	2	2	2	2
3104	1	2	2	2	2	2	2	2	2
3105	1	1	2	2	2	2	2	2	2
3106	1	1	2	2	2	2	2	2	2
3107	1	1	2	2	2	2	2	2	2
3108	1	1	2	2	2	2
3109	1	1	2	2	2	2	2	2	2
31010	1	1	1	2	2		2	2	2
3111	1	1	2	2	2	4	2	2	2
3112	1	1	2	2	2	4	2	2	2
3113	1	1	2	2	1	3	2	2	2
3114	1	1	2	2	2	4	1	2	2
3115	1	1	2	2	1	4	2	2	2
3116	1	1	2	2	2	4	2	2	2
3117	1	1	2	2	2	4	2	2	2
3118	1	1	2	2	2	4	2	2	2
3119	1	1	2	2	2	4	2	2	2
31110	1	2	2	2	2	4	1	2	2
3121	1	1	2	2	2	4	2	2	2
3122	1	1	2	2	2	4	2	2	2
3123	1	1	2	2	2	3	2	2	2
3124	1	1	2	2	2	3	2	2	2
3125	1	1	2	2	2	4	2	2	2
3126	1	1	2	2	2	4	2	2	2
3127	1	1	2	2	2		2	2	2
3128	1	1	2	2	2	4	2	2	2
3129	1	1	2	2	2	4	2	2	2
31210	1	1	2	2	2	4	2	2	2
3131	1	1	2	2	2	4	2	2	2
3132	1	1	2	2	2	4	2	2	2
3133	1	1	2	2	2	4	2	2	2
3134	1	1	2	2	2		2	2	2
3135	1	1	2	2	2		2	2	2
3136	1	1	2	2	2	4	2	2	2
3137	1	1	2	2	2	4	2	2	2
3138	1	1	2	2	2	4	2	2	2
3139	1	1	2	2	2	4	2	2	2
31310	1	1	2	2	2	4	2	2	2
3141	1	1	1	2	2	4	2
3142	1	1	1	1	1	1	2
3143	1	1	1	2	2	4	2
3144	1	1	1	1	2	4	2
3145	1	1	2	2	2	4	2
3146	1	1	2	2	2	4	2
3147	1	1	1	1	2	4	1
3148	1	1	1	1	2	4	2
3149	1	1	1	1	2	4	2
31410	1	1	2	2	2	4	2
3151	1	1	1	2	2	4	2
3152	1	1	1	2	1	3	2
3153	1	1	2	2	1	4	2
3154	1	1	2	2	2	4	2
3155	1	1	2	2	2	4	2
3156	1	1	1	2	1	3	2
3157	1	1	1	2	1	3	2
3158	1	1	1	2	2	4	2
3159	1	1	2	2	2	4	2
31510	1	1	2	2	2	4	2
3161	1	1	1	1	2	4	2
3162	1	1	2	2	2	4	1
3163	1	1	2	2	2	4	2
3164	1	1	1	2	1	3	1
3165	1	1	1	2	1	3	2
3166	1	1	2	2	2	4	2
3167	1	1	1	1	1	3	2
3168	1	1	1	2	2	4	2
3169	1	1	1	2	1	3	1
31610	1	1	2	2	2	4	1
3171	1	1	2	2	1	3	2
3172	1	1	1	2	1	3	2
3173	1	1	1	2	1	3	2
3174	1	1	1	2	2	4	1
3175	1	1	2	2	1	3	1
3176	1	1	2	2	2	4	2
3177	1	1	2	2	1	3	2
3178	1	1	1	2	2	4	1
3179	1	1	1	2	1	3	2
31710	1	1	1	2	2	4	2	1
3181	1	1	2	2	2	4	2
3182	1	1	2	2	2	4	2
3183	1	1	1	2	2	4	2
3184	1	1	1	2	2	4	2
3185	1	1	2	2	1	1	2
3186	1	1	2	2	2	4	2
3187	1	1	2	2	2	4	2
3188	1	1	2	2	2	4	2
3189	1	1	2	2	2	4	2
31810	1	1	2	2	2	4	2
3191	1	1	2	2	1	3	2
3192	1	1	2	2	2	4	2
3193	1	1	2	2	1	3	2
3194	1	1	2	2	1	3	2
3195	1	1	2	2	1	1	2
3196	1	1	2	2	2	4	2
3197	1	1	2	2	2	4	2
3198	1	1	1	2	2	4	2
3199	1	1	2	2	1	3	2
31910	1	1	2	2	2	4	2
3201	1	1	1	1	2	4	2	2	2
3202	1	1	1	1	1	1	2	2	2
3203	1	1	2	2	1	7	1	2	2
3204	1	1	2	2	1	7	2	2	2
3205	1	1	2	2	1	3	1	2	1
3206	1	1	1	2	2	4	1	2	2
3207	1	1	1	2	2	4	2	2	2
3208	1	1	1	2	2	4	1	2	2
3209	1	1	2	2	1	3	2	2	2
32010	1	1	1	2	2	4	2	2	2
3211	1	1	2	2	2	4	2
3212	1	1	2	2	1	3	2
3213	1	1	1	2	1	3	2
3214	1	1	1	2	1	3	2
3215	1	1	2	2	1	3	2
3216	1	1	2	2	2	4	2
3217	1	1	2	2	2	4	2
3218	1	1	1	2	1	3	2
3219	1	1	2	2	2	4	2
32110	1	1	2	2	2	4	2
3221	1	1	2	2	2	4	2
3222	1	2	1	1	1	1	2
3223	1	1	2	2	2	4	1
3224	1	2	2	2	2	4	2
3225	1	1	2	2	1	1	2
3226	1	2	1	2	1	1	2
3227	1	1	2	2	2	4	2
3228	1	2	1	2	1	1	2
3229	1	1	2	2	2	4	1
32210	1	2	1	2	2	4	1
3231	1	1	2	2	1	3	2
3232	1	1	2	2	2	4	2
3233	1	1	2	2	2	4	2
3234	1	1	2	2	1	3	2
3235	1	1	1	2	1	3	2
3236	1	1	2	2	2	4	2
3237	1	1	2	2	1	3	2
3238	1	1	2	2	1	3	2
3239	1	1	1	1	2	4	2
32310	1	1	1	2	2	4	2
3241	1	1	2	2	2	4	2
3242	1	1	1	2	2	4	2
3243	1	1	2	2	2	4	2
3244	1	2	1	2	2	4	2
3245	1	1	2	2	2	4	2
3246	1	2	1	2	2	4	2
3247	1	2	2	2	2	4	2
3248	2	1	2	2	2	4	2
3249	1	1	2	2	2	4	2
32410	1	2	1	2	2	4	2
3251	1	1	1	2	2	4	2
3252	1	1	1	2	1	3	2
3253	1	1	2	2	2	4	2
3254	1	1	2	2	1	3	2
3255	1	1	2	2	2	4	2
3256	1	1	2	2	1	3	2
3257	1	1	2	2	2	4	2
3258	1	1	2	2	2	4	2
3259	1	1	1	2	1	3	2
32510	1	1	2	2	2	4	2
3261	1	1	2	2	2	4	2	2	2
3262	1	1	2	2	2	4	2	2	2
3263	1	1	2	2	2	4	2	2	2
3264	1	1	2	2	2	4	2	2	2
3265	1	1	2	2	2	4	2	2	2
3266	1	1	2	2	1	3	2	2	2
3267	1	1	1	2	2	4	2	2	2
3268	1	1	2	2	2	4	2	2	2
3269	1	1	2	2	2	4	2	2	2
32610	1	1	2	2	2	4	2	2	2
3271	1	1	2	2	1	2	2	2	2
3272	1	1	2	2	1	2	2	2	2
3273	1	1	2	2	1	3	2	2	2
3274	1	1	2	2	1	3	2	2	2
3275	1	1	2	2	2	4	2	2	2
3276	1	1	2	2	2	4	2	2	1
3277	1	1	1	2	2	4	2	2	2
3278	1	1	1	2	1	3	2	2	2
3279	1	1	2	2	1	3	2	2	2
32710	1	1	2	2	2	4	2	2	2
3281	1	1	1	1	2	4	2	2	2
3282	1	1	2	2	2	4	2	2	2
3283	1	1	2	2	1	1	2	2	2
3284	1	2	2	2	1	1	2	2	2
3285	1	1	2	2	2	4	2	2	2
3286	1	1	2	2	2	4	2	2	2
3287	1	1	2	2	2	4	2	2	2
3288	1	2	2	2	2	4	2	2	2
3289	1	1	1	2	2	4	2	2	2
32810	1	1	2	2	1	3	2	2	2
3291	1	1	1	1	2	4	1	2	2
3292	1	1	1	1	2	4	2	2	2
3293	1	1	2	2	2	4	2	2	2
3294	1	1	2	2	2	4	2	2	2
3295	1	1	1	1	1	3	2	2	2
3296	1	1	2	2	2	4	1	2	2
3297	2	1	1	2	2	4	2	2	2
3298	2	1	2	2	2	4	2	2	2
3299	1	1	2	2	2	4	2	2	2
32910	1	1	1	2	2	4	2	2	2
3301	1	1	2	2	1	5	2	2	2
3302	1	1	2	2	2	4	2	2	2
3303	1	1	2	2	2	4	2	2	2
3304	1	1	1	1	2	4	2	2	2
3305	1	1	2	2	2	4	2	2	2
3306	1	1	2	2	2	4	2	2	2
3307	1	1	2	2	2	4	2	2	2
3308	1	1	2	2	2	4	2	2	2
3309	1	1	2	2	2	4	2	2	2
33010	1	1	2	2	1	4	2	2	2
3311	1	1	2	2	2	4	2	2	2
3312	1	1	1	2	2	4	2	2	2
3313	1	1	2	2	1	1	2	2	2
3314	1	1	2	2	1	1	2	2	2
3315	1	1	2	2	2	4	2	2	2
3316	1	1	1	1	2	4	2	2	2
3317	1	1	2	2	2	4	2	2	2
3318	1	1	2	2	1	1	2	2	2
3319	1	1	1	2	2	4	2	2	2
33110	1	1	1	2	1	1	2	2	2
411	1	1	2	2	2	4	2	2	2
412	1	1	2	2	2	4	2	2	2
413	1	1	2	2	1	3	2	2	2
414	1	1	2	2	2	4	2	2	2
415	1	2	1	1	2	4	1	2	2
416	1	1	2	2	2	4	2	2	2
417	1	1	2	2	2	4	2	2	2
418	1	1	2	2	2	4	2	2	2
419	1	1	2	2	2	4	1	2	2
4110	1	1	2	2	2	4	2	2	2
421	1	1	2	2	1	1	2	2	2
422	1	2	1	2	1	5	2	2	2
423	1	2	1	1	2	4	1	2	2
424	1	1	2	2	2	4	2	2	2
425	1	1	2	2	2	4	2	2	2
426	1	2	1	2	2	4	2	2	2
427	1	1	2	2	1	1	1	2	2
428	1	1	2	2	2	4	2	2	2
429	1	2	1	2	1	1	2	2	2
4210	1	1	2	2	2	4	1	2	2
431	1	1	2	2	1	3	2	2	2
432	1	1	2	2	1	3	1	2	2
433	1	1	2	2	1	3	2	2	2
434	1	1	2	2	1	3	2	2	2
435	1	1	2	2	1	3	2	2	2
436	1	1	2	2	1	3	2	2	2
437	1	1	2	2	1	3	1	2	2
438	1	1	2	2	2	4	2	2	2
439	1	1	2	2	2	3	1	2	2
4310	1	1	2	2	2	4	2	2	2
441	1	2	1	2	2	4	2	2	2
442	1	2	1	2	2	4	2	2	2
443	1	2	1	2	2	4	1	2	2
444	1	1	2	2	1	6	2	2	2
445	1	2	1	2	1	2	2	2	2
446	1	1	2	2	1	2	2	2	2
447	1	1	2	2	2	4	2	2	2
448	1	2	1	2	2	4	2	2	2
449	1	1	2	2	2	4	2	2	2
4410	1	1	2	2	2	4	2	2	2
451	1	1	2	2	2	4	2	2	2
452	1	1	2	2	2	4	2	2	2
453	1	2	1	2	2	4	1	2	2
454	1	1	2	2	1	3	2	2	2
455	1	1	2	2	2	4	2	2	2
456	1	1	2	2	2	4	2	2	2
457	1	1	2	2	2	4	2	2	2
458	1	1	2	2	2	2	2	2	2
459	1	2	1	2	1	1	2	2	2
4510	1	1	2	2	1	1	2	2	2
461	1	1	2	2	2	4	2	2	2
462	1	1	2	2	2	4	2	2	2
463	1	1	2	2	2	4	2	2	2
464	1	2	1	2	2	4	2	2	2
465	1	1	2	2	2	4	2	2	2
466	1	2	1	1	2	4	2	2	2
467	1	1	2	2	2	4	2	2	2
468	1	2	1	2	1	3	1	2	2
469	1	2	1	2	1	3	1	2	2
4610	1	2	1	2	1	3	2	2	2
471	1	1	2	2	1	1	2	2	2
472	1	1	2	2	2	4	2	2	2
473	1	2	1	2	1	1	2	2	2
474	1	1	2	2	2	4	2	2	2
475	1	1	2	2	1	3	1	2	2
476	1	2	1	2	2	4	2	2	2
477	1	1	2	2	1	3	2	2	2
478	1	2	1	2	2	4	2	2	2
479	1	2	1	2	1	1	2	2	2
4710	1	2	1	2	2	4	2	2	2
481	1	1	2	2	2	4	2	2	2
482	1	2	1	1	1	3	2	2	2
483	1	2	1	1	1	3	2	2	2
484	1	1	2	2	2	4	2	2	2
485	1	1	2	2	1	3	2	2	2
486	1	1	2	2	2	4	2	2	2
487	1	2	1	1	2	4	1	2	2
488	1	1	2	2	1	3	2	2	2
489	1	2	1	1	2	4	2	2	2
4810	1	1	2	2	2	4	2	2	2
491	1	1	2	2	2	4	2	2	2
492	1	1	2	2	1	3	2	2	2
493	1	1	2	2	1	3	2	2	2
494	1	1	2	2	1	3	2	2	2
495	1	1	2	2	1	1	2	2	2
496	1	1	2	2	1	3	2	2	2
497	1	1	2	2	1	3	2	2	2
498	1	1	2	2	1	2	2	2	2
499	1	1	2	2	2	4	1	2	2
4910	1	1	2	2	2	2	2	2	2
4101	1	2	1	2	2	4	2	2	2
4102	1	2	1	2		4	2	2	2
4103	1	2	2	2	2	4	2	2	2
4104	1	2	1	2	2	4	2	2	2
4105	1	1	2	2	2	4	2	2	2
4106	1	1	2	2	2	4	2	2	2
4107	1	2	1	2	2	4	2	2	2
4108	1	1	2	2	1	4	2	2	2
4109	1	1	2	2	2	1	2	2	2
41010	1	1	2	2	2	3	2	2	2
4111	1	2	1	1	2	4	2	2	2
4112	1	1	2	2	2	4	1	2	2
4113	1	1	2	2	2	4	2	2	2
4114	1	1	2	2	2	4	2	2	2
4115	1	1	2	2	2	4	2	2	2
4116	1	2	1	1	2	4	2	2	2
4117	1	1	2	2	2	4	1	2	2
4118	1	1	2	2	1	1	2	2	2
4119	1	1	2	2	1	2	2	2	2
41110	1	1	2	2	2	4	2	2	2
4121	1	1	2	2	1	3	1	2	2
4122	1	1	2	2	1	3	2	2	2
4123	1	1	2	2	2	4	2	2	2
4124	1	2	1	1	1	1	2	2	2
4125	1	2	1	2	1	3	1	2	2
4126	1	1	2	2	2	4	1	2	2
4127	1	2	1	1	2	4	2	2	2
4128	1	1	2	2	2	4	1	2	2
4129	1	1	2	2	2	4	1	2	2
41210	1	1	2	2	2	2	2	2	2
4131	1	2	1	2	1	3	2	2	2
4132	1	2	1	2	1	3	1	2	2
4133	1	2	1	1	1	1	1	2	2
4134	1	1	2	2	2	4	1	2	2
4135	1	1	2	2	2	4	1	2	2
4136	1	1	2	2	2	4	2	2	2
4137	1	1	2	2	1	3	2	2	2
4138	1	1	2	2	2	4	2	2	2
4139	1	1	2	2	1	3	2	2	2
41310	1	2	1	1	2	4	2	2	2
4141	1	2	1	2	2	4	2	2	2
4142	1	2	1	1	1	3	2	2	2
4143	1	1	2	2	2	2	2	2	2
4144	1	2	1	2	1	3	2	2	2
4145	1	2	1	2	1	3	2	2	2
4146	1	1	2	2	1	1	2	2	2
4147	1	1	2	2	2	3	2	2	2
4148	1	2	1	2	1	3	2	2	2
4149	1	2	1	1	2	1	3	2	2
41410	1	2	1	2	1	3	2	2	2
4151	1	2	1	2	2	4	2	2	2
4152	1	2	1	1	2	4	2	2	2
4153	1	1	2	2	1	3	2	2	2
4154	1	1	1	1	2	4	2	2	2
4155	1	1	2	2	1	3	2	2	2
4156	1	1	2	2	2	4	2	2	2
4157	1	1	2	2	2	4	2	2	2
4158	1	1	2	2	1	3	2	2	2
4159	1	2	1	2	2	4	2	2	2
41510	1	2	1	2	2	4	2	2	2
4161	1	1	2	2	2	4	1	2	2
4162	1	1	2	2	2	4	2	2	2
4163	1	1	2	2	2	4	1	2	2
4164	1	2	1	1	2	4	1	2	2
4165	1	1	2	2	2	4	1	2	2
4166	1	1	2	2	2	4	1	2	2
4167	1	2	1	1	2	4	1	2	2
4168	1	1	2	2	2	4	1	2	2
4169	1	1	2	2	2	4	1	2	2
41610	1	2	1	2	2	4	2	2	2
4171	1	1	2	2	1	3	1	2	2
4172	1	1	2	2	2	4	2	2	2
4173	1	1	2	2	2	4	2	2	2
4174	1	1	2	2	2	4	2	2	2
4175	1	1	2	2	2	4	2	2	2
4176	1	1	1	2	2	4	2	2	2
4177	1	1	2	2	2	4	2	2	2
4178	1	1	2	2	2	4	2	2	2
4179	1	1	2	2	2	4	2	2	2
41710	1	1	2	2	2	4	2	2	2
4181	1	1	2	2	2	4	2	2	2
4182	1	1	1	2	2	4	2	2	2
4183	1	1	2	2	1	3	2	2	2
4184	1	1	2	2	2	4	2	2	2
4185	1	1	2	2	2	4	2	2	2
4186	1	1	2	2	1	3	1	2	2
4187	1	1	2	2	2	4	1	2	2
4188	1	1	1	2	1	1	2	2	2
4189	1	1	1	2	2	4	2	2	2
41810	1	1	1	2	2	4	2	2	2
4191	1	1	2	2	2	4	2	2	2
4192	1	1	1	2	2	4	2	2	2
4193	1	1	1	2	2	4	1	2	2
4194	1	1	2	2	2	4	2	2	2
4195	1	1	2	2	2	4	2	2	2
4196	1	1	1	1	2	4	2	2	2
4197	1	1	2	2	2	4	2	2	2
4198	1	1	2	2	2	4	2	2	2
4199	1	1	2	2	2	4	2	2	2
41910	1	1	2	2	2	4	2	2	2
4201	1	1	2	2	2	4	2	2	2
4202	1	1	2	2	2	4	2	2	2
4203	1	1	2	2	2	4	2	2	2
4204	1	1	2	2	2	4	2	2	2
4205	1	1	1	1	1	3	2	2	2
4206	1	1	2	2	2	4	2	2	2
4207	1	1	1	1	2	4	2	2	2
4208	1	1	1	2	2	4	2	2	2
4209	1	1	2	2	2	4	2	2	2
42010	1	1	2	2	2	4	2	2	2
4211	1	1	2	2	1	3	2	2	2
4212	1	1	2	2	1	3	2	2	2
4213	1	1	2	2	2	4	2	2	2
4214	1	1	2	2	2	4	2	2	2
4215	1	1	2	2	2	4	2	2	2
4216	1	1	2	2	2	4	2	2	2
4217	1	1	2	2	1	3	2	2	2
4218	1	1	2	2	2	4	2	2	2
4219	1	1	2	2	2	4	2	2	2
42110	1	1	1	2	2	4	2	2	2
4221	1	1	2	2	1	3	2	2	2
4222	1	2	1	2	2	4	2	2	2
4223	1	2	1	2	2	4	2	2	2
4224	1	2	1	2	1	3	2	2	2
4225	1	2	1	1	2	4	2	2	2
4226	1	1	2	2	2	4	2	2	2
4227	1	1	2	2	2	4	2	2	2
4228	1	1	2	2	2	4	2	2	2
4229	1	1	2	2	2	4	2	2	2
42210	1	1	2	2	2	4	2	2	2
4231	1	1	2	2	2	4	2	2	2
4232	1	1	2	2	1	3	2	2	2
4233	1	1	1	1	1	3	2	2	2
4234	1	1	2	2	1	3	2	2	2
4235	1	1	1	2	2	4	2	2	2
4236	1	1	1	2	2	4	2	2	2
4237	1	1	2	2	2	4	2	2	2
4238	1	1	2	2	2	4	2	2	2
4239	1	1	2	2	2	4	2	2	2
42310	1	1	2	2	2	4	2	2	2
4241	1	1	1	2	2	4	2	2	2
4242	1	1	1	2	2	4	2	2	2
4243	1	1	1	2	2	4	2	2	2
4244	1	1	2	2	2	4	2	2	2
4245	1	1	2	2	2	4	2	2	2
4246	1	1	2	2	2	4	2	2	2
4247	1	1	2	2	2	4	2	2	2
4248	1	1	2	2	2	4	2	2	2
4249	1	1	1	2	2	4	2	2	2
42410	1	1	2	2	2	4	2	2	2
4251	1	1	2	2	2	4	2	2	2
4252	1	1	2	2	2	4	2	2	2
4253	1	1	2	2	2	4	2	2	2
4254	1	1	2	2	2	4	2	2	2
4255	1	1	2	2	2	4	2	2	2
4256	1	1	2	2	2	4	2	2	2
4257	1	1	2	2	2	4	2	2	2
4258	1	1	2	2	2	4	2	2	2
4259	1	1	2	2	2	4	2	2	2
42510	1	1	2	2	2	4	2	2	2
4261	1	1	2	2	2	4	2	2	2
4262	1	1	2	2	2	4	2	2	2
4263	1	1	2	2	2	4	2	2	2
4264	1	1	2	2	2	4	2	2	2
4265	1	1	2	2	2	4	2	2	2
4266	1	1	2	2	2	4	2	2	2
4267	1	1	2	2	2	4	2	2	2
4268	1	1	2	2	2	4	2	2	2
4269	1	1	2	2	2	4	2	2	2
42610	1	1	2	2	2	4	2	2	2
4271	1	1	2	2	1	1	2	2	2
4272	1	1	1	2	2	4	2	2	2
4273	1	1	2	2	1	3	2	2	2
4274	1	1	2	2	1	1	2	2	2
4275	1	1	2	2	1	1	2	2	2
4276	1	1	2	2	1	1	2	2	2
4277	1	1	2	2	1	6	2	2	2
4278	1	1	2	2	1	1	2	2	2
4279	1	1	2	2	1	1	2	2	2
42710	1	1	2	2	1	1	2	2	2
4281	1	1	2	2	1	3	2	2	2
4282	1	1	2	2	1	3	2	2	2
4283	1	1	2	2	2	4	2	2	2
4284	1	1	1	2	1	1	2	2	2
4285	1	1	2	2	2	4	2	2	2
4286	1	1	1	2	1	3	1	2	2
4287	1	1	2	2	2	4	2	2	2
4288	1	1	2	2	2	4	2	2	2
4289	1	1	2	2	2	4	2	2	2
42810	1	1	1	2	1	3	2	2	2
4291	1	1	2	2	2	4	1	2	2
4292	1	1	2	2	2	4	2	2	2
4293	1	1	2	2	2	4	2	2	2
4294	1	2	1	2	2	4	2	2	2
4295	1	1	2	2	2	4	2	2	2
4296	1	1	2	2	2	4	2	2	2
4297	1	1	2	2	2	4	1	2	2
4298	1	2	1	2	2	4	2	2	2
4299	1	2	1	2	2	4	2	2	2
42910	1	2	1	1	2	4	1	2	2
4301	1	1	2	2	2	4	2	2	2
4302	1	1	2	2	2	4	2	2	2
4303	1	1	2	2	2	4	2	2	2
4304	1	1	2	2	2	4	2	2	2
4305	1	1	2	2	2	4	2	2	2
4306	1	1	2	2	2	4	2	2	2
4307	1	1	2	2	1	3	2	2	2
4308	1	1	2	2	2	4	2	2	2
4309	1	1	2	2	2	4	2	2	2
43010	1	1	2	2	2	4	2	2	2
4311	1	1	1	2	2	6	2	2	2
4312	1	1	2	2	2	6	1	2	2
4313	1	1	1	2	1	1	2	2	2
4314	1	1	1	2	2	4	2	2	2
4315	1	1	1	1	2	4	2	2	2
4316	1	1	2	2	2	4	2	2	2
4317	1	1	1	1	2	4	2	2	2
4318	1	1	2	2	2	4	1	2	2
4319	1	1	1	1	2	4	2	2	2
43110	1	1	2	2	2	4	2	2	2
4321	1	1	2	2	1	1	1	2	2
4322	1	1	2	2	1	1	2	2	2
4323	1	1	1	2	2	4	2	2	2
4324	1	1	2	2	1	1	2	2	2
4325	1	1	2	2	1	1	2	2	2
4326	1	1	1	2	2	4	2	2	2
4327	1	1	1	2	2	4	2	2	2
4328	1	1	1	2	1	3	2	2	2
4329	1	1	2	2	1	3	2	2	2
43210	1	1	2	2	1	3	2	2	2
4331	1	1	2	2	2	4	1	2	2
4332	1	1	1	1	2	4	2	2	2
4333	1	1	1	2	2	4	2	2	2
4334	1	1	2	2	2	4	1	2	2
4335	1	1	2	2	2	4	2	2	2
4336	1	1	1	2	2	4	2	2	2
4337	1	1	2	2	2	4	2	2	2
4338	1	1	2	3	1	3	2	2	2
4339	1	1	1	1	2	4	2	2	2
43310	1	1	1	1	2	4	2	2	2
511	1	2	1	2	2	4	2	2	2
512	1	1	2	2	1	1	2	2	2
513	1	1	2	2	2	2	2	2	2
514	1	1	2	2	2	2	2	2	2
515	1	2	1	2	2	2	2	2	2
516	1	2	1	2	1	1	2	2	2
517	1	2	1	2	2	2	2	2	2
518	1	2	1	2	2	2	2	2	2
519	1	2	1	1	2	2	2	2	2
5110	1	2	1	2	2	2	2	2	2
521	1	1	2	2	2	2	2	2	2
522	1	1	2	2	2	2	2	2	2
523	1	2	1	1	2	2	2	2	2
524	1	1	2	2	2	2	2	2	2
525	1	2	1	1	2	2	2	2	2
526	1	1	2	2	2	2	2	2	2
527	1	2	1	2	2	4	2	2	2
528	1	1	2	2	1	1	2	2	2
529	1	1	2	2	2	2	2	2	2
5210	1	1	2	2	2	2	2	2	2
531	1	2	1	2	2	2	2	2	2
532	1	2	1	2	1	1	2	2	2
533	1	2	1	2	2	2	2	2	2
534	1	2	1	2	2	2	2	2	2
535	1	2	1	1	2	2	2	2	2
536	1	2	1	2	2	2	2	2	2
537	1	1	2	2	2	2	2	2	2
538	1	1	2	2	2	2	2	2	2
539	1	2	1	1	2	2	2	2	2
5310	1	1	2	2	2	2	2	2	2
541	1	2	1	1	2	2	2	2	2
542	1	1	2	2	2	2	2	2	2
543	1	2	1	2	2	4	2	2	2
544	1	1	2	2	1	1	2	2	2
545	1	1	2	2	2	2	2	2	2
546	1	1	2	2	2	2	2	2	2
547	1	2	1	2	2	2	2	2	2
548	1	2	1	2	1	1	2	2	2
549	1	2	1	2	2	2	2	2	2
5410	1	2	1	2	2	2	2	2	2
551	1	2	1	1	2	2	2	2	2
552	1	2	1	2	2	2	2	2	2
553	1	1	2	2	2	2	2	2	2
554	1	1	2	2	2	2	2	2	2
555	1	2	1	1	2	2	2	2	2
556	1	1	2	2	2	2	2	2	2
557	1	2	1	1	2	2	2	2	2
558	1	1	2	2	2	2	2	2	2
559	1	2	2	2	1	7	2	2	2
5510	1	2	1	2	2	4	2	2	2
561	2	1	2	2	1	4	2	2	2
562	2	1	2	2	2	4	2	2	2
563	1	1	2	2	2	4	2	2	2
564	2	2	1	2	2	4	2	2	2
565	1	2	1	2	1	4	2	2	2
566	1	2	1	2	2	4	2	2	2
567	2	2	1	2	2	4	2	2	2
568	2	2	1	1	2	4	2	2	2
569	1	1	2	2	2	4	2	2	2
5610	2	2	1	2	2	4	2	2	2
571	2	2	1	2	1	4	2	2	2
572	1	2	1	2	2	4	2	2	2
573	2	2	1	1	1	4	2	2	2
574	2	1	2	2	2	4	2	2	2
575	1	2	2	2	1	4	2	2	2
576	1	2	2	2	2	4	2	2	2
577	1	2	2	2	2	4	2	2	2
578	1	2	2	2	2	4	2	2	2
579	1	2	2	2	2	4	2	2	2
5710	1	2	2	2	2	4	2	2	2
581	1	2	2	2	2	4	2	2	2
582	1	2	2	2	2	4	2	2	2
583	1	2	2	2	2	4	2	2	2
584	1	2	2	2	2	4	2	2	2
585	1	2	2	2	2	4	2	2	2
586	1	2	2	2	2	4	2	2	2
587	1	2	2	2	2	4	2	2	2
588	1	2	2	2	2	4	2	2	2
589	1	2	2	2	2	4	2	2	2
5810	1	2	2	2	2	4	2	2	2
591	1	1	2	2	2	4	2	2	2
592	1	1	2	2	1	2	2	2	2
593	1	1	2	2	1	2	1	2	2
594	1	1	1	2	2	4	2	2	2
595	1	1	2	2	2	4	1	2	2
596	1	1	2	2	2	4	2	2	2
597	1	1	1	2	2	4	1	2	2
598	1	1	2	2	2	4	2	2	2
599	1	1	2	2	2	4	2	2	2
5910	1	1	2	2	2	4	2	2	2
5101	1	1	2	2	2	4	1	2	2
5102	1	1	1	2	1	7	2	2	2
5103	1	1	2	2	2	4	2	2	2
5104	1	1	2	2	1	7	2	2	2
5105	1	1	1	2	2	4	1	2	2
5106	1	1	1	2	2	4	2	2	2
5107	1	1	2	2	2	4	1	2	2
5108	1	1	2	2	1	7	2	2	2
5109	1	1	2	2	2	6	2	2	2
51010	1	1	2	2	2	6	2	2	2
5111	1	2	2	2	2	4	2	2	2
5112	1	1	2	2	2	4	2	2	2
5113	1	1	2	2	1	3	2	2	2
5114	1	1	2	2	1	3	2	2	2
5115	1	1	2	2	2	4	2	2	2
5116	1	1	1	2	1	1	2	2	2
5117	1	1	2	2	2	4	2	2	2
5118	1	1	1	2	1	3	1	2	2
5119	1	1	2	2	2	4	2	2	2
51110	1	1	2	2	2	4	2	2	2
5121	1	2	1	2	2	4	2	2	2
5122	1	1	2	2	1	1	1	2	2
5123	1	1	2	2	2	4	2	2	2
5124	1	2	1	2	1	1	2	2	2
5125	1	1	2	2	2	4	1	2	2
5126	1	1	2	2	1	3	2	2	2
5127	1	1	2	2	1	3	1	2	2
5128	1	1	2	2	1	3	2	2	2
5129	1	1	2	2	1	3	2	2	2
51210	1	1	2	2	2	2	2	2	2
5131	1	2	1	2	2	1	1	2	2
5132	1	1	2	2	1	2	2	2	2
5133	1	1	2	2	2	2	2	2	2
5134	1	1	2	2	2	4	2	2	2
5135	1	1	2	2	2	4	2	2	2
5136	1	2	1	2	2	4	2	2	2
5137	1	1	2	2	1	1	1	2	2
5138	1	1	2	2	2	4	2	2	2
5139	1	2	1	2	1	1	2	2	2
51310	1	1	2	2	2	4	1	2	2
5141	1	1	2	2	1	3	2	2	2
5142	1	1	2	2	1	3	1	2	2
5143	1	1	2	2	1	3	2	2	2
5144	1	1	2	2	1	3	2	2	2
5145	1	1	2	2	2	4	2	2	2
5146	1	1	2	2	2	4	2	2	2
5147	1	1	2	2	2	4	2	2	2
5148	1	1	2	2	2	4	2	2	2
5149	1	1	2	2	1	3	2	2	2
51410	1	1	1	1	1	3	2	2	2
5151	1	1	2	2	1	3	2	2	2
5152	1	1	1	2	2	4	2	2	2
5153	1	1	1	2	2	4	2	2	2
5154	1	2	1	2	1	3	2	2	2
5155	1	2	1	1	2	1	3	2	2
5156	1	2	1	2	1	3	2	2	2
5157	1	2	1	2	2	4	2	2	2
5158	1	2	1	1	2	4	2	2	2
5159	1	1	2	2	1	3	2	2	2
51510	1	1	2	2	2	4	2	2	2
5161	1	1	2	2	2	4	2	2	2
5162	1	1	2	2	2	4	2	2	2
5163	1	1	2	2	2	4	2	2	2
5164	1	1	2	2	1	3	2	2	2
5165	1	1	1	1	1	3	2	2	2
5166	1	1	2	2	1	3	2	2	2
5167	1	1	1	2	2	4	2	2	2
5168	1	1	1	2	2	4	2	2	2
5169	1	2	2	2	2		2	2	2
51610	1	2	2	2	1	3	2	2	2
5171	1	1	2	2	2		2	2	2
5172	1	1	2	2	2		2	2	2
5173	1	1	1	2	2		1	2	2
5174	1	1	2	2	2		2	2	2
5175	1	2	2	2	2		2	2	2
5176	1	2	2	2	1	3	2	2	2
5177	1	1	2	2	2		2	2	2
5178	1	1	1	2	2		1	2	2
5179	1	1	2	2	1	6	2	2	2
51710	1	1	2	2	1	6	2	2	2
5181	1	1	2	2	1	3	1	2	2
5182	1	1	2	2	1	3	1	2	2
5183	1	2	1	2	1	3	2	2	2
5184	1	2	1	2	1	3	2	2	2
5185	1	1	2	2	1	3	1	2	2
5186	1	2	1	2	1	3	2	2	2
5187	1	2	1	2	2		2	2	2
5188	1	2	1	2	2		1	2	2
5189	1	2	1	2	2		2	2	2
51810	1	2	1	2	1	3	2	2	2
5191	1	1	1	2	1	1	2	2	2
5192	1	1	1	2	1	1	1	2	2
5193	1	1	2	2	2		2	2	2
5194	1	1	2	2	2		2	2	2
5195	1	1	1	1	2		2	2	2
5196	1	1	2	2	2		2	2	2
5197	1	1	2	2	2		2	2	2
5198	1	1	2	2	1	5	2	1	2
5199	1	1	2	2	2		1	2	2
51910	1	1	1	2	2		2	2	2
5201	1	1	2	2	2		2	2	2
5202	1	1	2	2	1	6	1	2	2
5203	1	1	2	2	2		2	2	2
5204	1	1	2	2	2		2	2	2
5205	1	1	1	2	2		2	2	2
5206	1	1	2	2	2		2	2	2
5207	1	1	1	2	2		2	2	2
5208	1	1	2	2	2		2	2	2
5209	1	1	1	1			2	2	2
52010	1	1	2	2	1	3	2	2	2
5211	1	1	2	2	1	3	2	2	2
5212	1	1	1	2	2		1	2	2
5213	1	1	2	2	2		2	2	2
5214	1	1	2	2	1	3	2	2	2
5215	1	1	2	2	2		2	2	2
5216	1	1	2	2	2		1	2	2
5217	1	1	2	2	2		2	2	2
5218	1	1	2	2	2		1	2	2
5219	1	1	2	2	2		2	2	2
52110	1	1	2	2	2		1	2	2
5221	1	2	1	2	2		2	2	2
5222	1	1	2	2	2		2	2	2
5223	1	1	2	2	1	1	1	2	2
5224	1	1	2	2	1	5	2	2	2
5225	1	1	1	2	1		2	2	2
5226	1	1	1	1	2		2	2	2
5227	1	1	1	1	1	5	2	2	2
5228	1	2	1	2	2		2	2	2
5229	1	1	2	2	2		2	2	2
52210	1	2	1	2	2		2	2	2
5231	1	1	1	2	1	1	2	2	2
5232	1	1	2	2	2		2	2	2
5233	1	1	1	2	2		2	2	2
5234	1	1	2	2	2		2	2	2
5235	1	1	1	2	2		2	2	2
5236	1	1	2	2	2		2	2	2
5237	1	1	2	2	2		2	2	2
5238	1	1	2	2	2		2	2	2
5239	1	1	2	2	2		2	2	2
52310	1	1	2	2	2		2	2	2
5241	1	1	1	2	2		2	2	2
5242	1	1	2	2	1	4	2	2	2
5243	1	1	2	1	1	2	2	2	2
5244	1	1	1	2	2		2	2	2
5245	1	1	2	2	2		2	2	2
5246	1	1	2	2	2		2	2	2
5247	1	1	1	2	2		2	2	2
5248	1	1	2	2	2		2	2	2
5249	1	1	2	2	1	3	2	2	2
52410	1	1	2	2	2		2	2	2
5251	1	1	1	2	2		2	2	2
5252	1	1	2	2	2		2	2	2
5253	1	1	1	2	2		2	2	2
5254	1	1	2	2	2		2	2	2
5255	1	1	2	2	2		2	2	2
5256	1	1	2	2	2		2	2	2
5257	1	1	2	2	2		2	2	2
5258	1	1	2	2	2		2	2	2
5259	1	1	1	2	2		2	2	2
52510	1	1	1	2	1	3	2	2	2
5261	1	1	2	2	2		2	2	2
5262	1	1	2	2	2		2	2	2
5263	1	1	2	2	2		2	2	2
5264	1	1	2	2	2		2	2	2
5265	1	1	2	2	2		2	2	2
5266	1	1	2	2	2		2	2	2
5267	1	1	2	2	2		2	2	2
5268	1	1	2	2	2		2	2	2
5269	1	1	2	2	2		2	2	2
52610	1	1	2	2	2		2	2	2
5271	1	1	2	2	2		2	2	2
5272	1	1	2	2	2		2	2	2
5273	1	1	2	2	2		2	2	2
5274	1	1	2	2	2		2	2	2
5275	1	1	2	2	2		2	2	2
5276	1	1	2	2	2		2	2	2
5277	1	1	2	2	2		2	2	2
5278	1	1	2	2	2		2	2	2
5279	1	1	2	2	2		2	2	2
52710	1	1	2	2	2		2	2	2
5281	1	1	2	2	2		2	2	2
5282	1	1	2	2	2		2	2	2
5283	1	1	2	2	2		2	2	2
5284	1	1	2	2	2		2	2	2
5285	1	1	2	2	2		2	2	2
5286	1	1	1	2	2		2	2	2
5287	1	1	2	2	1	3	1		2
5288	1	1	2	2	2		1	2	2
5289	1	1	2	2	2		2	2	2
52810	1	1	2	2	1	3	2	2	2
5291	1	1	2	2	2		2	2	2
5292	1	1	2	2	2		2	2	2
5293	1	1	2	2	1	5	2	2	2
5294	1	1	2	2	2		1	2	2
5295	1	1	2	2	2		2	2	2
5296	1	1	1	2	2		2	2	2
5297		1	1	2	2		2		2
5298		1	2	2	2		2		2
5299		1	2		1	1			2
52910	1	1	2	2	2		2		2
5301	1	1	2	2	2		2	2	2
5302	1	1	2	2	2		2	2	2
5303	1	1	2	2	2		2	2	2
5304	1	1	2	2	2		2	2	2
5305	1	1	2	2	2		2	2	2
5306	1	1	2	2	2		2	2	2
5307	1	1	2	2	2		2	2	2
5308	1	1	2	2	2		2	2	2
5309	1	1	2	2	2		2	2	2
53010	1	1	2	2	2		2	2	2
5311	1	2	1	2	2		1	2	2
5312	1	1	2	2	2		1	2	2
5313	1	2	1	2	2		2	2	2
5314	1	2	1	1	2		2	2	2
5315	1	1	2	2	2		2	2	2
5316	1	1	2	2	1	3	2	2	2
5317	1	1	2	2	1	1	2	2	2
5318	1	1	1	2	2		1	2	2
5319	1	2	1	2	2		2	2	2
53110	1	1	2	2	2		2	2	2
5321	1	1	2	2	1	1	2	2	2
5322	1	1	1	2	1	1	2	2	2
5323	1	1	2	2	1	1	2	2	2
5324	1	1	1	2	1	1	2	2	2
5325	1	1	2	2	1	3	2	2	2
5326	1	1	2	2	1	3	2	2	2
5327	1	1	2	2	1	6	1	2	2
5328	1	1	1	1	2		2	2	2
5329	1	1	2	2	2		2	2	2
53210	1	1	2	2	2		2	2	2
5331	1	1	1	2	2		2	2	2
5332	1	1	1	2	2		2	2	2
5333	1	1	1	2	2		2	2	2
5334	1	1	2	2	2		2	2	2
5335	1	1	2	2	2		2	2	2
5336	1	1	2	2	1	5	2	2	2
5337	1	1	1	2	2		2	2	2
5338	1	1	2	2	2		2	2	2
5339	1	2	1	2	2		2	2	2
53310	1	1	2	2	2		2	2	2
611	1	1	2	2	1	2	1	2	2
612	1	1	2	2	1	2	2	2	2
613	1	1	2	2	2	2	2	2	2
614	1	1	1	1	1	3	1	2	2
615	1	1	2	2	2	2	1	2	2
616	1	1	2	2	1	3	1	2	2
617	1	1	2	2	1	3	2	2	2
618	1	1	1	2	1	3	2	2	2
619	1	1	2	2	1	3	2	2	2
6110	1	1	1	2	1	3	2	2	2
621	1	1	1	2	1	6	2	2	2
622	1	1	2	2	1	1	2	2	2
623	1	1	2	2	1	1	2	2	2
624	1	1	2	2	1	1	2	2	2
625	1	1	2	2	1	1	2	2	2
626	1	1	2	2	2	2	2	2	2
627	1	1	2	2	1	3	2	2	2
628	1	1	2	2	1	1	2	2	2
629	1	1	1	1	2	4	1	2	2
6210	1	1	1	2	2	4	1	2	2
631	1	1	2	2	2	4	2	2	2
632	1	2	1	2	2	4	2	2	2
633	1	1	2	2	2	4	2	2	2
634	1	1	2	2	2	4	2	2	2
635	1	1	2	2	2	4	2	2	2
636	1	1	2	2	2	4	2	2	2
637	1	1	2	2	2	4	2	2	2
638	1	1	2	2	2	4	2	2	2
639	1	1	2	2	2	4	2	2	2
6310	1	1	2	2	2	4	2	2	2
641	1	1	2	2	2	4	2	2	2
642	1	2	1	2	2	4	2	2	2
643	1	2	1	1	2	4	2	2	2
644	1	1	2	2	2	4	2	2	2
645	1	1	2	2	2	4	2	2	2
646	1	1	2	2	2	4	2	2	2
647	1	1	2	2	2	4	2	2	2
648	1	2	1	2	1	3	2	2	2
649	1	1	2	2	2	2	1	2	2
6410	1	1	2	2	2	4	2	2	2
651	1	1	2	2	2	4	2	2	2
652	1	1	2	2	2	4	2	2	2
653	1	1	2	2	2	4	2	2	2
654	1	1	2	2	2	4	2	2	2
655	1	1	2	2	2	4	2	2	2
656	1	1	2	2	2	4	2	2	2
657	1	1	2	2	2	4	2	2	2
658	1	2	1	2	2	4	2	2	2
659	1	1	2	2	2	4	2	2	2
6510	1	1	2	2	2	4	2	2	2
661	1	1	1	1	1	3	2	2	2
662	1	1	2	2	1	3	2	2	2
663	1	1	1	1	1	1	2	2	2
664	1	1	1	2	2	2	1	2	2
665	1	1	1	2	1	5	2	2	2
666	1	1	2	2	1	1	2	2	2
667	1	1	2	2	1	5	2	2	2
668	1	1	1	2	2	2	2	2	2
669	1	1	2	2	2	2	2	2	2
6610	1	1	2	2	2	2	2	2	2
671	1	1	2	2	2	2	2	2	2
672	1	1	2	2	1	3	2	2	2
673	1	1	2	2	1	3	2	2	2
674	1	1	2	2	2	2	2	2	2
675	1	1	2	2	1	3	2	2	2
676	1	1	2	2	1	3	1	2	2
677	1	1	2	2	1	3	2	2	2
678	1	1	2	2	1	3	2	2	2
679	1	1	1	2	1	3	2	2	2
6710	1	1	1	2	1	3	2	2	2
681	1	1	2	2	1	3	2	2	2
682	1	1	2	2	2	3	2	2	2
683	1	1	2	2	2	4	2	2	2
684	1	1	2	2	2	4	2	2	2
685	1	1	2	2	2	4	2	2	2
686	1	1	2	2	2	4	2	2	2
687	1	1	2	2	1	3	2	2	2
688	1	1	2	2	2	4	2	2	2
689	1	1	2	2	2	4	2	2	2
6810	1	1	2	2	2	4	2	2	2
691	1	1	2	2	2	4	2	2	2
692	1	1	2	2	2	4	2	2	2
693	1	1	2	2	2	4	2	2	2
694	1	1	2	2	2	4	2	2	2
695	1	1	2	2	2	4	2	2	2
696	1	1	2	2	2	4	2	2	2
697	1	1	2	2	2	4	2	2	2
698	1	1	2	2	2	4	2	2	2
699	1	1	2	2	2	4	2	2	2
6910	1	1	2	2	2	4	2	2	2
6101	1	2	1	2	2	4	2	2	2
6102	1	2	1	2	1	4	1	2	2
6103	1	1	2	2	2	4	2	2	2
6104	1	1	2	2	2	4	2	2	2
6105	1	1	2	2	2	4	2	2	2
6106	1	2	1	2	2	4	2	2	2
6107	1	1	2	2	2	4	2	2	2
6108	1	2	1	2	2	4	2	2	2
6109	1	1	2	2	2	4	2	2	2
61010	1	1	2	2	2	4	2	2	2
6111	1	1	2	2	1	3	1	2	2
6112	1	1	2	2	1	3	2	2	2
6113	1	1	2	2	1	3	2	2	2
6114	1	1	1	1	1	3	2	2	2
6115	1	1	2	2	1	3	2	2	2
6116	1	1	2	2	1	3	2	2	2
6117	1	1	2	2	1	3	2	2	2
6118	1	1	2	2	2	2	2	2	2
6119	1	1	1	2	1	3	2	2	2
61110	1	1	2	2	2	4	2	2	2
6121	1	1	2	2	2	4	2	2	2
6122	1	1	2	2	2	4	2	2	2
6123	1	1	2	2	2	4	2	2	2
6124	1	1	2	2	1	3	2	2	2
6125	1	1	2	2	2	4	2	2	2
6126	1	1	2	2	2	4	2	2	2
6127	1	1	2	2	1	3	2	2	2
6128	1	1	2	2	2	4	2	2	2
6129	1	1	2	2	2	4	2	2	2
61210	1	1	2	2	2	4	2	2	2
6131	1	1	1	2	2	4	1	2	2
6132	1	1	2	2	1	5	2	2	2
6133	1	1	1	1	2	4	1	2	2
6134	1	1	2	2	1	1	2	2	2
6135	1	1	2	2	2	4	2	2	2
6136	1	1	2	2	1	1	2	2	2
6137	1	1	2	2	1	5	2	2	2
6138	1	1	2	2	1	5	2	2	2
6139	1	1	1	2	2	4	2	2	2
61310	1	1	1	2	2	4	2	2	2
6141	1	1	2	2	1	3	1	2	2
6142	1	1	2	2	1	3	1	2	2
6143	1	1	2	2	2	4	2	2	2
6144	1	1	2	2	2	4	2	2	2
6145	1	1	1	1	1	3	1	2	2
6146	1	1	2	2	2	4	2	2	2
6147	1	1	2	2	2	4	2	2	2
6148	1	1	2	2	2	4	2	2	2
6149	1	1	2	2	2	2	2	2	2
61410	1	1	2	2	2	2	2	2	2
6151	1	1	1	2	2	4	2	2	2
6152	1	1	2	2	2	4	2	2	2
6153	1	1	2	2	1	1	2	2	2
6154	1	1	2	2	2	4	2	2	2
6155	1	1	1	2	1	3	2	2	2
6156	1	1	2	2	2	2	2	2	2
6157	1	1	2	2	2	4	2	2	2
6158	1	1	2	2	1	4	2	2	2
6159	1	1	1	1	2	4	2	2	2
61510	1	1	2	2	2	4	2	2	2
6161	1	1	2	2		1	3	2	2
6162	1	1	2	2	2	2	2	2	2
6163	1	1	2	2	2	2	1	2	2
6164	1	1	1	2	2	2	2	2	2
6165	1	1	2	2	2	2	2	2	2
6166	1	1	2	2	2	2	1	2	2
6167	2	1	1	2	2	2	1	2	2
6168	1	1	2	2	2	2	1	2	2
6169	1	1	2	2	1	4	1	2	2
61610	1	1	1	2	2	4	1	2	2
6171	1	1	2	2	2	4	2	2	2
6172	1	1	1	2	2	4	2	2	2
6173	1	1	1	2	2	4	2	2	2
6174	1	1	1	2	2	4	2	2	2
6175	1	1	2	2	2	4	2	2	2
6176	1	1	2	2	2	4	2	2	2
6177	1	1	2	2	2	4	2	2	2
6178	1	1	1	1	1	1	2	2	2
6179	1	1	2	2	1	1	2	2	2
61710	1	1	2	2	1	5	2	2	2
6181	1	1	2	2	1	4	2	2	2
6182	1	1	1	1	2	4	2	2	2
6183	1	1	2	2	2	4	2	2	2
6184	1	1	1	2	2	4	2	2	2
6185	1	1	1	1	2	2	2	2	2
6186	1	1	2	2	2	2	2	2	2
6187	1	1	1	2	2	2	2	2	2
6188	1	1	2	2	2	2	2	2	2
6189	1	1	1	2	2	2	2	2	2
61810	1	1	2	2	1	4	2	2	2
6191	1	1	2	2	1	4	2	2	2
6192	1	1	2	2	1	4	2	2	2
6193	1	1	2	2	1	4	2	2	2
6194	1	2	1	1	1	4	2	2	2
6195	1	1	2	2	1	4	2	2	2
6196	1	2	1	2	1	4	2	2	2
6197	1	2	1	2	1	4	2	2	2
6198	1	1	2	2	1	4	2	2	2
6199	1	2	1	2	1	4	2	2	2
61910	1	1	2	2	1	4	2	2	2
6201	1	1	2	2	1	3	2	2	2
6202	1	2	1	2	2	4	2	2	2
6203	1	1	2	2	2	4	2	2	2
6204	1	1	2	2	1	3	2	2	2
6205	1	1	2	2	2	4	2	2	2
6206	1	1	2	2	2	4	1	2	2
6207	1	1	2	2	2	4	2	2	2
6208	1	1	2	2	2	4	2	2	2
6209	1	1	2	2	2	4	2	2	2
62010	1	1	2	2	2	4	2	2	2
6211	1	1	2	2	1	1	2	2	2
6212	1	1	2	2	2	4	1	2	2
6213	1	1	2	2	2	4	1	2	2
6214	1	1	2	2	2	4	2	2	2
6215	1	1	1	2	2	4	2	2	2
6216	1	1	1	2	2	4	2	2	2
6217	1	1	1	2	2	4	2	2	2
6218	1	1	2	2	2	3	2	2	2
6219	1	1	2	2	2	4	1	2	2
62110	1	1	2	2	2	4	1	2	2
6221	1	1	2	2	2	4	2	2	2
6222	1	1	2	2	2	4	2	2	2
6223	1	1	2	2	2	3	2	2	2
6224	1	1	2	2	2	1	2	2	2
6225	1	1	2	2	2	4	2	2	2
6226	1	1	1	2	2	4	2	2	2
6227	1	1	2	2	1	1	2	2	2
6228	1	1	2	2	1	5	2	2	2
6229	1	1	2	2	1	3	2	2	2
62210	1	1	1	1	1	1	2	2	2
6231	1	1	1	2	2	4	2	2	2
6232	1	1	2	2	2	4	2	2	2
6233	1	1	1	2	2	4	2	2	2
6234	1	1	1	2	2	4	2	2	2
6235	1	1	2	2	2	4	2	2	2
6236	1	1	2	2	2	4	2	2	2
6237	1	1	2	2	2	4	2	2	2
6238	1	1	1	2	2	4	2	2	2
6239	1	1	1	2	2	4	2	2	2
62310	1	1	2	2	2	4	2	2	2
6241	1	1	2	2	2	4	2	2	2
6242	1	1	2	2	2	4	2	2	2
6243	1	1	2	2	2	4	2	2	2
6244	1	2	1	2	2	4	2	2	2
6245	1	1	2	2	2	4	2	2	2
6246	1	2	1	2	2	4	2	2	2
6247	1	1	2	2	2	4	2	2	2
6248	1	1	2	2	2	4	2	2	2
6249	1	2	1	2	2	4	2	2	2
62410	1	1	2	2	2	4	2	2	2
6251	1	1	1	1	1	3	2	2	2
6252	1	1	1	2	2	4	2	2	2
6253	1	1	1	2	2	4	2	2	2
6254	1	1	2	2	2	4	2	2	2
6255	1	1	1	2	2	4	2	2	2
6256	1	1	1	1	2	4	2	2	2
6257	1	1	2	2	2	4	2	2	2
6258	1	1	1	1	2	4	2	2	2
6259	1	1	2	2	2	4	2	2	2
62510	1	1	2	2	2	4	2	2	2
6261	1	1	2	2	1	3	2	2	2
6262	1	1	2	2	2	4	2	2	2
6263	1	1	2	2	2	4	2	2	2
6264	1	1	2	2	2	4	2	2	2
6265	1	1	2	2	2	4	2	2	2
6266	1	1	2	2	2	4	2	2	2
6267	1	2	1	2	1	3	2	2	2
6268	1	2	1	2	2	4	2	2	2
6269	1	1	2	2	2	4	2	2	2
62610	1	1	2	2	2	4	2	2	2
6271	1	1	2	2	1	4	2	2	2
6272	1	1	2	2	1	4	2	2	2
6273	1	1	2	2	1	4	2	2	2
6274	1	1	2	2	1	4	2	2	2
6275	1	1	1	2	1	4	2	2	2
6276	1	1	2	2	1	4	2	2	2
6277	1	1	2	2	1	1	1	2	2
6278	1	1	2	2	1	3	2	2	2
6279	1	1	2	2	1	3	2	2	2
62710	1	1	2	2	1	4	2	2	2
6281	1	2	1	2	2	4	1	2	2
6282	1	2	1	2	1	3	2	2	2
6283	1	2	1	1	1	3	2	2	2
6284	1	1	2	2	1	3	2	2	2
6285	1	1	2	2	1	3	1	2	2
6286	1	1	2	2	1	3	2	2	2
6287	1	2	1	2	1	3	2	2	2
6288	1	1	2	2	1	3	1	2	2
6289	1	2	1	2	2	4	2	2	2
62810	1	1	2	2	1	3	2	2	2
6291	1	1	2	2	2	4	2	2	2
6292	1	2	1	2	2	4	2	2	2
6293	1	1	2	2	2	4	2	2	2
6294	1	1	2	2	1	3	2	2	2
6295	1	1	2	2	1	3	2	2	2
6296	1	1	2	2	2	4	2	2	2
6297	1	2	1	2	2	4	2	2	2
6298	1	1	2	2	2	4	2	2	2
6299	1	1	2	2	2	4	2	2	2
62910	1	1	2	2	2	4	1	2	2
6301	1	1	2	2	2	4	2	2	2
6302	1	1	2	2	2	4	2	2	2
6303	1	1	2	2	1	1	2	2	2
6304	1	1	2	2	1	3	2	2	2
6305	1	1	2	2	1	3	2	2	2
6306	1	1	2	2	1	3	2	2	2
6307	1	1	2	2	1	3	2	2	2
6308	1	1	2	2	1	3	2	2	2
6309	1	1	2	2	1	3	1	2	2
63010	1	1	2	2	1	2	2	2	2
6311	1	1	2	2	2	3	2	2	2
6312	1	1	2	2	1	3	2	2	2
6313	1	1	2	2	1	3	2	2	2
6314	1	1	2	2	2	4	2	2	2
6315	1	1	2	2	1	3	2	2	2
6316	1	1	1	1	2	3	2	2	2
6317	1	1	2	2	2	3	2	2	2
6318	1	1	2	2	2	3	2	2	2
6319	1	1	2	2	1	3	2	2	2
63110	1	1	2	2	1	3	2	2	2

## Sheet: Bloque 5
Código del paciente	Días transcurridos desde inicio a fin	Aislamiento	Aislamiento	Número de días de Aislamiento	Aislamiento	Aislamiento	Familiar contagiado	Familiar contagiado	Familiar/es contagiado/s, numero de	Aislamiento en domicilo, numero de personas en misma vivienda	Dias desde el alta luego del cual volvió al trabajo o sus actividades cotidianas	Lugar al que volvió al trabajo o sus actividades cotidianas	Luego del alta sigue con algún signo/síntoma	Describa s/s	Desenlace	Desenlace	Fallecimiento
	0= Asintomático, 00=Sigue con síntomas	1=si;2=No	0=Sin Aislamiento; 1=Total; 2=Parcial	0=Sin aislamiento; 1=Completo (14 dias); 2=Incompleto	0=Sin Aislamiento; 1=voluntario; 2=obligatorio; 3= otro	0=Sin Aislamiento, 1=domicilio; 2=hotel; 3=hospital; 4=otro	1=si;2=No	0=Ninguno, 1=padres; 2=hermanos; 3=hijos; 4=abuelos; 5= Otro; 6= Otro: Cónyugue, 7= Otro: Enamorado/a, 8= Otro: Suegros, 9=Otro: Tío/a, 10= Otro: Primo/a, 11=Otro: Suegra/o, 12= Otro Cuñado/a, 13=Otro Sobrinos 14=nietos	0= Ninguno		0= Regreso inmediato 00=Continúa en aislamiento	0= ninguno, 1=trabajo fijo; 2=escuela; 3=desocupado; 4=otro	1=si;2=No	0= Ninguno, 1= Cefalea, 2= Dolor pulmonar, 3= Dolor de espalda, 4= mialgias, 5= artralgias, 6= intolerancia al frio, 7=Odinofagia, 8=Fatiga, 9=Disgeusia, 10=hiposmia, 11=Agitación, 12= Tos, 13=Disnea, 14=anosmia, 15=Ansiedad, 16=Dolor neurálgico, 17=Hiperproteinuria, 18= Paresias, 19=Dolor abdominal, 20=Diarrea, 21= Lesiones pulmonares y hepáticas, 22=Estornudos, 23= Intolerancia al frío, 24=Difi…	1=vivo; 2=fallecido	1=Curación; 2=Complicaciones; 3=Secuelas, 4= Continúa con el proceso infeccioso	0=No; 1=Por CoViD19; 2=Por otra causa NO CoViD
211	21	1	1	1	1	1	1	1	2	3	7	1	2	0	1	1	0
212	20	1	1	1	1	1	1	2	2	3	10	1	2	0	1	1	0
213	24	1	1	1	1	1	1	1	2	3	10	1	2	0	1	1	0
214	15	1	1	1	1	1	2	0	0	1	5	1	2	0	1	1	0
215	21	1	1	1	1	1	1	1	1	3	8	1	1	8	1	1	0
216	21	1	1	1	1	1	1	3	1	2	7	3	2	0	1	1	0
217	21	1	1	1	1	1	1	9	2	3	9	1	2	0	1	1	0
218	28	1	1	1	1	1	2	0	0	2	15	1	2	0	1	1	0
219	15	1	1	1	2	1	1	6	1	6	0	1	2	0	1	1	0
2110	20	1	1	1	2	1	1	6	1	6	10	1	2	0	1	1	0
221	6	1	1	1	2	1	1	10	1	6	14	1	2	0	1	1	0
222	21	1	1	1	2	1	1	6	1	4	0	4	2	0	1	1	0
223	10	1	1	2	2	1	1	9	1	4	13	1	2	0	1	1	0
224	30	1	1	1	2	1	2	0	0	3	28	1	2	0	1	1	0
225	15	1	1	1	2	1	1	3	1	2	0	4	2	0	1	1	0
226	30	1	1	1	2	1	1	3	1	2	0	0	2	0	1	1	0
227	11	1	1	1	2	1	1	1	2	3	24	1	2	0	1	1	0
228	15	1	1	2	2	1	1	1	2	2	5	1	2	0	1	1	0
229	29	1	1	1	2	1	1	3	1	2	0	1	2	0	1	4	0
2210	70	1	1	1	2	1	1	3	1	3	37	1	2	0	1	4	0
231	37	1	1	1	1	1	2	0	0	1	15	1	1	10	1	1	0
232	0	1	1	1	2	1	2	0	0	4	28	1	2	0	1	1	0
233	00	1	1	1	1	1	2	0	0	5	00	0	1	12	1	1	0
234	32	1	1	1	1	1	1	6	1	4	15	1	1	14	1	1	0
235	26	1	1	1	1	1	2	0	0	4	00	0	1	14	1	4	0
236	23	1	1	1	1	1	1	3	2	3	00	0	1	12	1	4	0
237	0	1	1	1	1	1	2	0	0	5	5	1	2	0	1	1	0
238	0	1	1	1	1	1	2	0	0	0	7	1	2	0	1	1	0
239	0	1	1	1	2	1	2	0	0	2	10	1	2	0	1	1	0
2310	0	1	1	1	1	1	2	0	0	4	1	1	2	0	1	1	0
241	50	1	2	2	1	1	1	6	1	5	30	1	1	4	1	1	0
242	17	1	2	1	2	1	2	0	0	3	3	1	1	56	1	1	0
243	13	1	1	1	2	1	2	0	0	2	3	1	1	1	1	1	0
244	21	1	1	1	2	1	1	3	1	5	1	1	1	14	1	1	0
245	36	1	1	1	2	1	1	6	1	6	13	1	1	14	1	1	0
246	0	1	1	1	1	1	1	6	1	5	30	1	2	0	1	1	0
247	0	1	1	1	2	1	2	0	0	0	1	1	2	0	1	1	0
248	23	1	1	1	2	1	2	0	0	0	3	1	1	1	1	1	0
249	23	1	1	1	1	1	2	0	0	1	1	2	2	0	1	1	0
2410	24	1	2	1	1	1	2	0	0	3	5	4	1	4	1	1	0
251	23	1	1	1	2	1	1	2	1	6	5	1	2	0	1	1	0
252	15	1	2	1	1	1	1	2	7	13	22	1	1	35	1	1	0
253	20	1	1	1	1	1	2	0	0	4	7	2	2	0	1	1	0
254	30	1	2	1	1	1	1	2	1	9	15	4	1	12	1	1	0
255	21	1	1	1	1	1	1	3	1	2	14	4	2	0	1	1	0
256	38	1	1	1	1	1	1	3	1	4	7	1	2	0	1	1	0
257	15	1	1	1	1	1	1	3	1	4	20	1	1	8	1	1	0
258	15	1	1	1	1	1	1	1	1	3	3	1	2	0	1	1	0
259	48	1	1	1	1	1	1	3	1	2	7	1	1	12	1	1	0
2510	26	1	1	1	1	1	2	0	0	2	1	1	1	8	1	1	0
261	18	1	1	1	1	1	1	3	1	4	7	1	1	12	1	3	0
262	27	1	1	1	2	1	1	1	1	3	2	1	1	1	1	3	0
263	14	1	1	1	2	1	1	2	1	4	15	1	1	13	1	3	0
264	19	1	1	1	2	1	1	1	1	4	5	1	1	1	1	1	0
265	29	1	1	1	2	1	2	0	0	4	2	1	1	5	1	3	0
266	17	1	1	1	2	1	2	0	0	1	0	4	2	0	1	1	0
267	27	1	1	1	2	1	2	0	0	3	2	1	2	0	1	3	0
268	49	1	1	1	2	1	1	3	1	7	7	1	1	1	1	3	0
269	12	1	1	1	2	1	1	2	1	4	7	1	2	0	1	1	0
2610	15	1	1	1	1	1	2	0	0	2	5	1	2	0	1	1	0
271	28	1	1	1	1	1	1	1	2	4	28	0	2	0	1	1	0
272	21	1	1	1	2	1	1	6	1	4	1	1	1	8	1	3	0
273	0	1	2	1	2	1	1	6	2	0	1	1	2	0	1	1	0
274	16	1	1	1	2	1	1	2	2	4	7	1	2	0	1	1	0
275	0	1	1	1	1	1	2	0	0	7	2	1	2	0	1	1	0
276	16	1	1	1	2	1	1	6	2	4	1	1	1	8	1	3	0
277	24	1	1	1	1	4	2	0	0	0	3	1	2	0	1	1	0
278	30	1	1	1	1	1	1	1	3	6	30	1	2	0	1	1	0
279	21	1	1	1	1	4	2	0	0	0	3	1	2	0	1	1	0
2710	21	1	1	1	1	1	2	0	0	2	2	1	2	0	1	1	0
281	19	1	1	1	1	1	1	3	1	2	0	4	2	0	1	1	0
282	28	1	2	1	1	1	1	6	3	5	30	1	1	1	1	3	0
283	50	1	1	1	1	1	1	2	1	7	0	1	1	13	1	2	0
284	41	1	1	1	1	1	1	6	1	3	10	1	2	0	1	1	0
285	32	1	1	1	1	1	1	6	1	1	10	1	2	0	1	1	0
286	36	1	1	1	1	1	1	6	1	3	10	1	2	0	1	1	0
287	22	1	1	1	2	1	2	0	0	1	2	1	1	10	1	3	0
288	23	1	1	1	1	1	2	0	0	2	2	1	2	0	1	1	0
289	37	1	1	1	2	1	1	2	1	4	10	2	1	66	1	2	0
2810	38	1	1	1	2	3	1	6	1	3	10	1	1	10	1	3	0
291	15	1	2	1	1	1	2	0	0	3	7	1	2	0	1	1	0
292	15	1	2	1	2	1	2	0	0	2	4	1	2	0	1	1	0
293	8	1	2	2	1	1	2	0	0	2	00	1	2	0	1	4	0
294	21	1	1	1	1	1	1	2	1	2	7	1	2	0	1	1	0
295	23	1	1	1	2	1	1	2	1	2	4	1	2	0	1	1	0
296	35	1	1	1	2	1	2	0	0	1	10	1	2	0	1	1	0
297	35	1	1	1	2	1	2	0	0	3	5	1	2	0	1	1	0
298	20	1	1	1	2	1	1	9	1	2	3	1	2	0	1	1	0
299	15	1	1	1	2	1	1	9	1	0	7	1	2	0	1	1	0
2910	20	1	1	1	1	1	1	1	1	1	5	1	2	0	1	1	0
2101	18	1	2	2	2	1	2	0	0	0	1	1	1	10	1	3	0
2102	19	1	1	1	1	1	1	3	2	4	10	4	1	8	1	1	0
2103	18	1	2	1	1	1	2	0	0	2	4	1	1	12	1	1	0
2104	11	1	1	2	1	1	1	1	2	6	5	1	2	0	1	1	0
2105	5	1	1	1	2	1	2	0	0	0	1	1	1	3	1	3	0
2106	19	1	1	1	1	1	1	6	1	2	8	1	1	3	1	3	0
2107	10	1	1	1	2	1	2	0	0	2	1	1	2	0	1	1	0
2108	6	1	1	1	1	1	2	0	0	3	1	1	1	13	1	3	0
2109	15	1	1	1	2	1	1	6	1	2	15	1	2	0	1	1	0
21010	12	1	1	1	1	1	2	0	0	2	8	1	2	0	1	1	0
2111	10	1	1	1	2	1	1	6	2	4	1	1	1	1	1	1	0
2112	15	1	1	1	2	1	1	6	1	3	2	1	1	13	1	3	0
2113	21	1	1	1	2	1	2	0	0	0	10	1	1	1	1	1	0
2114	14	1	1	1	2	1	2	0	0	4	0	1	2	0	1	1	0
2115	0	1	1	1	2	1	2	0	0	3	0	1	2	0	1	1	0
2116	0	1	1	1	2	1	2	0	0	2	1	1	2	0	1	1	0
2117	0	1	1	1	2	1	1	6	1	1	5	1	2	0	1	1	0
2118	0	1	1	2	2	1	1	3	2	3	0	1	2	0	1	1	0
2119	25	1	1	1	2	1	1	6	1	3	15	1	1	1	1	1	0
21110	20	1	1	1	2	1	2	0	0	0	5	1	1	3	1	1	0
2121	19	1	1	1	2	1	1	6	1	1	25	1	2	0	1	1	0
2122	16	1	1	1	1	1	2	0	0	0	1	1	2	0	1	1	0
2123	16	1	1	1	1	1	1	3	2	5	2	1	1	8	1	3	0
2124	20	1	1	1	1	1	8	8	1	4	8	1	1	8	1	3	0
2125	13	1	1	1	1	1	1	6	1	1	7	1	2	0	1	1	0
2126	31	1	2	1	2	1	1	3	3	7	40	1	1	3	1	3	0
2127	17	1	1	1	2	1	2	0	0	0	28	1	2	0	1	1	0
2128	17	1	1	1	1	1	2	0	0	3	7	1	2	0	1	1	0
2129	11	1	1	1	2	1	1	3	2	3	1	1	1	8	1	1	0
21210	30	1	1	1	1	1	2	0	0	6	30	1	1	10	1	3	0
2131	30	1	1	1	2	1	2	0	0	0	6	1	2	0	1	1	0
2132	0	1	1	1	2	1	2	0	0	4	10	1	2	0	1	1	0
2133	10	1	1	1	2	1	2	0	0	6	1	1	2	0	1	1	0
2134	45	1	1	1	2	1	2	0	0	1	10	4	2	0	1	1	0
2135	12	1	1	1	2	1	2	0	0	5	2	1	2	0	1	1	0
2136	0	1	1	1	2	1	2	0	0	4	1	1	2	0	1	1	0
2137	0	1	1	1	2	1	2	0	0	5	00	4	2	0	1	1	0
2138	21	1	1	1	2	1	2	0	0	3	5	1	2	0	1	1	0
2139	41	1	1	1	1	1	1	6	1	2	30	1	2	0	1	1	0
21310	0	1	1	1	1	1	2	0	0	5	1	1	2	0	1	1	0
2141	20	1	1	2	1	1	2	0	0	2	00	4	2	0	1	4	0
2142	16	1	1	1	1	1	2	0	0	4	1	2	1	1	1	1	0
2143	33	1	2	1	1	1	1	1	1	8	3	2	1	3	1	1	0
2144	25	1	1	1	1	1	1	1	2	4	1	1	1	7	1	1	0
2145	15	1	1	1	1	1	1	6	1	5	1	1	2	0	1	1	0
2146	15	1	1	1	1	1	1	6	1	5	8	1	2	0	1	1	0
2147	28	1	1	2	1	1	1	6	1	3	1	1	2	0	1	1	0
2148	45	1	1	1	1	1	2	0	0	0	1	1	1	40	1	1	0
2149	5	1	1	1	1	1	2	0	0	3	10	1	2	0	1	1	0
21410	30	1	1	1	1	1	2	0	0	0	5	1	1	10	1	1	0
2151	28	1	1	1	1	1	1	2	3	5	0	1	1	13	1	3	0
2152	21	1	1	1	1	1	1	1	3	4	0	1	1	13	1	3	0
2153	11	1	1	1	1	1	1	2	2	2	0	1	1	12	1	1	0
2154	14	1	1	1	1	1	1	6	1	3	0	1	1	28	1	1	0
2155	15	1	1	1	1	1	2	0	0	7	0	1	2	0	1	1	0
2156	70	1	1	1	1	1	1	6	2	3	1	1	2	0	1	1	0
2157	23	1	1	1	1	1	1	6	1	3	0	1	1	8	1	1	0
2158	6	1	1	1	1	1	1	6	1	3	1	1	2	0	1	1	0
2159	14	1	1	1	1	1	1	2	1	4	30	1	1	12	1	3	0
21510	0	1	2	2	1	1	2	0	0	2	0	1	2	0	1	1	0
2161	67	1	1	1	2	1	2	0	0	1	21	1	1	10	1	3	0
2162	31	1	1	1	2	1	1	6	1	1	21	1	1	10	1	3	0
2163	24	1	1	1	1	1	2	0	0	0	45	1	2	0	1	1	0
2164	10	1	1	1	1	1	1	2	1	1	2	1	2	0	1	1	0
2165	15	1	1	1	2	1	1	2	1	2	3	1	2	0	1	1	0
2166	7	1	1	1	2	1	1	2	1	2	3	1	2	0	1	1	0
2167	26	1	1	1	2	1	1	6	1	1	2	1	1	10	1	3	0
2168	4	1	1	1	2	1	1	2	1	2	10	1	2	0	1	1	0
2169	15	1	1	1	2	1	2	0	0	3	00	4	2	0	1	4	0
21610	00	1	1	1	1	1	2	0	0	3	00	4	2	0	1	4	0
2171	14	1	1	1	2	1	2	0	0	2	1	3	2	0	1	1	0
2172	47	1	1	1	2	1	2	0	0	2	1	1	1	1.3	1	3	0
2173	16	1	1	1	2	1	2	0	0	4	1	1	1	2.43	1	3	0
2174	0	1	1	1	2	1	1	6	1	4	15	1	1	1,3,9,14,16	1	3	0
2175	0	1	1	1	2	1	2	0	0	2	1	1	2	0	1	1	0
2176	4	1	1	1	2	4	2	0	0	0	1	1	2	0	1	1	0
2177	9	1	1	1	2	1	2	0	0	3	1	1	2	0	1	1	0
2178	0	1	1	1	2	1	2	0	0	5	1	1	2	0	1	1	0
2179	0	1	1	1	2	1	2	0	0	5	1	1	2	0	1	1	0
21710	0	1	1	1	2	1	1	5	1	3	1	1	2	0	1	1	0
2181	33	1	1	1	1	1	2	0	0	3	5	1	2	0	1	1	0
2182	28	1	1	1	1	1	2	0	0	4	0	0	2	0	1	1	0
2183	9	1	1	1	1	1	2	0	0	4	10	1	2	0	1	1	0
2184	17	1	1	1	1	1	1	6	1	4	0	0	1	9	1	1	0
2185	0	1	1	1	1	1	1	9	1	0	0	0	2	0	1	1	0
2186	14	1	1	1	1	1	2	0	0	4	2	1	2	0	1	1	0
2187	13	1	1	1	1	1	1	6	1	1	1	1	2	0	1	1	0
2188	3	1	1	2	2	1	2	0	0	3	1	1	2	0	1	1	0
2189	19	1	1	2	1	1	1	1	1	2	00	0	2	0	1	1	0
21810	19	1	1	1	1	1	2	0	0	2	0	1	2	0	1	1	0
2191	18	1	2	1	1	1	1	1	1	3	1	1	1	8	1	3	0
2192	21	1	2	2	1	1	1	2	1	3	13	1	1	1.2	1	3	0
2193	0	1	1	1	1	4	1	5	1	0	8	1	2	0	1	1	0
2194	15	1	1	1	2	4	2	0	0	3	14	1	1	8,13,65	1	3	0
2195	14	1	2	1	1	1	2	0	0	4	15	1	1	8	1	3	0
2196	15	1	1	1	1	4	2	0	0	0	9	1	1	8	1	3	0
2197	0	1	1	1	1	1	2	0	0	0	2	1	2	0	1	1	0
2198	39	1	2	1	2	1	1	1	1	4	3	1	1	8	1	3	0
2199	4	1	2	2	1	4	2	0	0	0	25	1	1	5	1	3	0
21910	21	1	1	1	1	1	1	2	2	3	7	1	1	3	1	3	0
2201	19	1	1	1	1	1	1	6	5	5	25	1	1	1.5	1	3	0
2202	35	1	1	1	1	1	1	1	2	3	66	1	2	0	1	1	0
2203	6	1	1	1	2	1	1	2	1	1	23	1	2	0	1	1	0
2204	5	1	1	1	1	1	1	2	3	2	0	0	2	0	1	1	0
2205	17	1	1	1	1	1	1	7	1	2	0	0	2	0	1	1	0
2206	86	1	1	1	1	1	1	1	1	1	0	1	1	3	1	3	0
2207	17	1	1	2	1	1	1	2	1	2	0	1	2	8	1	3	0
2208	13	1	1	1	1	1	1	2	1	4	0	1	2	0	1	1	0
2209	15	1	1	1	1	1	1	6	4	3	0	1	2	35	1	3	0
22010	17	1	1	1	1	1	2	0	1	2	0	0	1	4	1	1	0
2211	22	1	1	1	1	1	2	0	0	3	8	1	1	9.14	1	3	0
2212	38	1	1	1	1	1	1	1	2	2	5	4	1	13	1	3	0
2213	16	1	1	1	1	1	2	0	0	2	2	1	1	8	1	3	0
2214	16	1	2	1	2	1	1	3.6	2	4	1	1	1	1	1	3	0
2215	36	1	1	1	1	1	1	3.6	2	4	0	0	1	1,8,10,39	1	3	0
2216	6	1	1	1	1	1	1	2.6	2	3	3	1	1	1.4	1	3	0
2217	30	1	1	1	1	1	2	0	0	3	1	1	1	52	1	3	0
2218	41	1	1	1	1	1	1	3.5	2	2	3	1	1	1,4,14,47	1	3	0
2219	0	1	1	1	1	1	1	1.3	2	2	00	0	1	2,4,10,13	1	3	0
22110	0	1	1	1	1	1	1	1.4	2	1	00	0	1	8,9,10	1	3	0
2221	24	1	1	1	1	1	1	6	2	2	0	1	1	33	1	3	0
2222	16	1	1	1	1	1	1	2	2	2	0	1	1	1, 13	1	3	0
2223	9	1	1	1	1	1	1	3	5	5	0	3	2	0	1	3	0
2224	17	1	1	1	1	1	2	0	0	2	0	1	2	0	1	3	0
2225	24	1	1	1	1	1	1	3	4	3	0	1	1	1,9,14,43	1	3	0
2226	20	1	1	1	1	1	1	6	2	4	0	1	1	56	1	3	0
2227	20	1	1	1	1	1	1	6	2	4	0	1	1	56	1	3	0
2228	30	1	1	1	1	1	1	1	5	5	0	1	1	1.3	1	3	0
2229	11	1	1	1	1	1	1	0	1	2	0	1	1	54	1	3	0
22210	10	1	1	1	1	1	1	6	2	4	0	1	1	0	1	3	0
2231	19	1	1	1	2	1	1	6	1	1	25	1	2	0	1	1	0
2232	16	1	1	1	1	1	2	0	0	0	1	1	2	0	1	1	0
2233	16	1	1	1	1	1	1	3	2	5	2	1	1	8	1	3	0
2234	20	1	1	1	1	1	8	8	1	4	8	1	1	8	1	3	0
2235	13	1	1	1	1	1	1	6	1	1	7	1	2	0	1	1	0
2236	31	1	2	1	2	1	1	3	3	7	40	1	1	3	1	3	0
2237	17	1	1	1	2	1	2	0	0	0	28	1	2	0	1	1	0
2238	17	1	1	1	1	1	2	0	0	3	7	1	2	0	1	1	0
2239	11	1	1	1	2	1	1	3	2	3	1	1	1	8	1	1	0
22310	30	1	1	1	1	1	2	0	0	6	30	1	1	10	1	3	0
2241	20	1	1	1	1	1	1	6	1	5	1	1	1	3,8,22	1	1	0
2242	0	1	1	1	1	1	1	6	1	1	8	1	2	0	1	1	0
2243	18	1	1	1	2	1	1	6.11	3	4	2	1	2	0	1	1	0
2244	27	1	1	1	1	1	1	3.6	2	2	0	4	2	0	1	1	0
2245	8	1	2	1	1	1	2	0	0	1	2	1	1	19	1	1	0
2246	8	1	1	1	1	1	2	0	0	3	15	1	2	0	1	1	0
2247	9	1	1	1	2	1	1	3.6	3	4	0	1	2	0	1	1	0
2248	29	1	1	1	1	1	2	0	0	4	8	1	1	8,32,73	1	3	0
2249	25	1	2	1	2	1	1	1	2	2	0	1	1	14	1	1	0
22410	8	1	1	1	1	1	2	0	0	4	8	1	1	1	1	1	0
2251	14	1	1	1	1	1	2	0	0	5	14	1	2	0	1	1	0
2252	16	1	1	1	1	1	1	6	1	4	16	1	2	0	1	1	0
2253	14	1	1	1	1	1	2	0	0	3	25	1	2	0	1	1	0
2254	42	1	1	1	1	1	2	0	0	2	28	1	2	0	1	1	0
2255	22	1	1	1	1	1	1	1	1	3	22	1	1	2	1	1	0
2256	20	1	1	1	1	1	2	0	0	2	30	1	1	41	1	1	0
2257	0	1	1	1	1	1	2	0	0	4	14	1	2	0	1	1	0
2258	8	1	1	1	1	1	1	2	1	4	28	1	2	0	1	3	0
2259	16	1	1	1	1	1	1	6	1	4	40	1	1	12	1	3	0
22510	22	1	1	1	1	1	1	2	1	5	22	2	1	4.5	1	1	0
2261	26	1	1	1	1	1	2	2	0	9	40	1	1	1	1	1	0
2262	13	1	1	1	1	1	2	0	0	4	1	1	2	0	1	1	0
2263	0	1	1	2	1	1	1	5	1	4	10	1	2	0	1	1	0
2264	22	1	1	1	1	1	1	5	1	4	7	1	1	13	1	1	0
2265	13	1	1	1	1	1	2	0	0	4	0	1	2	0	1	1	0
2266	29	1	1	1	1	1	1	5	1	4	1	1	1	9.13	1	1	0
2267	7	1	1	1	1	1	2	0	0	3	21	1	1	13.14	1	1	0
2268	46	1	1	1	1	4	1	0	1	2	34	1	2	0	1	1	0
2269	4	1	1	1	1	1	2	0	0	2	0	2	1	46	1	1	0
22610	0	1	1	2	1	1	2	0	0	5	0	1	2	0	1	1	0
2271	19	1	1	1	1	1	1	9	3	4	0	0	2	0	1	1	0
2272	17	1	1	1	1	1	1	6	1	3	60	0	2	0	1	1	0
2273	20	1	1	1	1	1	1	2	1	2	27	1	2	0	1	1	0
2274	20	1	1	1	1	1	1	6	3	3	0	0	2	0	1	1	0
2275	4	1	1	2	1	1	2	0	0	2	0	0	0	0	1	1	0
2276	7	1	1	1	1	1	1	1	6	6	0	0	2	0	1	1	0
2277	8	1	1	1	1	1	2	0	0	4	0	0	2	0	1	1	0
2278	43	1	1	1	1	1	1	6	3	3	60	0	1	7	1	1	2
2279	6	1	2	1	1	1	2	0	0	3	20	1	2	0	1	1	0
22710	25	1	1	1	1	1	1	6	3	5	28	1	2	2	1	1	0
2281	0	1	2	1	1	1	2	0	0	4	0	0	2	0	1	1	0
2282	9	1	1	1	1	1	2	0	0	0	7	1	2	0	1	1	0
2283	16	1	1	1	2	1	2	0	0	4	7	4	2	0	1	1	0
2284	32	1	1	1	2	1	1	2	1	9	7	1	1	8, 37	1	1	0
2285	8	1	1	1	2	1	2	0	0	1	0 0	4	1	13	1	1	0
2286	45	1	1	1	1	1	2	0	0	5	1	4	1	52	1	1	0
2287	3	1	2	1	1	1	1	3, 6, 10	8	8	0 0	4	1	4	1	1	0
2288	25	1	1	1	1	1	2	0	0	4	8	1	2	0	1	1	0
2289	7	1	2	1	1	1	1	6	1	2	5	4	1	52	1	1, 3	0
22810	82	1	1	1	1	1	1	3, 6	3	3	30	1	1	8, 13	1	1, 3	0
2291	13	1	1	1	1	1	1	2	3	3	2	1	2	0	1	1	0
2292	37	1	1	1	1	1	1	2	0	4	5	2	1	14	1	1	0
2293	34	1	1	1	1	1	2	0	0	9	1	1	2	3	1	1	0
2294	14	1	1	1	1	1	2	0	1	2	7	1	2	0	1	1	0
2295	18	1	1	1	1	1	1	3	0	2	15	1	2	8	1	1	0
2296	7	1	1	1	1	1	2	0	0	4	2	1	1	36	1	3	0
2297	31	1	1	1	1	1	2	0	0	4	1	1	2	0	1	1	0
2298	21	1	1	1	1	1	12	0	0	3	3	1	1	12.13	1	3	0
2299	18	1	1	1	1	1	2	0	0	3	10	1	2	0	1	1	0
22910	14	1	1	1	1	1	1	13	1	4	1	1	1	9.14	1	3	0
2301	0	1	1	2	1	1	1	3.6	2	3	0	0	2	0	1	1	0
2302	0	1	1	1	2	1	1	3.6	4	5	0	1	2	0	1	1	0
2303	0	1	1	1	1	1	2	0	0	7	2	4	2	0	1	1	0
2304	28	1	1	1	2	1	1	3	3	4	2	1	2		1	3	0
2305	28	1	1	1	1	1	2	0	0	2	0	1	1	8	1	1	0
2306	24	1	1	1	1	1	1	1	3	4	28	1	2	0	1	1	0
2307	30	1	1	1	1	1	1	3.6	2	3	0	1	2	0	1	1	0
2308	23	1	1	1	2	1	1	3	1	5	1	1	1	1,4,5,8,27	1	3	0
2309	15	1	1	1	2	1	2	0	0	1	30	1	1	1.26	1	3	0
23010	0	1	1	1	1	1	2	0	0	4	0	2	2	0	1	1	0
2311	0	1	2	2	2	1	1	1.2	4	4	0	1	2	0	1	1	0
2312	3	1	1	1	1	1	2	0	0	3	0	4	2	0	1	1	0
2313	22	1	1	1	1	1	2	0	0	5	8	2	2	0	1	1	0
2314	5	1	2	1	1	1	1	6	1	2	2	1	2	0	1	1	0
2315	0	1	2	1	1	1	1	6.3	4	4	00	0	2	0	1	1	0
2316	1	1	1	1	1	1	1	6.3	2	2	00	0	2	0	1	1	0
2317	9	1	2	1	1	1	1	1	3	3	0	0	2	0	1	1	0
2318	60	1	2	1	1	1	2	0	0	3	30	0	1	12	1	1	0
2319	18	1	1	1	2	1	2	0	0	4	7	1	2	0	1	1	0
23110	15	1	1	1	1	1	2	0	0	7	7	1	1	26	1	1	0
311	16	1	1	1	1	1	2	0	0	7	3	1	1	13.14	1	3	0
312	3	1	1	1	1	1	2	0	0	3	15	1	1	13	1	3	0
313	41	1	1	1	1	1	1	1.2	2	4	15	4	2	0	1	1	0
314	7	1	1	1	1	1	2	0	0	2	5	1	1	14	1	3	0
315	8	1	1	1	1	1	2	0	0	1	2	1	2	0	1	1	0
316	1	1	1	1	1	1	1	6	1	2	6	1	2	0	1	1	0
317	7	1	1	1	1	1	2	0	0	2	10	1	1	13	1	3	0
318	2	1	1	1	1	1	1	5	2	2	5	1	2	0	1	1	0
319	2	1	1	1	1	1	2	6	2	1	10	1	1	9	1	3	0
3110	16	1	1	1	1	1	2	0	0	7	3	1	1	13, 14	1	1	0
321	22	1	1	1	2	1	1	6	1	2	17	1	1	12	1	3	0
322	9	1	1	1	2	1	1	1.2	2	4	1	2	2	0	1	1	0
323	23	1	1	1	2	1	1	3.6	2	3	30	1	1	31	1	3	0
324	16	1	1	1	2	1	2	0	0	1	17	1	2	0	1	1	0
325	15	1	1	1	2	1	1	3.6	2	3	0	2	2	0	1	1	0
326	19	1	1	1	2	1	1	6	1	2	15	1	2	0	1	1	0
327	13	1	1	1	2	1	1	3	2	3	13	4	1	8	1	3	0
328	16	1	1	1	2	1	1	6	1	2	15	1	1	1	1	3	0
329	17	1	1	1	2	1	1	3	1	2	0	0	0	0	1	4	0
3210	22	1	1	1	2	1	1	6	1	2	15	1	2	0	1	1	0
331	28	1	1	1	1	1	1	3	1	2	1	1	1	12	1	3	0
332	14	1	1	1	1	1	1	3	1	2	40	1	1	16	1	3	0
333	46	1	1	1	1	1	2	0	0	2	1	1	1	8	1	3	0
334	12	1	1	1	1	1	1	6	1	4	1	1	1	43	1	3	0
335	16	1	1	1	1	1	2	0	0	2	11	1	2	0	1	1	0
336	17	1	2	2	1	1	1	3	1	4	1	1	2	0	1	1	0
337	49	1	1	1	1	1	2	0	0	4	1	1	2	0	1	1	0
338	12	1	1	1	1	1	1	3	1	3	1	1	1	8	1	3	0
339	31	1	1	1	1	1	1	3	2	3	14	1	1	8	1	3	0
3310	13	1	1	1	1	1	1	5	1	6	0	0	2	0	1	1	0
341	14	1	1	2	1	1	2	0	0	2	5	1	2	0	1	1	0
342	28	1	1	1	1	1	1	6	1	1	4	1	2	0	1	1	0
343	12	1	1	1	1	1	2	0	0	1	4	1	2	0	1	1	0
38	18	1	1	1	1	1	2	0	0	2	3	2	2	0	1	1	0
345	26	1	2	1	1	1	1	6	1	3	5	4	2	0	1	1	0
346	35	1	1	1	1	1	1	5	1	4	11	2	2	0	1	1	0
2301	16	1	1	1	1	1	1	6	1	5	3	1	2	0	1	1	0
348	32	1	1	1	1	1	2	0	0	1	3	1	2	0	1	1	0
349	21	1	1	1	1	1	1	6	1	5	7	1	2	0	1	1	0
3410	22	1	1	1	1	1	1	2	1	3	3	1	2	0	1	1	0
351	26	1	1	1	1	1	2	0	0	0	3	3	1	46	1	3	0
352	15	1	1	1	1	1	1	2,3,5	8	8	3	1	1	12	1	3	0
353	12	1	1	2	1	1	1	1.2	2	2	7	2	2	0	1	1	0
354	28	1	1	1	1	1	1	1.2	2	2	14	1	1	34	1	3	0
355	27	1	1	1	1	1	1	6	1	2	5	1	2	0	1	1	0
356	28	1	1	1	1	1	1	1.2	2	2	14	1	1	34	1	3	0
357	20	1	1	1	1	1	1	1.2	3	4	8	1	1	46	1	3	0
358	18	1	1	1	1	1	1	1	2	2	4	1	1	25	1	3	0
359	38	1	2	1	1	1	1	2,3,5,6	5	7	4	1	1	25	1	3	0
3510	27	1	1	1	1	1	1	1,2,6	5	5	0.0	0	0	0	1	4	0
361	31	1	1	1	1	1	1	2	2	2	15	1	2	0	1	1	0
362	28	1	1	1	1	1	1	1	1	1	2	2	2	0	1	1	0
363	12	1	1	1	1	1	1	2	1	3	21	1	2	0	1	1	0
364	8	1	1	1	1	1	2	0	0	2	1	1	2	0	1	1	0
365	9	1	1	1	1	1	1	3	1	2	1	1	2	0	1	1	0
366	13	1	1	1	1	1	1	6	1	2	5	1	2	0	1	1	0
367	8	1	1	1	2	1	2	0	0	7	3	1	2	0	1	1	0
368	32	1	1	1	1	1	1	6	1	3	5	1	2	0	1	1	0
369	9	1	1	1	2	1	1	1	1	4	2	1	2	0	1	1	0
3610	11	1	1	1	1	1	2	0	0	2	3	1	2	0	1	1	0
371	21	1	1	1	1	1	2	0	0	5	21	1	2	0	1	1	0
372	16	1	1	1	1	1	2	0	0	1	26	1	2	0	1	1	0
373	9	1	1	1	1	1	2	0	0	5	15	1	1	1	1	3	0
374	17	1	1	1	1	1	2	0	0	4	30	1	2	0	1	1	0
375	28	1	1	1	1	1	2	0	0	3	30	2	1	26	1	3	0
376	9	1	1	1	1	1	2	0	0	6	30	1	2	0	1	1	0
377	19	1	1	1	1	1	2	0	0	3	30	1	2	0	1	1	0
378	13	1	1	1	1	1	2	0	0	5	30	1	2	0	1	1	0
379	25	1	1	1	1	1	2	0	0	5	42	1	2	0	1	1	0
3710	11	1	1	1	1	1	2	0	0	4	15	1	2	0	1	1	0
381	16	1	1	1	2	1	2	0	0	0	0	1	2	0	1	1	0
382	23	1	1	1	2	1	1	1	2	3	0	1	2	0	1	1	0
383	8	1	1	2	2	1	1	1	3	5	0	1	2	0	1	1	0
384	29	1	1	1	2	1	2	0	0	2	0	1	2	0	1	1	0
385	15	1	2	1	2	1	1	2	2	4	0	1	2	0	1	1	0
386	42	1	1	1	2	1	2	1.2	2	2	0	1	2	0	1	1	0
387	32	1	1	1	2	1	1	1	0	2	0	1	2	0	1	1	0
388	22	1	1	1	2	1	2	1	1	1	0	1	2	0	1	1	0
389	24	1	2	1	2	1	2	0	0	3	0	1	2	0	1	1	0
3810	30	1	1	1	1	1	1	1	1	2	0	1	2	0	1	1	0
391	35	1	1	1	1	1	2	0	0	6	30	1	2	0	1	1	0
392	18	1	1	1	1	1	2	0	0	3	30	1	2	0	1	1	0
393	15	1	1	1	1	1	2	0	0	5	30	1	2	0	1	1	0
394	9	1	1	1	1	1	2	0	0	5	42	1	2	0	1	1	0
395	30	1	1	1	1	1	2	0	0	4	15	1	2	0	1	1	0
396	29	1	1	1	2	1	2	0	0	0	0	1	2	0	1	1	0
397	8	1	1	1	2	1	1	1	2	3	0	1	2	0	1	1	0
398	10	1	1	2	2	1	1	1	3	5	0	1	2	0	1	1	0
399	26	1	1	1	2	1	2	0	0	2	0	1	2	0	1	1	0
3910	8	1	2	1	2	1	1	2	2	4	0	1	2	0	1	1	0
3101	14	1	1	1	1	1	2	0	0	3	0	1	2	0	1	3	0
3102	39	1	1	2	1	1	2	0	0	1	0	2	2	0	1	3	0
3103	60	1	2	2	1	1	2	0	0	1	0	1	1	0	1	1	0
3104	14	1	1	1	1	1	2	3	3	4	0	1	1	2	1	3	0
3105	30	1	2	1	3	1	1	1	7	1	0	4	2	0	1	1	0
3106	20	1	1	2	2	2	2	0	0	1	0	0	2	0	1	1	0
3107	40	1	1	2	3	1	1	7	0	2	0	1	2	0	1	3	0
3108	35	1	1	2	1	1	1	6	0	1	0	1	2	0	1	1	0
3109	8	1	1	1	1	1	1	1	0	2	0	1	2	0	1	1	0
31010	30	1	1	1	1	1	1	2	0	5	1	1	1	10	1	3	0
3111	18	1	1	1	2	1	2	0	0	2	3	1	2	0	1	1	0
3112	32	1	1	1	1	1	1	3.6	2	5	17	1	2	0	1	1	0
3113	19	1	1	1	1	1	1	1.6	2	4	6	1	2	0	1	1	0
3114	10	1	2	1	1	1	1	1	1	2	14	1	1	13	1	1	0
3115	8	1	1	1	1	1	1	1.9	2	8	0	4	2	0	1	1	0
3116	13	1	1	1	1	1	1	3	1	5	13	1	1	3	1	1	0
3117	5	1	1	1	1	1	1	0	2	2	13	1	2	0	1	1	0
3118	0	1	1	1	1	1	2	0	0	5	14	1	2	0	1	1	0
3119	7	1	1	1	2	1	2	0	0	1	15	1	2	0	1	1	0
31110	9	1	1	1	1	1	2	0	0	4	10	1	2	0	1	1	0
3121	5	1	1	1	1	1	2	0	0	4	0	4	2	0	1	1	0
3122	15	1	1	1	1	1	1	4	1	7	32	4	2	0	1	1	0
3123	5	1	1	1	1	1	2	0	0	4	28	1	2	0	1	1	0
3124	19	1	1	1	1	1	2	0	0	3	2	2	1	14	1	3	0
3125	20	1	2	1	1	1	1	6	1	4	30	4	1	35	1	3	0
3126	21	1	1	1	1	1	1	3 6	2	7	0	4	2	0	1	1	0
3127	4	1	2	1	1	1	1	1	2	3	7	2	1	75	1	3	0
3128	21	1	1	1	1	1	2	0	0	3	38	1	2	0	1	1	0
3129	45	1	1	1	1	1	2	0	0	1	15	1	2	0	1	1	0
31210	11	1	1	1	1	1	1	3 6	2	2	00	0	2	0	1	4	0
3131	25	1	1	1	2	1	1	3 6 11	3	6	30	1	2	0	1	1	0
3132	25	1	1	1	2	1	1	1 6	2	3	28	1	2	0	1	1	0
3133	9	1	1	1	1	1	2	0	0	4	10	1	1	13	1	3	0
3134	60	1	1	1	1	1	1	6	1	3	60	1	1	76	1	3	0
3135	21	1	1	1	2	1	1	3 6	2	3	30	1	2	0	1	1	0
3136	30	1	1	1	1	1	2	0	0	5	21	1	1	12	1	3	0
3137	13	1	2	1	2	1	2	0	0	1	1	1	2	0	1	1	0
3138	8	1	1	1	2	1	2	0	0	1	10	1	2	0	1	1	0
3139	14	1	1	1	1	1	1	6	1	2	10	1	2	0	1	1	0
31310	22	1	1	1	1	1	1	1 2	2	6	7	1	2	0	1	1	0
3141	34	1	1	1	1	1	1	6	0	4	3	1	1	1	1	1	0
3142	28	1	1	1	2	1	2	0	0	5	1	1	1	1	1	1	0
3143	25	1	1	1	2	1	2	0	0	2	18	1	1	35	1	3	0
3144	15	1	1	1	2	1	2	0	0	2	15	1	2	0	1	1	0
3145	12	1	1	1	2	1	1	6	4	5	1	1	1	1.8	1	1	0
3146	12	1	1	2	2	1	2	0	0	4	1	1	1	4	1	1	0
3147	00	1	1	1	2	1	2	0	0	3	57	1	1	14	1	3	0
3148	11	1	1	1	2	1	2	0	0	7	2	1	1	1.35	1	3	0
3149	6	1	1	1	2	1	2	0	32	4	2	1	1	4	1	1	0
31410	11	1	2	1	2	1	2	0	0	3	3	1	2	0	1	1	0
3151	22	1		1	1	1	1	12	3	3	22	1	2	0	1	1	0
3152	15	1		1	1	1	1	12	3	3	2	1	2	0	1	1	0
3153	26	1		1	1	1	1	3	3	3	3	1	2	0	1	1	0
3154	20	1		1	1	1	1	3	2	4	2	1	2	0	1	1	0
3155	13	1		1	1	1	2	0	0	4	4	1	2	0	1	1	0
3156	28	1		1	1	1	2	0	0	9	1	1	1	8	1	1	0
3157	26	1		1	1	1	2	0	0	6	1	1	1	35	1	1	0
3158	27	1		1	1	1	1	6	4	4	2	1	1	12	1	1	0
3159	27	1		1	1	1	1	1	2	6	0	1	1	1447	1	3	0
31510	43	1		1	1	1	1	2	4	4	60	1	1	38	1	3	0
3161	25	1	2	1	1	1	2	0	0	3	0	0	2	0	1	1	0
3162	30	1	1	1	1	1	1	6	1	1	60	1	1	54	1	3	0
3163	49	1	1	1	2	1	1	1	2	5	1	1	2	0	1	3	0
3164	38	1	1	1	2	1	1	3	1	2	0	0	2	0	1	3	0
3165	62	1	1	2	1	1	2	0	0	1	13	0	1	1,4,10	1	3	0
3166	20	1	2	1	1	1	2	0	0	1	3	0	1	8.13	1	3	0
3167	15	1	2	1	1	1	2	0	0	5	2	1	1	55	1	3	0
3168	51	1	1	1	2	1	1	6	1	4	7	1	1	56	1	3	0
3169	14	1	2	1	1	1	1	6	1	4	11	1	1	8	1	3	0
31610	20	1	1	2	2	1	2	0	0	5	1	1	1	1	1	1	0
3171	00	1		2	1	1	1	3	2	4	1	1.4			1	4	0
3172	3	1		2	2	1	2	0	0	1	1	1	2	0	1	1	0
3173	13	1	1	1	2	1	2	0	2	5	2	2	1	3	1	1	0
3174	7	1		1	1	1	1	1	1	4	0	2	2	0	1	1	0
3175	4	1	1	1	2	1	1	1	5	5	7	1	2	0	1	1	0
3176	7	1	1	1	1	1	1	1	1	1	0	4	1	4.27	1	1	0
3177	7	1	1	1	1	1	1	6	1	2	7	1	1	14	1	3	0
3178	27	1	1	1	1	1	2	0	0	3	5	4	2	0	1	1	0
3179	30	1	2	1	1	1	2	0	0	6	7	1	1	4	1	1	0
31710	0	1	1	1	2	1	2	0	0	2	1	1	2	0	1	1	0
3181	15	1	1	1	1	1	1	1	2	3	1	0	2	0	1	1	0
3182	29	1	1	1	1	1	2	0	0	1	5	1	1	5	1	1.3	0
3183	0	1	1	1	2	1	2	0	0	4	1	1	2	0	1	1	0
3184	16	1	1	1	2	2	2	0	0	3	2	1	2	0	1	1	0
3185	16	1	1	1	2	1	1	1	1	2	1	1	2	0	1	1	0
3186	49	1	1	1	1	1	1	3	1	1	0	0	1	3	1	3	0
3187	11	1	1	1	1	1	2	0	0	3	2	1	2	0	1	1	0
3188	0	1	1	1	2	1	2	0	0	5	1	1	2	0	1	1	0
3189	30	1	1	1	1	1	1	6	1	1	5	0	2	0	1	1	0
31810	15	1	1	1	1	1	2	0	1	2	1	1	2	0	1	1	0
3191	1	1	1	1	1	1	1	3.6	3	3	10	1	2	0	1	1	0
3192	17	1	1	1	2	1	2	0	0	1	2	1	1	64	1	1	0
3193	25	1	1	1	2	1	1	6	1	2	2	1	1	3	1	3	0
3194	22	1	1	1	2	1	1	1.2	2	4	7	4	1	8	1	3	0
3195	6	1	2	1	2	1	1	6.8	3	4	0	4	2	0	1	1	0
3196	24	1	1	1	2	1	1	2	10	9	15	4	1	8.12	1	1	0
3197	2	1	1	1	2	1	2	0	0	7	0	2	1	1	1	1	0
3198	17	1	1	1	1	1	1	4	1	5	0	4	2	0	1	1	0
3199	13	1	1	1	2	1	2	0	5	5	9	4	1	8.13	1	1	0
31910	16	1	2	1	1	1	1	3.6	2	4	0	4	1	27,6,26	1	3	0
3201	10	1	2	1	2	1	1	2.7	1	6	10	10	2	0	1	1	0
3202	35	1	1	1	1	1	1	2.12.13	11	3	15	1	1	8.12	1	3	0
3203	40	1	1	1	1	1	1	1	1	1	0	2	1	15	1	3	0
3204	10	1	2	1	2	1	1	3.6	2	5	28	1	1	5.26	1	3	0
3205	3	1	1	1	1	1	1	3	1	2	0	1	2	0	1	1	0
3206	30	1	1	1	2	4	2	0	0	0	8	1	1	2.8.60	1	3	0
3207	15	1	1	1	1	1	1	1	2	4	2	1	2	0	1	1	0
3208	20	1	1	1	2	1	2	0	0	3	1	1	2	0	1	1	0
3209	18	1	1	1	1	1	1	6	1	2	3	1	2	0	1	1	0
32010	15	1	1	1	2	1	1	3.6	2	5	20	1	1	8.13.37	1	3	0
3211	15	1	1	1	1	1	1	1.7	6	6	28	1	2	0	1	1	0
3212	8	1	1	1	1	1	2	0	0	2	2	1	2	0	1	1	0
3213	15	1	1	1	2	1	1	1.3	2	2	1	1	1	1	1	3	0
3214	25	1	1	1	2	1	1	1.2	2	4	1	1	2	0	1	1	0
3215	15	1	1	1	2	4	2	0	0	0	1	1	1	12.14.32	1	3	0
3216	5	1	1	2	2	1	2	0	0	4	10	1	2	0	1	1	0
3217	3	1	1	2	1	1	2	0	0	3	20	1	2	0	1	1	0
3218
3219	7	1	1	2	2	1	2	0	0	0	1	1	2	0	1	1	0
32110	18	1	1	1	1	1	1	6.3	2	4	0	1	1	12	1	1	0
3221	22	1	2	14	1	1	1	3	2	3	14	2	1	32. 48	1	1	0
3222	18	1	1	30	1	1	1	3.6	3	6	15	2	1	40. 58	1	1	0
3223	20	1	2	21	1	1	1	1.3	2	4	21	1	1	62	1	1	0
3224	16	1	1	1	1	1	1	2, 12, 13	6	10	0	1	1	1	1	1	0
3225	3	1	2	1	1	1	1	6	1	2	1	1	2		1	1	0
3226	17	1	2	1	1	1	1	3 6	4	5	34	1	1	7 35 78	1	1	0
3227	14	1	2	1	1	1	1	1	1	4	0	4	1	1	1	1	0
3228	11	1	1	1	1	1	1	1 3	2	6	30	1	1	13 60 15 79	1	3	0
3229	5	1	1	1	1	1	2			5	1	1	1	13	1	3	0
32210	21	1	2	1	2	1	1	1	2	3	0	1	1	1 8	1	1	0
3231	9	1	1	1	2	1	1	6	1	1	21	1	1	13	1	3
3232	13	1	1	1	2	1	1	6	1	1	35	1	1	5 35 36	1	3
3233	22	1	1	1	2	1	1	6 3	2	5		1	1	1 12	1	2
3234	15	1	1	1	2	1	1	6	1	2	30	1	1	35	1	1
3235	30	1	1	1	2	1	1		6	6	30	1	1	1 27 37	1	1
3236	14	1	1	1	2	1	2		0	1	16	1	1	1	1	1
3237	21	1	1	1	1	1	2		0	2	21	1	1	38 39	1	3
3238	20	1	2	1	1	1	2		0	11	3	1	2	0	1	1
3239	15	1	1	1	2	1	2		0	3	11	1	2	0	1	1
32310	14	1	1	1	2	1	2		0	3	21	1	2	0	1	1
3241	4	1	2	1	2	1	2		0	1	30	1	2	0	1	1
3242	11	1	1	2	2	1	1		2	3	19	1	1	40	1	4
3243	3	1	1	1	2	1	2		0	2	50	1	2	0	1	1
328	1	1	1	1	2	1	2		0	3	45	1	1	35	1	3
3245	20	1	2	1	2	1	2		0	2	28	1	1	19 8	1	3
3246	16	1	1	1	2	1	2		0	5	60	1	2	0	1	1
3247	12	1	1	1	2	1	1		2	4	50	1	2	0	1	1
3248	3	1	1	2	2	1	1		4	4	13	4	1	5 8	1	3
3249	12	1	2	1	2	1	1		1	1	15	1	2	0	1	1
32410	40	1	1	1	2	1	2		1	5	70	1	1	7	1	3
3251	15	1	1	1	2	1	2		0	0	2	1	2	0	1	1
3252	17	1	1	1	2	1	1		2	5	2	1	1	1	1	1
3253	37	1	1	1	2	1	1		1	1	1	1	1	12 35 13	1	3
3254	28	1	1	1	2	1	1		2	2	28	1	1	35	1	3
3255	14	1	1	1	2	1	2		0	1	21	1	2	0	1	1
3256	20	1	1	1	2	1	1	6	1	4	21	1	2	0	1	1
3257	13	1	1	1	1	1	2		0	0	30	2	2	0	1	1
3258	21	1	1	1	2	1	2		0	3	0		2	0	1	4
3259	8	1	1	1	2	1	1	1 6	2	2	28	1	1	35 36	1	1
32510	14	1	1	1	2	1	2		0	2	21	1	2	0	1	1
3261	18	1	1	1	1	1	1	3	3	4	5	4	2	0	1	1	0
3262	18	1	1	2	1	1	2	0	0	3	25	2	2	0	1	1	0
3263	25	1	1	1	1	1	1	6	6	5	26	1	1	41	1	1	0
3264	20	1	1	1	1	1	2	0	0	3	20	1	2	0	1	1	0
3265	0	1	1	1	1	1	2	0	0	3	15	1	1	41, 8	1	3	0
3266	2	1	1	1	1	1	1	6	4	4	15	1	2	0	1	1	0
3267	7	1	1	1	2	1	1	6	4	4	15	1	1	41	1	1	0
3268	15	1	1	1	1	1	2	0	0	4	19	1	2	0	1	1	0
3269	13	1	1	1	1	1	2	0	0	2	14	2	2	0	1	1	0
32610	20	1	1	1	1	1	2	0	0	2	20	1	2	0	1	1	0
3271	12	1	1	2	2	1	1	3	1	2	41	1	2	0	1	1	0
3272	24	1	1	1	1	1	1	2, 2, 4	3	5	4	1	2	0	1	1	0
3273	48	1	1	1	1	1	2	0	0	1	0	2	1	13, 40	1	1	0
3274	30	1	1	1	1	1	2	0	0	5	9	1	2	0	1	1	0
3275	31	1	1	1	2	1	2	0	0	2	0	1	2	0	1	1	0
3276	15	1	1	1	2	1	2	0	0	4	2	1	2	0	1	1	0
3277	5	1	1	1	1	1	2	0	0	5	0	1	2	0	1	1	0
3278	20	1	1	1	2	1	2	0	0	4	0	1	2	0	1	1	0
3279	8	1	1	1	1	1	2	0	0	2	0	4	2	0	1	1	0
32710	19	1	1	1	2	1	2	0	0	3	7	1	1	2, 28	1	1	0
3281	16	1	1	1	1	1	2	0	0	0	10	1	2	0	1	1	0
3282	7	1	1	1	1	1	1	5	3	4	6	1	1	4	1	1	0
3283	14	1	1	1	1	1	1	5	2	2	0	1	2	0	1	1	0
3284	3	1	1	1	1	2	2	0	0	0	0	1	2	0	1	1	0
3285	18	1	1	1	1	1	2	0	0	0	3	1	1	72	1	1	0
3286	17	1	1	1	1	1	1	5	3	3	0	1.3	1	59	1	1	0
3287	18	1	1	1	1	1	1	5	2	7	1	1	1	8	1	1	0
3288	3	1	1	1	1	1	2	0	0	0	0	1	2	0	1	1	0
3289	7	1	1	1	1	1	1	5	1	2	14	1	2	0	1	1	0
32810	6	1	1	1	1	1	1	5	3	6	0	1	1	21	1	1	0
3291	18	1	1	1	1	4	2	0	0	0	17	4	2	0	1	1	0
3292	8	1	1	1	2	1	1	5	2	4	35	1	2	0	1	1	0
3293	35	1	1	1	1	1	1	6.3	4	4	25	1	1	12, 3	1	1	0
3294	13	1	1	1	2	1	2	0	0	2	7	1	2	0	1	1	0
3295	27	1	1	1	1	1	2	0	0	1	21	1	2	0	1	1	0
3296	8	1	1	1	2	1	2	0	0	3	18	1	2	0	1	1	0
3297	14	1	1	1	2	1	1	5	2	2	2	4	1	13	1	1	0
3298	15	1	1	1	2	1	2	0	0	2	1	1	1	49	1	1	0
3299	0	1	1	1	2	1	2	0	0	3	3	1	2	0	1	1	0
32910	19	1	1	1	1	1	1	1.4	4	6	2	4	2	0	1	1	0
3301	30	1	2	1	1	1	1	9, 10	7	5	5	2	2	0	1	1	0
3302	38	1	1	1	1	1	2	0	0	1	7	1	2	0	1	1	0
3303	28	1	1	1	1	1	1	1	1	2	10	1	2	0	1	1	0
3304	35	1	1	1	1	1	1	2	1	0	4	1	2	0	1	1	0
3305	21	1	1	1	1	1	1	1	2	3	8	1	2	0	1	1	0
3306	59	1	1	1	1	1	2	0	0	0	5	1	2	0	1	1	0
3307	44	1	1	1	1	1	1	1	2	2	20	1	2	0	1	1	0
3308	0	1	1	1	2	1	2	0	0	0	30	1	2	0	1	1	0
3309	0	1	1	1	2	1	2	0	0	1	30	1	2	0	1	1	0
33010	0	1	1	1	2	1	1	1.2	2	3	25	1	2	0	1	1	0
3311	21	1	1	1	1	1	1	6.3	4	3	11	1	1	12	1	3	0
3312	40	1	2	1	1	1	1	6.3	4	3	1	1	1	13	1	1	0
3313	16	1	1	1	2	1	1	6.3	3	2	30	4	1	35	1	3	0
3314	7	2	0	2	0	0	2	0	0	1	0	0	2	0	1	1	0
3315	77	1	1	1	1	1	1	1	2	1	7	1	1	1, 7, 59, 3, 56, 60, 39, 15	1	3	0
3316	25	1	1	1	2	1	2	0	1	1	3	4	1	12	1	1	0
3317	5	1	1	1	1	1	2	0	0	4	2	1	2	0	1	1	0
3318	43	1	1	1	1	1	1	9	4	3	10	4	2	0	1	1	0
3319	44	1	1	1	1	1	1	6.3	3	2	21	1	1	19	1	3	0
33110	22	1	1	1	1	1	2	0	0	2	2	1	2	0	1	1	0
411	15	1	1	2	1	1	1	3.6	5	5	15	1	2	0	1	3	0
412	26	1	1	1	2	1	1	2	3	3	26	1	1	8	1	3	0
413	0	1	1	2	1	1	2	0	0	1	2	1	2	0	1	1	0
414	30	1	1	1	2	1	1	5	3	4	30	1	1	8.13	1	1	0
415	28	1	2	1	1	1	1	3	2	2	36	1	1	16	1	3	0
416	16	1	1	1	1	1	1	1,2,5	3	3	41	1.2	1	17	1	1	0
417	14	1	2	2	1	1	1	5	6	6	86	2	2	0	1	1	0
418	30	1	1	1	1	1	1	3	1	2	0	1	1	18	1	1	0
419	11	1	1	2	1	1	1	6	1	1	0	1	2	0	1	4	0
4110	35	1	1	1	1	1	2	0	0	3	60	1	1	3	1	1	0
421	18	1	1	1	1	1	2	0	0	2	17	4	2	0	1	1	0
422	15	1	1	1	1	1	2	0	0	0	17	4	1	9	1	1	0
423	9	1	1	1	2	4	2	0	0	0	15	1	2	0	1	1	0
424	30	1	1	1	1	1	1	5	1	3	7	4	1	1	1	1	0
425	29	1	1	1	1	1	1	5	2	5	2	2	1	12	1	1	0
426	8	1	1	1	1	1	2	0	0	1	15	1	2	0	1	1	0
427	10	1	1	1	1	1	2	0	0	4	2	4	2	0	1	1	0
428	26	1	1	1	1	1	1	5	1	0	8	1	2	0	1	1	0
429	8	1	2	1	1	1	2	0	0	3	60	4	1	8	1	1	0
4210	14	1	2	1	1	1	1	5	1	6	5	4	2	0	1	1	0
431	39	1	1	1	1	1	1	6	2	5	15	1	2	0	1	1	0
432	60	1	1	1	1	1	1	6	2	3	45	1	1	10.15	1	3	0
433	14	1	1	1	1	1	1	3	1	3	21	1	2	0	1	1	0
434	30	1	1	1	1	1	1	3.6	3	4	30	1	2	0	1	1	0
435	20	1	1	2	2	1	1	5	7	7	2	1	1	8,12,19,20	1	1	0
436	40	1	1	1	1	1	2	0	0	5	15	1	1	21	1	3	0
437	35	1	1	1	1	1	1	3.5	2	1	0	0	1	8,12,22	1	3	0
438	8	1	1	1	2	1	1	3.6	2	3	15	1	1	19,20,7	1	1	0
439	30	1	1	1	1	1	1	5	5	5	2	1	2	0	1	1	0
4310	14	1	1	1	2	1	2	0	0	4	14	1	2	0	1	1	0
441	7	1	1	1	2	1	2	0	0	2	1	1	2	0	1	1	0
442	0	1	1	1	1	1	2	0	0	3	1	1	2	0	1	1	0
443	14	1	1	1	1	1	2	0	0	3	60	1	2	0	1	1	0
444	18	1	1	1	1	1	1	1.2	2	5	21	4	1	10	1	3	0
445	60	1	1	1	1	1	1	1	1	8	7	1	2	0	1	1	0
446	21	1	2	1	2	1	2	0	0	3	1	1	2	0	1	1	0
447	0	1	2	1	1	1	1	1.2	2	5	1	1	2	0	1	1	0
448	30	1	1	1	1	1	1	3	1	5	15	4	1	12	1	1	0
449	15	1	2	1	2	1	2	0	0	2	2	1	1	13.34	1	1	0
4410	14	1	1	1	1	1	1	1,2,9	6	6	2	4	1	14	1	1	0
451	14	1	1	1	1	1	1	1.2	4	4	1	4	1	13	1	1	0
452	51	1	1	1	1	1	1	5	1	8	1	1	1	4	1	1	0
453	76	1	1	1	1	1	1	2	1	3	28	1	1	14	1	1	0
454	5	1	1	1	1	1	2	0	0	2	0	0	2	0	1	1	0
455	29	1	1	1	1	1	2	0	0	4	28	4	1	13	1	1	0
456	14	1	1	1	1	4	1	5	1	2	5	4	2	0	1	1	0
457	21	1	1	2	1	1	1	6	1	1	2	1	2	0	1	1	0
458	21	1	1	1	1	1	1	3.6	3	4	2	1	2	0	1	1	0
459	2	1	1	1	1	1	2	0	0	3	1	1	2	0	1	1	0
4510	13	1	1	1	1	1	1	1.2	3	3	1	1	1	8	1	1	0
461	15	1	1	1	2	1	1	5	1	1	4	1	2	0	1	1	0
462	15	1	1	1	2	1	2	0	0	1	14	1	2	0	1	1	0
463	15	1	1	1	2	1	1	5	1	1	4	1	2	0	1	1	0
464	15	1	1	1	1	1	1	5	2	4	16	1.2	2	0	1	1	0
465	15	1	1	1	2	1	1	5	1	1	4	1	2	0	1	1	0
466	15	1	1	1	1	1	1	3	1	1	0	0	1	8	1	1	0
467	15	1	1	1	2	1	1	5	1	1	4	1	2	0	1	1	0
468	15	1	1	1	1	1	1	5	2	4	16	1	2	0	1	1	0
469	15	1	1	1	1	1	1	5	2	4	16	1	2	0	1	1	0
4610	12	1	1	1	1	1	1	5	1	4	15	1	2	0	1	1	0
471	32	1	1	1	1	1	2	0	0	5	10	2	2	0	1	1	0
472	7	1	1	1	1	1	1	1.2	4	5	2	1	2	0	1	1	0
473	20	1	1	1	1	1	2	0	0	4	33	1	2	0	1	1	0
474	12	1	1	1	1	1	1	3.6	3	4	8	1	1	1	1	1	0
475	14	1	2	1	1	1	1	5	2	5	30	1	2	0	1	1	0
476	17	1	1	1	1	1	2	0	0	2	7	1	1	12	1	1	0
477	18	1	1	2	1	1	2	0	0	3	1	1	2	0	1	1	0
478	7	1	1	1	1	1	2	0	0	3	15	1	1	14	1	1	0
479	23	1	1	1	1	1	2	0	0	2	15	1	1	2.3	1	1	0
4710	19	1	1	1	1	1	2	0	0	5	1	1	2	0	1	1	0
481	30	1	1	1	2	1	2	0	0	2	0	1	1	12	1	1	0
482	18	1	1	1	2	1	1	1	1	2	60	1	1	1	1	1	0
483	28	1	2	1	2	1	1	5.6	2	2	28	1	1	25	1	1	0
484	41	1	1	1	2	1	1	2	1	6	41	1	2	0	1	1	0
485	16	1	1	1	2	1	2	0	0	4	25	1	1	1	1	1	0
486	42	1	1	1	2	1	2	0	0	1	16	1	1	1, 4, 26	1	1	0
487	0	1	1	1	1	1	2	0	0	1	0	1	2	0	1	1	0
488	24	1	1	1	2	1	1	6.3	3	3	34	1	1	3	1	1	0
489	7	1	2	2	2	1	2	0	0	5	00	0	2	0	1	4	0
4810	20	1	1	1	1	1	1	1	1	2	0	2	2	0	1	1	0
491	50	1	1	1	2	1	1	1	4	4	7	2	1	1,13,19,31	1	1	0
492	5	1	1	1	2	1	2	0	0	2	14	1	1	1.11	1	1	0
493	35	1	1	1	2	1	2	0	0	8	14	1	1	1,8,12	1	1	0
494	10	1	1	1	2	1	1	5	1	2	14	1	1	1,8,9,14	1	1	0
495	17	1	1	1	2	1	1	5	3	4	14	1	1	1, 11	1	1	0
496	30	1	1	1	2	1	2	0	0	3	14	1	1	12	1	1	0
497	7	1	1	1	2	1	2	0	0	2	14	1	1	12	1	1	0
498	9	1	1	1	2	1	2	0	0	7	14	1	1	1.8	1	1	0
499	9	1	1	2	2	1	2	0	0	3	10	1	1	7	1	1	0
4910	40	1	1	1	2	1	1	5	2	2	15	2	2	0	1	1	0
4101	50	1	2	1	1	1	2	0	0	3	10	1	1	8	1	1	0
4102	10	1	1	1	1	1	2	0	0	9	29	1	2	0	1	1	0
4103	10	1	1	1	2	1	2	0	0	4	1	1	1	8,1,12	1	1	0
4104	25	1	1	1	1	1	1	0	0	4	21	1	2	0	1	1	0
4105	6	1	1	1	1	1	1	5	6	9	00	0	2		1	1	0
4106	11	1	1	1	1	1	2	0	0	6	7	1	2	0	1	1	0
4107	32	1	1	1	1	1	2	0	0	5	1	1	2	0	1	1	0
4108	95	1	1	2	1	1	2	0	0	1	30	1	2	0	1	1	0
4109	31	1	1	1	2	1	2	0	0	8	2	1	2	0	1	1	0
41010	31	1	1	1	1	1	2	0	0	8	15	1	2	0	1	1	0
4111	4	1	1	1	1	1	2	0	0	1	0	1	1	1	1	3	0
4112	7	1	1	1	1	1	2	0	0	2	0	1	2	0	1	1	0
4113	31	1	1	1	1	1	1	3.6	4	4	0	1	1	41	1	3	0
4114	35	1	1	1	1	1	2	0	0	4	1	1	1	1.2	1	3	0
4115	16	1	1	1	1	1	2	0	0	4	60	4	2	29,69,70	1	3	0
4116	0	1	1	1	2	1	2	0	0	0	5	1	2	0	1	1	0
4117	21	1	1	1	1	1	1	6	1	4	8	1	2	0	1	1	0
4118	5	1	1	1	1	1	2	0	0	2	1	1	2	0	1	1	0
4119	3	1	1	1	1	4	2	0	0	1	1	1	1	24,26,35	1	3	0
41110	7	1	1	1	1	1	2	0	0	5	4	1	2	0	1	1	0
4121	39	1	2	1	1	1	1	6	1	5	1	1	1	30	1	1	0
4122	35	1	1	1	1	1	1	3	2	5	40	4	1	12	1	1	0
4123	14	1	1	1	1	1	2	0	0	3	24	1	2	0	1	1	0
4124	12	1	1	1	1	1	2	0	0	9	1	1	2	0	1	1	0
4125	12	1	1	1	1	1	1	1,2,6	4	10	40	1	1	8	1	1	0
4126	23	1	1	1	1	1	2	0	0	3	15	1	2	0	1	1	0
4127	11	1	1	1	1	1	2	0	0	5	1	1	2	0	1	1	0
4128	20	1	1	1	1	1	2	0	0	6	15	3	1	12	1	1	0
4129	15	1	1	1	1	1	2	0	0	4	7	3	2	0	1	1	0
41210	6	1	1	1	1	1	1	6.3	3	4	10	1	1	14	1	1	0
4131	1	1	2	2	2	1	2	0	0	2	1	1	2	0	1	1	0
4132	28	1	1	1	2	1	1	5	1	2	4	1	1	1,12,41	1	1	0
4133	31	1	2	1	2	1	1	1	2	6	1	1	1	3.41	1	1	0
4134	0	1	1	2	1	1	1	5	2	4	00	0	1	3	1	4	0
4135	20	1	1	2	1	1	1	5	3	5	00	0	2	0	1	4	0
4136	24	1	1	1	1	1	2	0	0	3	1	1	1	13.14	1	1	0
4137	52	1	1	1	2	1	1	1.5	4	6	1	1	1	3	1	3	0
4138	14	1	1	1	2	1	1	5	1	1	1	1	1	13	1	1	0
4139	15	1	1	1	1	1	1	3.6	2	2	5	1	1	12	1	1	0
41310	31	1	1	1	2	1	2	0	0	4	1	1	2	0	1	1	0
4141	54	1	1	1	1	4	2	0	0	4	14	1	1	4.14	1	3	0
4142	43	1	1	1	1	1	2	0	0	0	60	1	1	8	1	1	0
4143	3	1	1	1	1	1	2	0	0	3	21	1	1	13	1	1	0
4144	18	1	1	1	1	1	2	0	0	4	26	1	1	42	1	1	0
4145	41	1	1	1	1	1	2	0	0	1	00	1	1	8,13,14	1	3	0
4146	9	1	1	1	1	1	2	0	0	3	14	1	1	8.12	1	1	0
4147	3	1	1	1	1	1	2	0	0	3	61	1	2	0	1	1	0
4148	15	1	1	1	1	1	2	0	0	2	21	1	2	0	1	1	0
4149	23	1	1	1	1	1	2	0	0	3	76	1	1	7	1	3	0
41410	10	1	1	2	1	4	2	0	0	3	10	1	1	13.4	1	1	0
4151	38	1	1	1	1	1	1	1	2	2	7	1	1	10, 50	1	3	0
4152	39	1	1	1	1	1	2	0	0	1	5	1	1	8	1	3	0
4153	30	1	1	1	1	1	2	0	0	4	7	1	2	0	1	1	0
4154	63	1	1	1	1	1	2	0	0	4	2	1	1	47.1	1	1	0
4155	19	1	1	1	1	1	1	1	2	2	7	4	2	0	1	1	0
4156	32	1	2	1	1	1	1	6	1	3	1	1	2	0	1	1	0
4157	42	1	1	1	1	1	1	1	4	4	1	1	2	0	1	1	0
4158	34	1	1	1	1	1	1	6	1	3	16	1	1	35	1	3	0
4159	21	1	1	1	1	1	1	1.2	3	3	1	1	1	51	1	3	0
41510	23	1	1	1	1	1	2	0	1	3	2	1	2	0	1	1	0
4161	21	1	2	1	1	1	1	3	7	8	1	1	1	12, 52	1	1	0
4162	29	1	1	1	1	1	1	1	1	4	15	1	2	0	1	1	0
4163	60	1	2	1	1	1	1	3, 6	2	2	15	1	1	8, 5	1	1, 3	0
4164	26	1	2	1	1	1	1	6	1	4	6	1	1	8, 13	1	1	0
4165	23	1	1	1	1	4	1	1, 9, 10	3	3	15	1	1	4, 13, 8	1	1	0
4166	4	2	0	2	0	0	1	6, 11	2	3	15	1	2	0	1	1	0
4167	44	1	1	1	1	1.2	2	0	0	4	13	1	2	0	1	1	0
4168	14	1	1	1	2	1	2	0	0	4	7	1	1	19	1	1	0
4169	28	1	1	1	1	1	2	0	0	0	2	1	1	12, 34	1	1.3	0
41610	60	1	2	1	1	1	2	0	0	3	0	4	1	52, 63	1	1,2,3	0
4171	17	1	1	1	1	1	2	0	0	4	5	1	2	0	1	1	0
4172	24	1	1	1	1	1	2	0	0	4	32	1	2	0	1	1	0
4173	15	1	1	1	1	1	1	3	2	4	10	1	1	2	1	3	0
4174	12	1	1	1	1	1	1	5	4	5	45	1	1	3	1	3	0
4175	2	1	1	1	1	1	2	0	0	1	10	1	2	0	1	1	0
4176	8	1	1	1	1	1	2	0	0	6	5	1	1	3	1	3	0
4177	3	1	1	1	1	1	2	0	0	5	15	1	1	7	1	3	0
4178	8	1	1	1	1	1	1	5	6	7	1	1	2	0	1	1	0
4179	12	1	1	1	1	1	1	5	2	3	5	1	2	0	1	1	0
41710	2	1	1	2	1	1	2	0	0	1	12	1	2	0	1	1	0
4181	59	1	1	1	1	1	1	5	4	5	25	4	1	5	1	3	0
4182	0	1	1	1	2	1	2	0	0	4	5	4	2	0	1	1	0
4183	31	1	1	1	2	1	2	0	0	3	1	1	1	8	1	3	0
4184	30	1	1	1	2	1	1	6	1	2	5	1	1	9, 10	1	3	0
4185	24	1	1	1	1	1	1	6	1	3	4	4	2	0	1	1	0
4186	23	1	1	1	1	1	2	0	0	2	5	1	1	3, 8, 11	1	3	0
4187	30	1	1	1	1	1	2	0	0	2	5	1	1	8, 12, 13	1	3	0
4188	27	1	1	1	1	1	1	1	2	3	3	4	1	14	1	3	0
4189	20	1	1	1	1	1	1	1	1	2	6	1	1	7, 12	1	3	0
41810	9	1	1	1	1	1	1	3	1	2	1	1	1	8	1	3	0
4191	23	1	2	1	1	1	2	0	0	3	7	1	1	1	1	3	0
4192	0	1	2	1	1	1	2	0	0	4	10	1	2	0	1	1	0
4193	38	1	1	1	2	1	2	0	0	2	15	1	1	13	1	3	0
4194	0	1	1	2	1	1	0	0	0	4	13	1	2	0	1	1	0
4195	22	1	1	2	1	1	1	6	1	3	2	1	1	3	1	3	0
4196	7	1	1	1	1	1	2	0	0	3	5	1	2	0	1	1	0
4197	12	1	1	1	1	1	2	0	0	1	7	1	2	0	1	1	0
4198	28	1	1	1	2	1	1	6	2	3	4	1	1	1	1	3	0
4199	0	1	2	2	1	1	2	0	0	4	3	1	2	0	1	1	0
41910	12	1	2	2	1	1	2	0	0	3	1	1	2	0	1	1	0
4201	10	1	2	1	2	1	2	0	0	3	28	1	1	20	1	3	0
4202	31	1	1	1	2	1	2	0	0	4	4	1	1	1, 12, 20, 27	1	3	0
4203	0	1	2	1	1	1	1	1, 4	3	4	1	2	2	0	1	1	0
4204	9	1	1	2	1	1	2	0	0	2	1	1	1	12	1	3	0
4205	4	1	1	1	2	1	1	1	2	3	1	1	1	1, 27	1	3	0
4206	10	1	1	2	1	1	1	7	1	2	1	1	2	0	1	1	0
4207	10	1	1	1	1	1	2	0	0	3	7	1	1	1, 12, 27	1	1	0
4208	37	1	1	1	2	1	2	0	0	4	10	1	1	1, 12, 27, 28, 29	1	3	0
4209	12	1	1	1	1	1	1	1, 2, 6	3	4	1	1	2	0	2	1	0
42010	3	1	1	1	1	1	1	2, 5	6	6	00	0	1	1, 12	1	3	0
4211	20	1	1	1	1	1	1	2	1	6	8	1	1	8	1	3	0
4212	21	1	1	1	1	1	2	0	0	3	30	1	2	0	1	1	0
4213	11	1	1	1	1	1	2	0	0	5	17	1	1	8, 13	1	3	0
4214	28	1	1	1	1	1	1	6	1	6	30	1	1	37	1	3	0
4215	23	1	1	1	1	1	1	3	1	4	30	1	1	8, 13	1	3	0
4216	17	1	1	1	1	1	2	0	0	2	5	1	1	14	1	3	0
4217	18	1	1	1	1	1	2	0	0	5	4	1	2	0	1	2	0
4218	28	1	1	1	1	1	1	1	1	1	15	4	1	13	1	3	0
4219	15	1	1	1	1	1	2	0	0	5	1	4	1	14	1	3	0
42110	21	1	1	1	1	1	1	3, 6	3	4	10	1	1	14	1	3	0
4221	15	1	1	1	1	1	1	3, 6	2	4	1	4	2	0	1	1	0
4222	15	1	1	1	1	1	1	1	2	3	7	1	2	0	1	1	0
4223	8	1	1	1	1	1	1	2	1	6	5	1	2	0	1	1	0
4224	32	1	1	1	1	1	1	8	1	2	3	4	1	4, 9, 14	1	3	0
4225	25	1	1	1	2	1	1	6	1	4	15	1	1	1, 26	1	3	0
4226	7	1	1	1	1	1	1	6	1	3	1	4	1	13, 8	1	3	0
4227	4	2	0	0	0	0	2	0	0	3	0	2	2	0	1	1	0
4228	16	1	1	1	2	1	2	0	0	3	2	1	2	0	1	1	0
4229	13	1	1	1	2	1	2	0	0	4	2	1	2	0	1	1	0
42210	15	1	1	1	1	1	1	6	1	3	4	1	2	0	1	1	0
4231	80	1	1	1	1	1	1	1, 2	2	7	8	1	2	0	1	1	0
4232	0	1	1	1	1	1	1	3, 5	2	3	2	1	2	0	1	1	0
4233	30	1	1	1	2	1	1	6	1	3	2	1	1	3, 40	1	3	0
4234	3	1	1	1	2	1	1	1	1	6	2	1	2	0	1	1	0
4235	0	1	1	1	1	1	2	0	0	4	4	1	2	0	1	1	0
4236	0	1	1	1	2	1	2	0	0	5	5	1	2	0	1	1	0
4237	0	1	1	1	2	1	2	0	0	5	5	1	2	0	1	1	0
4238	53	1	1	1	1	1	2	0	0	2	12	1	2	0	1	1	0
4239	57	1	1	1	1	1	1	3, 6	2	7	30	1	2	0	1	1	0
42310	24	1	1	1	1	1	1	6	1	5	10	1	2	0	1	1	0
4241	12	1	1	2	1	1	1	6	3	4	1	1	1	8	1	3	0
4242	10	1	1	1	1	1	2	0	0	4	5	1	2	0	1	1	0
4243	0	1	1	1	1	1	2	0	0	3	0	1	2	0	1	1	0
4244	30	1	1	1	2	1	1	1	1	2	1	1	2	0	1	1	0
4245	30	1	1	1	1	1	1	6	1	3	1	1	1	4, 61	1	3	0
4246	0	1	1	1	1	1	2	0	0	2	0	1	0	0	1	1	0
4247	30	1	1	1	1	1	1	3, 6	1	2	1	4	1	1, 3, 8	1	3	0
4248	7	1	1	1	1	1	1	3, 6	1	3	8	1	1	13, 52	1	3	0
4249	3	2	0	0	0	0	11	2, 3	4	5	1	1	1	12	1	3	0
42410	0	2	0	0	0	0	1	7	1	2	0	1	2	0	1	1	0
4251	15	1	1	1	1	1	2	0	0	3	3	1	1	4, 5, 23
4252	15	1	1	1	1	1	2	0	0	3	3	1	1	4,5,6	1	1	0
4253	15	1	1	1	1	1	2	0	0	5	3	1	1	9.14	1	1	0
4254	10	1	1	1	1	1	2	0	0	3	11	1	1	12	1	1	0
4255	10	1	1	1	1	1	2	0	0	3	2	1	1	8	1	1	0
4256	7	1	1	1	1	1	2	0	0	4	7	1	2	0	1	1	0
4257	7	1	1	1	1	1	2	0	0	7	5	1	2	0	1	1	0
4258	30	1	1	1	1	1	1	6	0	3	5	1	1	14	1	1	0
4259	30	1	1	1	1	1	1	3	2	3	7	1	2	0	1	1	0
42510	7	1	1	1	1	1	1	1	2	3	2	4	2	0	1	1	0
4261	12	1	1	1	1	1	1	6	1	3	20	1	1	14	1	1	0
4262	14	1	1	1	2	1	2	0	0	3	10	1	2	0	1	1	0
4263	8	1	1	1	2	1	2	0	0	1	12	1	2	0	1	1	0
4264	15	1	1	1	2	1	1	1, 3	3	3	7	1	2	0	1	1	0
4265	12	1	1	1	2	1	1	6	1	4	7	1	1	14	1	1	0
4266	12	1	1	1	2	1	2	0	0	0	1	1	2	0	1	1	0
4267	13	1	1	1	1	1	1	6	0	1	15	1	2	0	1	1	0
4268	13	1	1	1	1	1	1	6	1	2	15	1	2	0	1	1	0
4269	16	1	1	1	1	1	1	5	2	3	14	1	2	0	1	1	0
42610	12	1	1	1	2	1	1	6.3	2	2	10	1	2	0	1	1	0
4271	12	1	1	1	1	1	2	0	0	1	15	1	2	0	1	1	0
4272	21	1	1	1	2	1	2	0	0	8	7	1	1	13, 8	1	1	0
4273	13	1	1	1	2	1	1	6	1	4	00	0	2	0	1	1	0
4274	18	1	1	1	2	1	1	6	1	3	00	0	1	12,13,33,34	1	1	0
4275	5	1	1	1	2	1	1	1	4	5	2	4	1	1, 26,7	1	1	0
4276	5	1	1	1	1	1	2	0	0	2	60	1	1	13	1	1	0
4277	22	1	1	1	1	1	2	0	0	5	00	0	1	34, 22,35	1	1	0
4278	4	1	1	2	1	1	1	6	1	2	00	0	2	0	1	1	0
4279	7	1	1	1	2	1	1	2	1	5	0	1	1	12	1	1	0
42710	12	1	1	1	2	1	1	6.5	2	3	0	1	1	13.7	1	1	0
4281	23	1	2	1	1	1	2	0	0	2	44	1	1	13	1	1	0
4282	7	1	1	1	1	1	1	1, 3	3	2	0	1	2	0	1	1	0
4283	OO	1	1	2	2	1	2	0	0	1	00	0	2	0	1	4	0
4284	21	1	1	1	1	1	1	6.3	2	3	15	4	2	0	1	1	0
4285	9	1	1	1	1	1	1	1	1	7	21	4	2	0	1	1	0
4286	18	1	1	1	2	1	2	0	0	5	1	1	1	3	1	1	0
4287	27	1	2	1	1	1	1	3,6,1	4	7	15	1	2	0	1	1	0
4288	17	1	1	1	2	1	2	0	0	3	15	1	2	0	1	1	0
4289	20	1	2	1	2	1	2	0	0	5	1	1	2	0	1	1	0
42810	21	1	2	1	1	1	2	0	0	4	7	1	2	0	1	1	0
4291	21	1	1	1	1	1	2	0	0	4	7	1	2	0	1	1	0
4292	14	1	2	1	1	1	1	1,3,6	4	6	0	1	1	1	1	1	0
4293	21	1	2	1	1	1	1	7.3	2	3	30	4	2	0	1	1	0
4294	15	1	2	2	1	1	1	1,2,3,5	4	4	60	1	2	0	1	1	0
4295	72	1	2	1	1	1	1	1	1	2	60	1	2	0	1	1	0
4296	66	1	2	1	1	1	1	3.5	2	6	7	4	2	0	1	1	0
4297	11	1	2	1	1	1	1	3.7	2	3	0	0	2	0	1	1	0
4298	5	1	1	1	1	1	1	1.2	3	1	1	1	2	0	1	1	0
4299	17	1	2	1	1	1	1	3.5	2	3	52	1	2	0	1	1	0
42910	60	1	1	2	1	1	1	1.5	2	2	25	1	2	0	1	1	0
4301	21	1	2	1	1	1	1	1	1	2	10	4	1	3	1	3	0
4302	5	1	1	1	1	1	1	6	1	2	0	0	2	0	2	2	1
4303	0	1	1	1	1	1	1	1	1	4	60	2	2	0	1	1	0
4304	16	1	1	1	1	1	1	6	1	2	20	1	1	13	1	3	0
4305	12	1	1	1	1	1	1	6	1	2	12	1	2	0	1	1	0
4306	14	1	2	1	2	1	2	0	0	5	30	1	1	36	1	3	0
4307	26	1	1	1	1	1	2	0	0	4	35	1	2	0	1	1	0
4308	11	1	1	1	2	1	2	0	0	2	32	1	1	36.32	1	3	0
4309	35	1	1	1	1	1	1	1,3,5,6	4	5	21	1	2	0	1	1	0
43010	35	1	1	1	1	1	2	0	1	2	14	1	2	0	1	1	0
4311	3	1	1	2	1	1	1	1,4,2,5	5	1	14	1	2	0	1	1	0
4312	4	1	1	1	1	1	2	0	0	5	23	1	1	43.8	1	1	0
4313	40	1	1	1	2	1	2	0	0	2	60	1	1	13.8	1	1	0
4314	3	1	1	1	1	1	1	2	1	3	15	1	2	0	1	1	0
4315	7	1	1	1	1	1	2	0	0	4	15	1	2	0	1	1	0
4316	28	1	1	1	1	1	2	0	0	5	0	1	1	10	1	3	0
4317	35	1	1	1	1	1	1	1	6	2	42	1	1	45	1	3	0
4318	25	1	1	1	1	1	1	3	1	2	18	1	1	46	1	3	0
4319	9	1	1	1	2	1	2	0	0	4	30	1	2	0	1	1	0
43110	7	1	1	1	2	1	2	0	0	2	15	1	2	0	1	3	0
4321	19	1	1	1	1	1	1		4	5	2	1	1	9.14	1	1	0
4322	31	1	1	1	2	1	1		1	5	2	1	1	7,35,36	1	3	0
4323	22	1	1	1	1	1	1	3	1	4	12	1	2	0	1	1	0
4324	15	1	1	1	2	1	2	0	0	3	0	1	2	0	1	1	0
4325	30	1	1	1	1	1	1	6	1	4	21	1	2	0	1	1	0
4326	18	1	1	1	2	1	2	0	0	4	15	1	2	0	1	1	0
4327	25	1	1	1	1	1	2	0	0	2	50	1	1	4, 5, 8	1	1	0
4328	12	1	1	1	1	1	1	3	2	4	45	1	2	0	1	1	0
4329	49	1	1	1	2	1	2	0	0	4	2	1	1	43, 19, 36, 40	1	3	0
43210	9	1	1	1	1	1	1	1,2,3,6	3	3	1	4	2	0	1	1	0
4331	80	1	1	1	1	1	2	0	0	3	80	1	1	32	1	3	0
4332	8	1	1	1	1	1	1	3, 5, 6	3	6	60	1	2	0	1	1	0
4333	0	1	1	1	1	1	1	3, 6	2	3	60	1	2	0	1	1	0
4334	4	1	2	2	2	1	2	0	0	1	13	1	2	0	1	1	0
4335	12	1	1	1	1	1	2	0	0	4	60	1	2	0	1	1	0
4336	5	1	1	1	1	1	2	0	0	1	20	1	2	0	1	1	0
4337	30	1	1	1	1	1	1	5	1	2	15	1	1	8	1	3	0
4338	8	1	1	1	1	1	1	6	1	5	0	1	2	0	1	1	0
4339	15	1	1	1	1	1	2	0	0	1	45	1	1	12, 15	1	3	0
43310	00	1	1	2	1	1	1	3	1	5	00	0	1	12, 13, 36	1	4	0
511	15	1	1	1	2	1	1	6	1	3	15	1	1	8	1	3	0
512	17	1	2	1	1	1	2	0	0	7	7	1	2	0	1	1	0
513	23	1	1	1	1	1	1	1	2	3	0	2	2	0	1	1	0
514	10	1	1	2	2	1	2	0	0	3	28	1	1	1	1	1	0
515	15	1	1	1	2	1	2	0	0	4	1	1	2	0	1	1	0
516	77	1	1	1	1	1	1	3	2	3	2	1	1	10, 2	1	3	0
517	10	1	1	1	2	1	1	2	1	7	1	1	1	8	1	2	0
518	16	1	1	1	2	1	2	0	0	1	0	1	1	8	1	1	0
519	16	1	1	1	1	1	2	0	0	2	7	1	1	2, 8	1	3	0
5110	30	2	1	1	2	1	1	1, 2	3	4	0	0	1	1	1	3	0
521	3	1	1	1	1	1	1	2	2	10	15	1	2	0	1	1	0
522	9	1	1	1	2	1	2	0	0	2	3	1	2	0	1	1	0
523	10	1	1	1	2	1	1	2	1	7	1	1	1	8	1	2	0
524	9	1	1	1	2	1	2	0	0	2	26	1	2	0	1	1	0
525	18	1	1	1	2	1	1	1	2	4	1	1	2	0	1	1	0
526	21	1	1	1	1	1	1	6	1	3	0	0	2	0	1	4	0
527	30	2	1	1	2	1	1	1, 2	3	4	0	0	1	1	1	3	0
528	3	1	1	1	1	1	1	2	2	10	15	1	2	0	1	1	0
529	9	1	1	1	2	1	2	0	0	2	3	1	2	0	1	1	0
5210	10	1	1	1	2	1	1	2	1	7	1	1	1	8	1	2	0
531	15	1	1	1	2	1	1	6	1	3	15	1	1	8	1	3	0
532	17	1	2	1	1	1	2	0	0	7	7	1	2	0	1	1	0
533	23	1	1	1	1	1	1	1	2	3	0	2	2	0	1	1	0
534	10	1	1	2	2	1	2	0	0	3	28	1	1	1	1	1	0
535	15	1	1	1	2	1	2	0	0	4	1	1	2	0	1	1	0
536	77	1	1	1	1	1	1	3	2	3	2	1	1	10, 2	1	3	0
537	10	1	1	1	2	1	1	2	1	7	1	1	1	8	1	2	0
538	16	1	1	1	2	1	2	0	0	1	0	1	1	8	1	1	0
539	16	1	1	1	1	1	2	0	0	2	7	1	1	2, 8	1	3	0
5310	30	2	1	1	2	1	1	1, 2	3	4	0	0	1	1	1	3	0
541	3	1	1	1	1	1	1	2	2	10	15	1	2	0	1	1	0
542	9	1	1	1	2	1	2	0	0	2	3	1	2	0	1	1	0
543	10	1	1	1	2	1	1	2	1	7	1	1	1	8	1	2	0
544	9	1	1	1	2	1	2	0	0	2	26	1	2	0	1	1	0
545	18	1	1	1	2	1	1	1	2	4	1	1	2	0	1	1	0
546	21	1	1	1	1	1	1	6	1	3	0	0	2	0	1	4	0
547	3	1	1	1	1	1	1	2	2	10	15	1	2	0	1	1	0
548	9	1	1	1	2	1	2	0	0	2	3	1	2	0	1	1	0
549	10	1	1	1	2	1	1	2	1	7	1	1	1	8	1	2	0
5410	8	1	2	2	2	1	2	0	0	2	0	1	2	0	1	1	0
551	8	1	2	2	2	1	2	0	0	2	0	1	2	0	1	1	0
552	9	1	2	2	2	1	2	0	0	2	0	1	1	1	1	3	0
553	18	1	1	1	1	1	1	6	1	6	14	1	1	13	1	3	0
554	10	1	2	2	1	1	2	0	0	2	0	1	2	1	1	1	0
555	21	1	1	1	1	1	1	6	1	1	5	1	1	20	1	1	0
556	45	1	1	1	1	1	2	0	0	2	30	1	2	0	1	1	0
557	21	1	1	1	1	1	1	1	2	2	0	1	2	0	1	1	0
558	7	1	2	2	1	1	1	1	1	2	0	0	2	0	1	1	0
559	15	1	1	1	1	1	2	0	0	4	19	1	2	0	1	1	0
5510	13	1	1	1	1	1	2	0	0	2	14	2	2	0	1	1	0
561	20	1	1	1	1	1	2	0	0	2	20	1	2	0	1	1	0
562	12	1	1	2	2	1	1	3	1	2	41	1	2	0	1	1	0
563	24	1	1	1	1	1	1	2, 2, 4	3	5	4	1	2	0	1	1	0
564	9	1	1	1	2	1	2	0	0	2	26	1	2	0	1	1	0
565	18	1	1	1	2	1	1	1	2	4	1	1	2	0	1	1	0
566	39	1	2	10	2	1	1	6	1	2	1	1	2	0	1	1	0
567	35	1	1	30	2	1	1	6	1	1	30	1	1	1 8	1	1	0
568	14	1	1	14	2	1	1	6	1	4	1	1	2	0	1	1	0
569	46	1	1	18	2	1	2	0	0	4	5	1	1	13	1	1	0
5610	15	1	1	20	2	1	2	0	0	3	3	1	1	13	1	1	0
571	3	1	1	1	1	1	1	2	2	10	15	1	2	0	1	1	0
572	9	1	1	1	2	1	2	0	0	2	3	1	2	0	1	1	0
573	10	1	1	1	2	1	1	2	1	7	1	1	1	8	1	2	0
574	9	1	1	1	2	1	2	0	0	2	26	1	2	0	1	1	0
575	18	1	1	1	2	1	1	1	2	4	1	1	2	0	1	1	0
576	21	1	1	1	1	1	1	6	1	3	0	0	2	0	1	4	0
577	30	2	1	1	2	1	1	1, 2	3	4	0	0	1	1	1	3	0
578	3	1	1	1	1	1	1	2	2	10	15	1	2	0	1	1	0
579	9	1	1	1	2	1	2	0	0	2	3	1	2	0	1	1	0
5710	10	1	1	1	2	1	1	2	1	7	1	1	1	8	1	2	0
581	15	1	1	1	2	1	1	6	1	3	15	1	1	8	1	3	0
582	17	1	2	1	1	1	2	0	0	7	7	1	2	0	1	1	0
583	23	1	1	1	1	1	1	1	2	3	0	2	2	0	1	1	0
584	10	1	1	2	2	1	2	0	0	3	28	1	1	1	1	1	0
585	15	1	1	1	2	1	2	0	0	4	1	1	2	0	1	1	0
586	77	1	1	1	1	1	1	3	2	3	2	1	1	10, 2	1	3	0
587	10	1	1	1	2	1	1	2	1	7	1	1	1	8	1	2	0
588	16	1	1	1	2	1	2	0	0	1	0	1	1	8	1	1	0
589	16	1	1	1	1	1	2	0	0	2	7	1	1	2, 8	1	3	0
5810	30	2	1	1	2	1	1	1, 2	3	4	0	0	1	1	1	3	0
591	0 0	1	1	1	2	1	1	6	1	3	0	1	1	35	1	1	0
592	0 0	1	1	1	2	1	1	1	7	7	0 0	0	1	0	1	1	0
593	0 0	1	1	1	2	1	1	6	1	3	0	1	1	35	1	1	0
594	0 0	1	1	1	2	1	1	6	1	3	0	1	1	35	1	1	0
595	0 0	1	1	1	2	1	1	1	7	7	0 0	0	1	0	1	1	0
596	0 0	1	1	1	2	1	1	1	7	7	0 0	0	1	0	1	1	0
597	0 0	1	1	1	2	1	1	6	1	3	0	1	1	35	1	1	0
598	0 0	1	1	1	2	1	1	1	7	7	0 0	0	1	0	1	1	0
599	0 0	1	1	1	2	1	1	6	1	3	0	1	1	35	1	1	0
5910	0 0	1	1	1	2	1	1	1	7	7	0 0	0	1	0	1	1	0
5101	0 0	1	2	2	2	1	2	0	0	2	0	1	2	0	1	1	0
5102	0	1	2	2	2	1	2	0	0	2	0	1	1	1	1	3	0
5103	0 0	1	1	1	1	1	1	6	1	6	14	1	1	13	1	3	0
5104	0 0	1	2	2	1	1	2	0	0	2	0	1	2	1	1	1	0
5105	0 0	1	1	1	1	1	1	6	1	1	5	1	1	20	1	1	0
5106	0	1	1	1	1	1	2	0	0	2	30	1	2	0	1	1	0
5107	0 0	1	1	1	1	1	1	1	2	2	0	1	2	0	1	1	0
5108	0 0	1	2	2	1	1	1	1	1	2	0	0	2	0	1	1	0
5109	0 0	1	1	1	1	1	1	6	1	6	14	1	1	13	1	3	0
51010	0 0	1	2	2	1	1	2	0	0	2	0	1	2	1	1	1	0
5111	16	1	1	1	1	1	1	5	2	3	14	1	2	0	1	1	0
5112	12	1	1	1	2	1	1	6.3	2	2	10	1	2	0	1	1	0
5113	12	1	1	1	1	1	2	0	0	1	15	1	2	0	1	1	0
5114	21	1	1	1	2	1	2	0	0	8	7	1	1	13, 8	1	1	0
5115	13	1	1	1	2	1	1	6	1	4	00	0	2	0	1	1	0
5116	18	1	1	1	2	1	1	6	1	3	00	0	1	12,13,33,34	1	1	0
5117	5	1	1	1	2	1	1	1	4	5	2	4	1	1, 26,7	1	1	0
5118	5	1	1	1	1	1	2	0	0	2	60	1	1	13	1	1	0
5119	22	1	1	1	1	1	2	0	0	5	00	0	1	34, 22,35	1	1	0
51110	4	1	1	2	1	1	1	6	1	2	00	0	2	0	1	1	0
5121	7	1	1	1	2	1	1	2	1	5	0	1	1	12	1	1	0
5122	25	1	1	28	2	1	1	1 6	2	3	28	1	2	0	1	1	0
5123	9	1	1	9	1	1	2	0	0	4	10	1	1	13	1	3	0
5124	60	1	1	60	1	1	1	6	1	3	60	1	1	76	1	3	0
5125	21	1	1	21	2	1	1	3 6	2	3	30	1	2	0	1	1	0
5126	30	1	1	30	1	1	2	0	0	5	21	1	1	12	1	3	0
5127	13	1	2	14	2	1	2	0	0	1	1	1	2	0	1	1	0
5128	8	1	1	10	2	1	2	0	0	1	10	1	2	0	1	1	0
5129	14	1	1	14	1	1	1	6	1	2	10	1	2	0	1	1	0
51210	22	1	1	30	1	1	1	1 2	2	6	7	1	2	0	1	1	0
5131	0 0	1	1	1	2	1	2	0	0	0	0	1	1	12	1	3	0
5132	0 0	1	1	1	2	1	2	0	0	5	0	1	2	0	1	1	0
5133	0 0	1	1	1	2	1	2	0	0	5	0	1	2	0	1	1	0
5134	19	1	1	1	1	1	2	0	0	5	1	1	2	0	1	1	0
5135	30	1	1	1	2	1	2	0	0	2	0	1	1	12	1	1	0
5136	18	1	1	1	2	1	1	1	1	2	60	1	1	1	1	1	0
5137	28	1	2	1	2	1	1	5.6	2	2	28	1	1	25	1	1	0
5138	41	1	1	1	2	1	1	2	1	6	41	1	2	0	1	1	0
5139	16	1	1	1	2	1	2	0	0	4	25	1	1	1	1	1	0
51310	42	1	1	1	2	1	2	0	0	1	16	1	1	1, 4, 26	1	1	0
5141	0	1	1	1	1	1	2	0	0	1	0	1	2	0	1	1	0
5142	24	1	1	1	2	1	1	6.3	3	3	34	1	1	3	1	1	0
5143	7	1	2	2	2	1	2	0	0	5	00	0	2	0	1	4	0
5144	20	1	1	1	1	1	1	1	1	2	0	2	2	0	1	1	0
5145	22	1	1	30	1	1	1	1 2	2	6	7	1	2	0	1	1	0
5146	0 0	1	1	1	2	1	2	0	0	0	0	1	1	12	1	3	0
5147	0 0	1	1	1	2	1	2	0	0	5	0	1	2	0	1	1	0
5148	15	1	1	1	1	1	1	6	1	2	21	1	2	0	1	1	0
5149	1	1	2	1	1	1	1	2	4	2	0	0	2	0	1	1	0
51410	30	1	1	1	1	1	1	6	1	2	0	0	1	10	1	1	0
5151	7	1	1	1	1	1	1	6	4	4	1	7	2	0	1	11	0
5152	7	1	1	2	1	1	2	0	0	3	0	1	1	12	1	1	0
5153	10	1	1	2	1	1	1	2	1	3	0	0	2	0	1	1	0
5154	15	1	1	1	1	1	1	6	4	4	0	0	2	0	1	1	0
5155	24	1	2	1	1	1	1	3	5	6	0	1	2	0	1	1	0
5156	2	1	1	1	1	1	1	1	1	3	0	4	1	14	1	1	0
5157	21	1	2	1	1	1	1	1	4	3	2	1	2	0	1	1	0
5158	23	1	2	1	1	1	2	0	0	3	7	1	2	0	1	1	0
5159	15	1	2	1	1	1	1	6	1	3	45	1	2	0	1	1	0
51510	0	1	1	1	1	1	1	1	1	3	0	4	2	0	1	1	0
5161	9	1	2	1	1	1	1	1	2	4	8	1	2	0	1	1	0
5162	0	1	2	1	1	1	1	6	1	4	0	1	2	0	1	1	0
5163	5	1	2	1	1	1	2	0	0	2	5	1	2	0	1	1	0
5164	15	1	2	1	1	1	2	0	0	3	1	1	2	0	1	1	0
5165	16	1	1	1	1	1	1	1	3	3	7	1	2	0	1	1	0
5166	6	1	1	1	2	1	2	0	0	1	1	1	2	0	1	1	0
5167	17	1	1	1	1	1	2	0	0	2	5	2	1	14	1	1	0
5168	4	1	1	1	2	1	1	1	7	2	66	1	2	0	1	1	0
5169	4	1	1	1	2	1	2	0	0	1	5	1	2	0	1	1	0
51610	7	1	1	1	2	1	1	6	0	2	24	1	2	0	1	1	0
5171	34	1	1	21	2	1	2	0	0	2	12	1	2	0	1	1	0
5172	6	1	1	28	1	1	1	5	1	2	2	1	2	0	1	1	0
5173	1	1	1	30	1	1	2	0	0	2	30	2	2	0	1	1	0
5174	8	1	1	14	1	1	2	0	0	7	3	1	1	32	1	1	0
5175	6	1	2	7	1	1	2	0	0	3	1	1	1	26	1	3	0
5176	15	1	1	30	2	1	2	0	0	4	1	1	2	0	1	1	0
5177	5	1	1	28	1	1	1	10	1	6	3	4	2	0	1	1	0
5178	13	1	1	31	1	1	2	0	0	9	15	1	1	14	1	3	0
5179	22	1	2	55	1	1	1	1 2	3	5	14	1	1	1 26	1	1	0
51710	34	1	1	21	2	1	2	0	0	2	12	1	2	0	1	1	0
5181	20	1	1	17	1	1	1	1	2	3	8	4	2	0	1	1	0
5182	5	1	1	30	1	1	1	1 2	3	3	5	4	2	0	1	1	0
5183	15	1	1	14	2	1	2	0	0	3	1	1	1	8	1	1	0
5184	39	1	2	10	2	1	1	6	1	2	1	1	2	0	1	1	0
5185	35	1	1	30	2	1	1	6	1	1	30	1	1	1 8	1	1	0
5186	14	1	1	14	2	1	1	6	1	4	1	1	2	0	1	1	0
5187	46	1	1	18	2	1	2	0	0	4	5	1	1	13	1	1	0
5188	15	1	1	20	2	1	2	0	0	3	3	1	1	13	1	1	0
5189	17	1	1	15	2	1	1	2	1	5	1	1	2	0	1	1	0
51810	18	1	1	32	2	1	2	0	0	2	2	1	1	8	1	1	0
5191	59	1	1	28	2	1	2	0	0	3	28	1	1	13 7	1	1	0
5192	0	1	1	25	2	1	2	0	0	2	2	1	2	0	1	1	0
5193	21	1	2	15	1	1	1	3 6	3	3	0	1	1	12 36	1	1	0
5194	18	1	1	18	1	1	2	0	0	0	0	4	2	0	1	1	0
5195	00	1	1	10	2	1	1	6	1	3	00	0			1	4	0
5196	26	1	2	28	2	4	2	0	0	3	34	1	1	1 8 26	1	1
5197	11	1	2	20	1	1	2	0	0	3	0	0	1	14 27	1	3	0
5198	00	1	1	12	1	1	1	3 6	2	4	0	0	1	12 8 7	1	1	0
5199	16	1	2	21	1	1	2	0	0	2	0	1	1	8 14	1	3	0
51910	13	1	1	21	2	1	2	0	0	1	5	1	2	0	1	1	0
5201	15	1	2	10	1	1	1	1 3 6 9 13	5	3	0	1	1	$	1	1	0
5202	0	1	2	30	1	1	1	1 4	3	3	9	1	2	0	1	1	0
5203	16	1	2	30	2	1	1	6	1	2	15	1	2	0	1	1	0
5204	15	1	1	37	1	1	1	6	1	3	5	1	2	0	1	1	0
5205	33	1	1	41	2	1	1	1 2	3	3	41	4	2	0	1	1	0
5206	17	1	1	17	2	1	1	1 2 10 9	6	6	0	2	2	0	1	1	0
5207	34	1	1	49	2	4	2	0	0	0	40	1	2	0	1	1	0
5208	12	1	1	31	1	1	1	3 6	3	3	5	1	2	0	1	1	0
5209	14	1	1	33	1	1	1	1	1	4	34	1	2	0	1	1	0
52010	13	1	1	10	1	1	1	13	1	2	1	1	1	8	1	1	0
5211	13	1	1	15	1	1	1	3 6	2	2	00	0	2	0	1	1	0
5212	31	1	1	15	2	1	1	6	1	1	15	1	2	0	1	1	0
5213	0	1	1	11	1	2	2	0	0	0	1	0	2	0	1	1	0
5214	13	1	1	18	1	1	1	3 6	2	2	2	1	1	13	1	1	0
5215	8	1	1	7	1	1	2	0	0	0	15	1	2	0	1	1	0
5216	11	1	1	10	1	1	2	0	0	2	2	1	2	0	1	1	0
5217	30	1	1	10	1	1	2	0	0	1	3	1	2	0	1	1	0
5218	7	1	1	30	1	1	1	3	1	2	3	1	2	0	1	1	0
5219	30	1	1	21	1	1	1	3 6	2	2	00	0	1	31	1	1	0
52110	7	1	1	30	1	1	2	0	0	0	0	1	2	0	1	1	0
5221	29	1	1	15	2	1	2	0	0	4	30	4	2	0	1	1	0
5222	5	1	1	21	2	1	1	6	1	4	4	1	2	0	1	1	0
5223	14	1	1	28	2	1	1	6	1	3	1	1	2	0	1	1	0
5224	9	1	1	15	2	1	2	0	0	1	3	1	2	0	1	1	0
5225	20	1	1	21	2	1	2	0	0	3	2	1	2	0	1	1	0
5226	12	1	1	28	2	1	2	0	0	0	1	1	2	0	1	1	0
5227	5	1	1	21	2	1	2	0	0	2	2	1	2	0	1	1	0
5228	16	1	2	21	2	1	1	6	1	4	1	1	2	0	1	1	0
5229	12	1	1	15	2	1	2	0	0	0	15	1	2	0	1	1	0
52210	10	1	1	14	2	1	2	0	0	5	1	1	2	0	1	1	0
5231	19	1	1	37	1	1	1	1 2	2	5	2	1	1	4 8	1	3	0
5232	17	1	1	2	1	1	2	0	0	4	00	1	2	0	1	1	0
5233	58	1	1	73	1	1	1	6	1	3	15	1	1	8	1	3	0
5234	26	1	1	32	2	1	2	0	0	4	2	1	1	13	1	3	0
5235	14	1	1	30	2	1	1	2	1	2	15	1	2	0	1	1	0
5236	30	1	1	40	1	1	2	0	0	4	10	1	1	8 13	1	3	0
5237	8	1	1	45	2	1	2	0	0	2	28	1	2	0	1	1	0
5238	6	1	2	28	2	1	2	0	0	2	28	1	2	0	1	1	0
5239	15	1	1	28	1	1	1	3 6	3	3	13	1	2	0	1	1	0
52310	10	1	1	15	1	1	1	1	1	2	3	1	2	0	1	1	0
5241	6	1	1	23	1	1	1	6	1	3	24	4	1	10	1	3	0
5242	2	1	1	30	1	1	2	0	0	1	8	1	1	7	1	3	0
5243	30	1	1	30	1	1	1	1	1	2	30	1	2	0	1	1	0
5244	22	1	1	28	2	1	2	0	0	2	20	1	2	0	1	1	0
5245	15	1	1	20	1	1	2	0	0	2	20	1	2	0	1	1	0
5246	22	1	1	24	1	1	2	0	0	3	0	1	2	0	1	1	0
5247	4	1	1	29	1	1	1	6	1	3	30	1	2	0	1	1	0
5248	3	1	1	30	1	4	2	0	0	4	14	1	2	0	1	1	0
5249	27	1	1	30	1	1	2	0	0	4	2	1	1	8 25	1	3	0
52410	7	1	1	21	1	1	2	0	0	2	21	1	2	0	1	1	0
5251	30	1	1	21	1	1	1	3 6	2	2	00	0	1	31	1	1	0
5252	7	1	1	30	1	1	2	0	0	0	0	1	2	0	1	1	0
5253	29	1	1	15	2	1	2	0	0	4	30	4	2	0	1	1	0
5254	5	1	1	21	2	1	1	6	1	4	4	1	2	0	1	1	0
5255	14	1	1	28	2	1	1	6	1	3	1	1	2	0	1	1	0
5256	9	1	1	15	2	1	2	0	0	1	3	1	2	0	1	1	0
5257	20	1	1	21	2	1	2	0	0	3	2	1	2	0	1	1	0
5258	12	1	1	28	2	1	2	0	0	0	1	1	2	0	1	1	0
5259	5	1	1	21	2	1	2	0	0	2	2	1	2	0	1	1	0
52510	16	1	2	21	2	1	1	6	1	4	1	1	2	0	1	1	0
5261	12	1	1	15	2	1	2	0	0	0	15	1	2	0	1	1	0
5262	9	1	1	16	1	1	1	2	1	3	1	2	2	0	1	1	0
5263	31	1	1	60	1	1	1	12	1	4	1	2	2	0	1	1	0
5264	16	1	1	20	1	1	1	6	1	2	1	1	1	1 8 14 26	1	3	0
5265	11	1	1	21	1	1	2	0	0	0	1	1	2	0	1	1	0
5266	19	1	1	45	1	1	1	1 4	3	4	30	1	1	2 13 74	1	3	0
5267	15	1	1	14	1	1	2	0	0	7	1	1	1	3 6 12	1	3	0
5268	17	1	1	21	1	4	2	0	0	3	1	1	2	0	1	1	0
5269	33	1	1	45	1	1	2	0	0	1	1	1	2	0	1	1	0
52610	21	1	1	30	1	1	2	0	0	4	1	1	2	0	1	1	0
5271	13	1	2	7	1	1	2	0	0	2	3	1	2	0	1	1	0
5272	11	1	2	10	1	1	1	6	1	4	0	4	2	0	1	1	0
5273	10	1	1	7	1	1	2	0	0	3	5	1	2	0	1	1	0
5274	9	1	2	7	1	1	2	0	0	7	7	1	2	0	1	1	0
5275	12	1	1	7	1	1	2	0	0	4	5	4	2	0	1	1	0
5276	10	1	2	5	1	1	2	0	0	3	5	1	2	0	1	1	0
5277	11	1	2	10	1	1	2	0	0	4	5	4	2	0	1	1	0
5278	14	1	1	10	1	1	2	0	0	7	10	1	2	0	1	1	0
5279	12	1	1	8	1	1	2	0	0	4	8	1	2	0	1	1	0
52710	7	1	2	1	1	1	2	0	0	3	7	1	2	0	1	1	0
5281	11	1	1	15	2	1	1	2 6	3	4	0	4	2	0	1	1	0
5282	20	1	1	15	2	1	1	1 2	2	4	0	2	2	0	1	1	0
5283	24	1	1	20	2	1	1	3 6	3	4	0	1	2	0	1	1	0
5284	14	1	1	17	2	1	1	1 2	3	4	15	1	2	0	1	1	0
5285	10	1	1	14	2	1	1	6	1	2	18	1	2	0	1	1	0
5286	11	1	1	20	2	1	1	3	1	2	20	1	2	0	1	1	0
5287	5	1	1	21	1	1	2	0	0	3	2	1	1	1 3 13	1	3	0
5288	5	1	1	11	2	1	1	6	1	1	20	1	2	0	1	1	0
5289	13	1	1	30	1	1	1	3 6	2	3	3	1	2	0	1	1	0
52810	12	1	1	20	1	1	2	0	0	4	1	2	2	0	1	1	0
5291	31	1	1	18	1	1	1	1 2	2	5	1	1	1	14	1	3	0
5292	15	1	1	20	2	1	2	0	0	1	1	1	2	0	1	1	0
5293	0	1	1	14	2	1	2	0	0	3	1	1	2	0	1	1	0
5294	26	1	1	14	2	1	2	0	0	4	15	1	2	0	1	1	0
5295	8	1	1	14	1	1	1	3 6	2	2	15	1	2	0	1	1	0
5296	3	1	1	45	1	1	1	3 6	2	5	20	1	2	0	1	1	0
5297	38	1	1	40	2	1	1	3	1	2	4	1	2	0	1	1	0
5298	31	1	1	31	2	1	1	3	1	2	4	1	2	0	1	1	0
5299	18	1	1	7	1	1	1	6	1	2	15	1	2	0	1	1	0
52910	37	1	1	37	2	1	2	0	0	0	2	1	2	0	1	1	0
5301	5	1	1	30	1	1	2	0	0	4	0	4	2	0	1	1	0
5302	15	1	1	31	1	1	1	4	1	7	32	4	2	0	1	1	0
5303	5	1	1	28	1	1	2	0	0	4	28	1	2	0	1	1	0
5304	19	1	1	17	1	1	2	0	0	3	2	2	1	14	1	3	0
5305	20	1	2	30	1	1	1	6	1	4	30	4	1	35	1	3	0
5306	21	1	1	2	1	1	1	3 6	2	7	0	4	2	0	1	1	0
5307	4	1	2	5	1	1	1	1	2	3	7	2	1	75	1	3	0
5308	21	1	1	21	1	1	2	0	0	3	38	1	2	0	1	1	0
5309	45	1	1	35	1	1	2	0	0	1	15	1	2	0	1	1	0
53010	11	1	1	7	1	1	1	3 6	2	2	00	0	2	0	1	4	0
5311	25	1	1	28	2	1	1	3 6 11	3	6	30	1	2	0	1	1	0
5312	25	1	1	28	2	1	1	1 6	2	3	28	1	2	0	1	1	0
5313	9	1	1	9	1	1	2	0	0	4	10	1	1	13	1	3	0
5314	60	1	1	60	1	1	1	6	1	3	60	1	1	76	1	3	0
5315	21	1	1	21	2	1	1	3 6	2	3	30	1	2	0	1	1	0
5316	30	1	1	30	1	1	2	0	0	5	21	1	1	12	1	3	0
5317	13	1	2	14	2	1	2	0	0	1	1	1	2	0	1	1	0
5318	8	1	1	10	2	1	2	0	0	1	10	1	2	0	1	1	0
5319	14	1	1	14	1	1	1	6	1	2	10	1	2	0	1	1	0
53110	22	1	1	30	1	1	1	1 2	2	6	7	1	2	0	1	1	0
5321	28	1	1	28	2	1	2	0	0	2	1	1	1	1 3 33	1	3	0
5322	4	1	1	60	2	1	2	0	0	1	0	4	2	0	1	1	0
5323	16	1	1	28	1	1	2	0	0	5	28	1	1	14 31	1	3	0
5324	9	1	1	30	1	1	2	0	0	3	0	4	1	14	1	3	0
5325	40	1	1	40	1	1	2	0	0	4	60	1	1	12 3	1	3	0
5326	29	1	1	31	1	1	2	0	0	2	31	1	2	0	1	1	0
5327	8	1	1	28	2	1	1	6	1	3	28	1	2	0	1	1	0
5328	16	1	1	10	1	1	2	0	0	1	0	4	1	12 8	1	3	0
5329	25	1	1	30	1	1	2	0	0	5	30	4	1	2 3	1	3	0
53210	15	1	1	30	2	1	2	0	0	2	1	1	1	32	1	3	0
5331	15	1	1	23	1	1	1	3 6	2	2	2	1	2	0	1	1	0
5332	10	1	1	21	2	1	1	3 6	2	2	7	1	2	0	1	1	0
5333	5	1	1	15	2	1	1	3 6 2	2	2	2	1	2	0	1	1	0
5334	11	1	1	15	2	1	1	3 6	2	4	4	1	2	0	1	1	0
5335	5	1	1	22	2	1	1	1 2	4	4	1	1	2	0	1	1	0
5336	12	1	1	15	2	1	1	6	1	2	3	1	2	0	1	1	0
5337	15	1	1	21	2	1	2	0	0	2	7	1	2	0	1	1	0
5338	11	1	1	15	2	1	1	3 6	2	4	1	1	2	0	1	1	0
5339	13	1	1	21	2	1	1	1 13	3	4	1	1	1	12	1	3	0
53310	7	1	1	2	1	1	1	6	1	5	11	1	1	4 /12	1	3	0
612	16	1	1	1	1	1	1	1	3	3	0	0	1	14	1	1	0
613	8	1	1	1	1	1	2	0	0	4	3	1	1	8	1	1	0
614	5	1	1	1	1	1	1	1	1	2	6	1	1	8/41	1	1	0
615	54	1	1	1	1	1	2	0	0	2	00	4	1	1/ 35 / 41	1	3	0
616	13	1	1	2	1	1	2	0	0	2	1	1	1	49	1	3	0
617	16	1	1	1	1	1	1	6	1	4	3	4	2	0	1	1	0
618	3	1	1	1	1	1	2	0	0	2	2	1	1	0	1	1	0
619	13	1	1	1	1	1	1	1	4	8	1	1	1	7	1	1	0
6110	20	1	1	1	1	1	1	1	3	3	4	1	2	0	1	1	0
621	5	1	1	1	2	2	2	0	0	0	60	1	1	20	1	1	0
622	30	1	1	1	2	1	1	2	1	3	43	1	1	7	1	1	0
623	40	1	1	1	2	1	1	5	1	3	34	4	1	32	1	1	0
624	0	1	1	1	2	1	2	0	0	6	60	1	2	0	1	1	0
625	15	1	1	1	2	1	2	0	0	4	43	1	1	32	1	1	0
626	25	1	1	1	2	1	2	0	0	4	25	1	2	0	1	1	0
627	9	1	1	1	2	1	1	3	3	5	7	4	1	1	1	1	0
628	0	2	2	1	1	1	1	1	2	3	28	1	2	0	1	1	0
629	60	1	1	1	2	1	2	0	0	3	15	1	2	0	1	1	0
6210	3	1	1	2	2	1	1	1	1	6	15	2	2	0	1	1	0
631	11	1	1	2	2	1	2	0	0	1	0	1	2	0	1	1	0
632	18	1	1	1	1	1	1	1	3	2	1	4	2	0	1	1	0
633	15	1	1	1	2	1	2	0	0	3	0	1	2	0	1	1	0
634	6	1	1	1	2	1	2	0	0	1	0	1	2	0	1	1	0
635	10	1	1	1	2	1	2	0	0	4	0	1	2	0	1	1	0
636	5	1	1	1	2	1	2	0	0	1	0	1	2	0	1	1	0
637	7	1	1	1	2	1	1	6	1	2	0	1	2	0	1	1	0
638	5	1	1	1	2	1	2	6	1	4	0	1	2	0	1	1	0
639	10	1	1	1	2	1	0	0	0	4	0	1	2	0	1	1	0
6310	4	1	1	1	2	1	2	0	0	3	0	1	2	0	1	1	0
641	4	1	1	1	2	1	1	1	1	3	0	1	2	0	1	1	0
642	30	1	1	1	1	1	2	0	0	1	0	1	1	9, 14, 52	1	3	0
643	0	1	1	1	1	1	1	1	2	3	0	0	2	0	1	1	0
644	6	1	1	2	1	1	1	6	1	3	10	1	1	9, 14	1	3	0
645	90	1	1	1	1	1	2	0	0	1	15	4	1	57	1	3	0
646	12	1	1	1	1	1	2	0	0	3	0	4	1	5	1	3	0
647	8	1	1	1	1	1	1	5	1	3	3	4	1	8, 13	1	3	0
648	5	1	1	1	1	1	1	6	1	2	0	1	1	13	1	3	0
649	15	1	1	1	1	1	2	0	0	2	0	1	2	0	1	1	0
6410	9	1	1	1	1	1	1	9	4	4	0	4	2	0	1	1	0
651	15	1	1	1	1	1	1	5	2	4	21	1	2	0	1	1	0
652	31	1	1	1	1	1	2	0	0	2	40	1	1	1	1	3	0
653	40	1	1	1	1	1	2	2	4	4	40	4	1	11, 41	1	3	0
654	22	1	1	1	1	1	1	6	1	7	42	1	2	0	1	1	0
655	15	1	1	1	1	1	1	5	2	5	30	1	1	3	1	3	0
656	26	1	1	1	2	1	2	0	0	1	0	1	2	0	1	1	0
657	26	1	1	1	2	1	1	6	1	2	0	1	2	0	1	1	0
658	0	2	0	0	0	0	2	0	0	1	0	1	2	0	1	1	0
659	19	1	1	1	1	1	2	0	0	2	15	4	1	18	1	3	0
6510	18	1	1	1	1	1	2	0	0	7	15	4	1	7	1	3	0
661	7	1	1	1	1	1	1	1	3	6	53	1	1	14	1	1	0
662	4	1	2	2	1	1	1	6	1	3	2	4	1	14	1	1	0
663	0	1	1	1	1	1	1	2	0	5	5	1	2	0	1	1	0
664	5	1	1	1	1	1	2	0	0	2	2	1	1	10	1	1	0
665	0	1	1	1	1	1	2	0	0	2	1	4	2	0	1	1	0
666	4	1	2	1	1	1	1	1	4	4	1	1	1	26	1	1	0
667	10	1	1	1	1	1	2	0	0	4	13	1	2	0	1	1	0
668	0	1	1	1	1	1	1	3	5	5	1	1	2	0	1	1	0
669	15	1	1	1	2	1	1	3	1	3	45	1	1	1	1	3	0
6610	15	1	1	1	2	1	2	0	0	3	1	1	1	1	1	3	0
671	15	1	2	1	1	1	1	6	1	5	15	1	1	11	1	1	0
672	35	1	1	1	1	1	1	9	3	3	0	0	1	10	1	1	0
673	9	1	1	1	1	1	1	6	1	4	7	1	2	0	1	1	0
674	10	1	1	1	1	1	2	0	0	13	15	1	2	0	1	1	0
675	33	1	1	1	1	1	2	0	0	3	2	1	2	0	1	1	0
676	17	1	2	2	1	1	2	0	0	2	1	1	2	0	1	1	0
677	18	1	1	1	1	1	1	1	3	4	5	1	2	0	1	1	0
678	14	1	1	2	1	1	1	6	4	8	1	1	1	8	1	1	0
679	26	1	1	1	1	1	2	0	0	3	23	1	1	1	1	1	0
6710	28	1	1	1	1	1	2	0	0	2	7	1	1	14	1	1	0
681	12	1	1	1	1	1	1	6	1	3	0	1	1	8, 65	1	3	0
682	9	1	1	1	1	1	1	6	1	3	28	3	1	65	1	3	0
683	3	1	1	1	1	1	2	0	0	1	5	1	2	0	1	1	0
684	5	1	1	2	1	1	0	0	0	1	00	0	0	0	1	4	0
685	4	1	1	1	1	1	1	1	1	4	6	1	1	8,13,65	1	3	0
686	14	1	1	1	1	1	1	3.6	4	5	00	0	1	3,8,	1	4	0
687	25	1	1	1	1	1	1	1	1	2	0	3	1	3,8,65	1	3	0
688	14	1	1	2	1	1	1	2.6	2	4	00	4	1	8,3,65	1	3	0
689	2	1	1	2	1	1	2	0	0	1	1	1	2	0	1	1	0
6810	0	1	1	1	1	1	1	2	1	2	1	1	2	0	1	1	0
691	24	1	1	1	1	1	0	0	0	1	0	1	1	14	1	3	0
692	12	1	2	1	1	1	1	3.6	4	5	0	1	2	0	1	1	0
693	10	1	1	1	1	1	2	0	0	3	1	4	1	1	1	2	0
694	14	1	1	1	1	1	1	3,6,8	8	8	1	1	2	0	1	1	0
695	29	1	1	1	1	1	2	0	0	4	0	1	1	4	1	3	0
696	9	1	1	1	1	1	2	0	0	3	0	1	2	0	1	1	0
697	22	1	1	1	1	1	2	0	0	4	0	4	2	0	1	1	0
698	7	1	1	1	1	1	1	6	1	3	0	1	2	0	1	1	0
699	24	1	1	1	1	1	1	3.6	2	4	0	1	2	0	1	1	0
6910	10	1	1	1	1	1	2	0	0	3	8	4	1	68	1	3	0
6101	28	1	2	1	1	1	1	3.6	3	4	31	1	2	0	1	1	0
6102	16	1	1	1	2	1	2	0	0	2	3	1	1	12.34	1	3	0
6103	17	1	1	1	1	1	2	0	0	1	1	1	1	,9,27	1	3	0
6104	0	1	1	1	1	1	1	6	2	3	00	0	1	71	1	2	0
6105	10	1	1	2	1	1	2	0	0	10	0	1	2	0	1	1	0
6106	9	1	1	1	2	1	2	0	0	1	0	1	1	10	1	3	0
6107	13	1	1	1	2	4	1	9.1	4	5	1	1	2	0	1	1	0
6108	8	1	1	1	2	1	2	0	0	3	1	1	1	9	1	3	0
6109	20	1	1	1	2	1	2	0	0	1	2	1	1	5	1	3	0
61010	30	1	1	1	1	1	1	1	3	4	0	4	1	8.13	1	3	0
6111	12	1	2	1	1	1	1	5	1	5	10	1	2	0	1	1	0
6112	50	1	1	1	1	1	1	1	1	3	8	1	1	8	1	3	0
6113	9	1	1	1	1	1	1	10	1	2	10	1	1	8	1	3	0
6114	28	1	2	1	1	1	1	1	7	7	7	1	1	7	1	3	0
6115	31	1	1	1	1	1	1	2	2	5	20	4	1	8	1	3	0
6116	19	1	1	1	1	1	1	5	1	3	15	4	2	0	1	1	0
6117	10	1	1	1	1	1	1	6	2	4	10	1	2	0	1	1	0
6118	15	1	1	1	1	1	1	1	5	5	5	3	2	0	1	1	0
6119	6	1	1	1	2	1	1	1	1	5	60	1	1	14	1	3	0
61110	22	1	1	1	1	1	1	6	3	5	5	1	1	1	1	3	0
6121	22	1	1	1	2	1	1	3	3	3	30	1	2	0	1	1	0
6122	34	1	1	1	1	1	2	0	0	4	14	2	1	5	1	3	0
6123	5	1	1	1	2	1	1	0	0	3	15	1	1	1	1	1	0
6124	2	1	1	1	2	1	2	0	0	4	30	1	2	0	1	1	0
6125	2	1	1	1	2	1	2	0	0	2	30	1	1	0	1	1	0
6126	11	1	1	1	2	1	1	0	0	7	30	4	1	26	1	1	0
6127	30	1	1	2	2	1	2	0	0	0	30	1	2	0	1	1	0
6128	15	1	1	1	2	1	1	6	0	30	1	1	2	0	1	1	0
6129	18	1	1	1	2	2	1	6	0	3	15	1	2	0	1	1	0
61210	3	1	1	1	2	2	0	0	0	6	21	1		0	1	1	0
6131	7	1	1	1	2	1	1	2	3	3	1	1	2	0	1	1	0
6132	0	1	1	1	2	1	1	6	2	3	1	1	2	0	1	1	0
6133	21	1	2	1	1	1	1	6	2	3	0	0	2	0	1	1	0
6134	10	1	1	1	1	1	1	6	2	3	1	1	2	0	1	1	0
6135	14	1	2	2	1	1	1	1	2	4	0	0	2	0	1	1	0
6136	21	1	2	1	1	1	1	6	1	2	0	1	1	5	1	1	0
6137	40	1	1	1	1	1	2	0	0	0	0	1	1	67	1	1	0
6138	1	1	2	1	1	1	1	2	2	4	0	1	2	0	1	1	0
6139	3	1	1	1	1	1	2	0	0	3	1	1	2	0	1	1	0
61310	12	1	1	1	1	1	2	0	0	2	7	1	1	8	1	1	0
6141	17	1	1	1	1	1	2	0	0	6	0	0	2	0	1	1	0
6142	10	1	1	1	1	1	2	0	0	5	0	0	2	0	1	1	0
6143	15	1	1	1	1	1	2	0	0	2	60	1	2	0	1	1	0
618	17	1	1	1	2	2	2	0	0	0	25	1	2	0	1	1	0
6145	17	1	1	1	1	1	1	3	1	5	15	1	1	1	1	1	0
6146	16	1	1	1	1	1	1	3	1	4	50	1	2	0	1	1	0
6147	20	1	1	1	1	1	0	0	0	4	40	1	2	0	1	1	0
6148	17	1	1		1	1	0	0	0	5	20	1	2	0	1	1	0
6149	19	1	1	1	1	1	0	0	0	4	0	0	0	0	1	1	0
61410	16	1	1	1	1	1	0	0	0	3	0	0	2	0	1	1	0
6151	17	1	1	1	2	1	0	0	0	0	29	4	1	36	1	3	0
6152	15	1	2	1	2	1	0	0	0	2	0	1	2	0	1	1	0
6153	14	1	1	1	1	1	1	3	3	3	0	1	1	65	1	1	0
6154	13	1	1	1	1	1	0	0	0	1	28	4	1	12	1	1	0
6155	4	1	1	1	2	1	1	3	2	3	21	1	2	0	1	1	0
6156	15	1	1	1	2	1	1	3	2	3	21	1	1	1	1	1	0
6157	4	1	1	1	1	1	1	1	3	3	7	2	0	0	1	1	0
6158	5	1	1	1	2	1	1	3	3	6	1	1	1	8	1	1	0
6159	15	1	1	1	2	1	1	3	1	2	25	1	1	10	1	1	0
61510	3	1	1	1	2	1	1	1	5	5	0	4	2	0	1	1	0
6161	15	1	1	1	1	1	1	2	6	6	30	1	1	1	1	1	0
6162	30	1	1	1	1	1	1	3	5	8	0	0	1	33	1	1	0
6163	2	1	1	1	1	1	1	3	4	4	0	0	2	0	1	1	0
6164	25	1	1	1	1	1	1	6	1	2	21	1	2	0	1	1	0
6165	1	1	2	1	1	1	1	2	4	2	0	0	2	0	1	1	0
6166	30	1	1	1	1	1	1	6	1	2	0	0	1	10	1	1	0
6167	7	1	1	1	1	1	1	6	4	4	1	7	2	0	1	11	0
6168	7	1	1	2	1	1	2	0	0	3	0	1	1	12	1	1	0
6169	10	1	1	2	1	1	1	2	1	3	0	0	2	0	1	1	0
61610	15	1	1	1	1	1	1	6	4	4	0	0	2	0	1	1	0
6171	24	1	2	1	1	1	1	3	5	6	0	1	2	0	1	1	0
6172	2	1	1	1	1	1	1	1	1	3	0	4	1	14	1	1	0
6173	21	1	2	1	1	1	1	1	4	3	2	1	2	0	1	1	0
6174	23	1	2	1	1	1	2	0	0	3	7	1	2	0	1	1	0
6175	15	1	2	1	1	1	1	6	1	3	45	1	2	0	1	1	0
6176	0	1	1	1	1	1	1	1	1	3	0	4	2	0	1	1	0
6177	9	1	2	1	1	1	1	1	2	4	8	1	2	0	1	1	0
6178	0	1	2	1	1	1	1	6	1	4	0	1	2	0	1	1	0
6179	5	1	2	1	1	1	2	0	0	2	5	1	2	0	1	1	0
61710	15	1	2	1	1	1	2	0	0	3	1	1	2	0	1	1	0
6181	16	1	1	1	1	1	1	1	3	3	7	1	2	0	1	1	0
6182	6	1	1	1	2	1	2	0	0	1	1	1	2	0	1	1	0
6183	17	1	1	1	1	1	2	0	0	2	5	2	1	14	1	1	0
6184	4	1	1	1	2	1	1	1	7	2	66	1	2	0	1	1	0
6185	4	1	1	1	2	1	2	0	0	1	5	1	2	0	1	1	0
6186	7	1	1	1	2	1	1	6	0	2	24	1	2	0	1	1	0
6187	7	1	1	1	2	1	1	6	0	2	2	4	2	0	1	1	0
6188	5	1	1	1	2	1	2	0	0	2	2	1	2	0	1	1	0
6189	5	1	1	1	2	1	2	0	0	2	15	2	2	0	1	1	0
61810	7	1	1	1	1	1	1	0	0	2	1	0	2	0	1	1	0
6191	16	1	1	1	1	1	1	1.2	3	4	7	1	2	0	1	1	0
6192	6	1	1	1	2	1	2	0	0	1	1	1	2	0	1	1	0
6193	17	1	1	21	1	1	2	0	0	3	5	2	1	9,14,72	1	3	0
6194	4	1	1	1	2	1	1	1,2,12,13	7	8	66	1	2	0	1	1	0
6195	4	1	1	1	2	1	2	0	0	1	5	1	2	0	1	1	0
6196	7	1	1	1	2	1	1	6	1	2	24	1	2	0	1	1	0
6197	7	1	1	1	2	1	1	5.6	2	2	2	4	2	0	1	1	0
6198	5	1	1	1	2	1	2	0	0	2	2	1	2	0	1	1	0
6199	5	1	1	1	2	1	2	0	0	2	15	1	2	0	1	1	0
61910	7	1	1	1	1	1	1	0	0	2	1	0	2	0	1	1	0
6201	21	1	0	0	0	1	2	6	0	2	0	3	1	9,12,14	1	3	0
6202	31	1	1	2	2	1	2	0	0	4	45	4		26	1	3	0
6203	13	1	2	2	1	1	2	0	0	7	15	1	1	14	1	3	0
6204	15	1	2	2	1	4	2	0	0	1	15	1	2	0	1	1	0
6205	41	1	1	1	1	1	2	0	0	1	41	1	1	11, 77	1	2	0
6206	15	1	1	1	1	1	2	0	0	5	0	0	2	0	2	0	1
6207	18	1	1	1	1	1	2	0	0	3	10	1	2	0	1	1	0
6208	14	1	1	2	1	1	0	0	0	3	11	1	2	0	1	1	0
6209	19	1	1	1	2	1	2	0	0	2	25	1	1	14	1	3	0
62010	18	1	1	1	2	1	2	0	0	2	25	1	2	0	1	1	0
6211	34	1	1	1	1	1	1	12	1	4	0	2	1	65	1	1	0
6212	21	1	1	1	2	1	1	2	1	4	2	1	2	0	1	1	0
6213	12	1	1	1	2	1	2	0	0	4	1	1	1	3	1	1	0
6214	16	1	2	2	1	1	1	3	1	4	2	1	1	12	1	1	0
6215	36	1	1	1	2	1	2	0	0	1	1	1	1	8	1	1	0
6216	18	1	1	1	1	1	1	1	1	2	5	1	2	0	1	1	0
6217	48	1	1	1	2	1	2	0	0	5	15	1	1	2	1	1	0
6218	15	1	1	1	2	1	1	6	3	3	20	1	1	7	1	1	0
6219	23	1	2	1	1	1	2	0	0	3	0	1	1	4	1	1	0
62110	15	1	1	1	2	1	1	7	1	2	0	1	1	37	1	1	0
6221	54	1	2	1	1	1	2	0	0	3	5	1	2	0	1	1	0
6222	19	1	2	2	1	1	1	6	1	2	20	1	1	13	1	1	0
6223	16	1	1	1	1	1	2	0	0	3	5	1	2	0	1	1	0
6224	24	1	1	1	1	1	2	0	0	4	36	1	1	80	1	1	0
6225	26	1	1	1	2	1	2	0	0	2	2	1	1	13	1	3	0
6226	27	1	1	1	2	1	1	1	1	1	7	1	1	7	1	1	0
6227	19	1	1	1	2	1	2	0	0	1	1	3	2	0	1	1	0
6228	21	1	1	1	1	1	2	0	0	6	7	4	1	81	1	3	0
6229	31	1	1	1	2	1	2	0	0	3	4	1	1	13	1	3	0
62210	8	1	1	1	2	1	2	0	0	2	1	1	1	1	1	3	0
6231	15	1	1	1	1	1	1	9	1	7	9	1	2	0	1	1	0
6232	25	1	1	1	1	1	1	1,2,12,13	6	4	6	4	2	0	1	1	0
6233	22	1	1	1	1	1	1	1,2,4	6	6	0	4	1	64	1	2	0
6234	19	1	1	1	1	1	1	1,9,10	6	2	1	1	1	8	1	2	0
6235	21	1	1	1	1	1	1	3.6	2	4	0	0	1	2.8	1	2	0
6236	26	1	1	1	2	1	1	3	1	1	1	1	1	1,13,40	1	2	0
6237	30	1	2	1	1	1	1	3.6	2	3	00	0	2	0	1	1	0
6238	33	1	1	1	2	1	2	0	0	7	4	1	1	13.21	1	2	0
6239	34	1	1	1	2	1	2	0	0	2	2	1	1	8,9,14,27	1	4	0
62310	13	1	2	1	1	1	1	1	2	2	5	1	1	8	1	1	0
6241	12	1	1	2	1	1	2	0	0	1	0	1	1	24	1	3	0
6242	18	1	1	1	2	1	2	0	0	2	30	1	2	0	1	1	0
6243	19	1	1	1	2	1	2	0	0	1	23	1	2	0	1	1	0
6244	42	1	1	1	1	1	1	6	3	3	0	1	2	0	1	1	0
6245	42	1	1	1	1	1	1	5	5	3	41	1	2	0	1	1	0
6246	35	1	1	1	1	1	2	0	0	3	7	1	2	0	1	1	0
6247	14	1	1	1	1	1	2	0	0	1	0	1	1	24	1	3	0
6248	12	1	1	1	1	1	2	2	0	1	21	1	1	24	1	3	0
6249	11	1	1	1	1	1	1	6	1	3	24	4	1	14	1	3	0
62410	18	1	1	1	2	1	2	0	0	0	0	1	2	0	1	1	0
6251	3	1	1	1	1	1	1	3.6	2	2	00	0	2	0	1	1	0
6252	35	1	1	1	1	1	1	1.4	2	2	0	1	1	7	1	3	0
6253	35	1	1	1	1	1	1	1	1	4	0	1	1	4	1	1	0
6254	14	1	1	1	1	1	2	0	0	6	1	1	1	78	1	1	0
6255	17	1	1	1	2	1	1	1.3	4	4	3	1	1	4	1	1	0
6256	30	1	1	1	1	1	1	3.6	2	8	1	1	1	8.35	1	3	0
6257	45	1	1	1	1	1	2	0	0	4	0	1	1	4	1	3	0
6258	10	1	1	1	1	1	2	0	0	0	7	1	1	34	1	3	0
6259	15	1	1	1	1	1	1	14	1	4	00	3	2	0	1	1	0
62510	15	1	1	1	1	1	2	0	0	2	2	1	2	0	1	1	0
6261	38	1	1	1	1	1	2	0	0	1	1	1	1	3	1	3	0
6262	28	1	1	1	2	1	2	0	0	4	4	1	1	1	1	3	0
6263	34	1	1	1	1	1	1	3	1	2	19	4	1	1	1	3	0
6264	21	1	1	1	1	1	2	0	0	6	3	1	2	0	1	1	0
6265	21	1	1	1	2	1	2	0	0	3	15	1	2	0	1	1	0
6266	27	1	1	1	2	1	1	2	1	5	7	1	1	4	1	3	2
6267	52	1	1	1	1	1	1	3.6	6	6	38	1	1	1	1	3	0
6268	45	1	1	1	1	1	2	0	0	3	1	1	1	35.72	1	3	0
6269	15	1	1	1	1	1	2	0	0	3	0	4	1	39	1	3	0
62610	17	1	1	1	1	1	2	0	0	5	1	4	1	1	1	3	0
6271	27	1	1	1	1	1	1	3.6	2	3	5	1	2	0	1	1	0
6272	0	1	1	1	1	1	1	2.3	2	2	5	1	2	0	1	1	0
6273	11	1	1	1	1	1	1	12	1	3	7	1	2	0	1	1	0
6274	21	1	2	1	2	1	2	0	0	3	15	1	2	0	1	1	0
6275	52	1	1	1	1	1	2	0	0	2	15	1	1	13	1	3	0
6276	10	1	2	1	1	1	1	1	6	7	21	1	2	0	1	1	0
6277	30	1	2	1	1	1	2	0	0	2	3	1	2	0	1	1	0
6278	3	1	1	1	2	1	2	0	0	1	2	4	2	0	1	1	0
6279	29	1	1	1	2	1	2	0	0	5	14	1	1	15	1	2	0
62710	10	1	2	2	1	1	1	5	1	2	00	0	2	0	1	4	0
6281	15	1	1	1	1	1	1	6	2	3	0	1	1	1	1	1	0
6282	13	1	1	1	1	1	1	6	4	12	30	1	2	0	1	1	0
6283	48	1	1	1	2	1	1	6	1	6	15	1	2	0	1	1	0
6284	45	1	1	1	1	1	2	0	0	4	15	1	1	8	1	2	0
6285	23	1	1	1	2	1	2	0	0	5	3	1	1	14	1	1	0
6286	19	1	1	1	2	1	1	1	4	6	3	1	1	10	1	1	0
6287	14	1	1	1	1	1	1	6	2	3	60	1	2	0	1	1	0
6288	37	1	1	1	1	1	2	0	0	4	1	1	2	0	1	1	0
6289	21	1	1	1	2	1	2	0	0	6	10	1	1	50	1	3	0
62810	29	1	2	1	1	1	1	4	1	6	1	2	1	10	1	2	0
6291	15	1	1	1	2	1	2	0	0	1	1	1	1	8	1	3	0
6292	30	1	1	1	2	1	1	2	1	4	2	1	1	1,24,40	1	3	0
6293	7	1	1	1	2	1	1	1	1	4	10	1	2	0	1	1	0
6294	14	1	1	1	1	1	2	0	0	2	0	1	1	36	1	3	0
6295	19	1	1	2	1	1	2	0	0	4	0	1	1	1,12,20	1	3	0
6296	17	1	1	1	2	1	2	0	0	3	3	4	2	0	1	1	0
6297	17	1	1	1	2	1	2	0	0	2	1	1	1	8	1	3	0
6298	15	1	1	1	1	1	2	0	0	5	0	1	1	4	1	3	0
6299	10	1	1	1	2	1	2	0	0	4	0	1	1	36	1	3	0
62910	15	1	1	1	2	1	2	0	0	4	1	1	1	8.12	1	3	0
6301	15	1	1	1	2	1	2	0	0	1	10	1	1	13	1	1	0
6302	7	1	1	1	1	1	2	0	0	3	7	1	2	0	1	1	0
6303	16	1	1	1	1	1	2	0	0	2	2	4	2	0	1	1	0
6304
6305	10	1	1	1	1	1	2	0	0	4	7	1	2	0	1	1	0
6306	4	1	1	1	1	1	2	0	0	4	3	1	2	0	1	1	0
6307	8	1	1	1	2	1	2	0	0	3	20	1	2	0	1	1	0
6308	10	1	2	1	1	1	1	5	3	3	90	2	1	12	1	3	0
6309	1	1	1	1	1	1	2	0	0	4	30	1	1	14	1	3	0
63010	7	2	0	0	0	0	1	5	1	3	00	0	1	1	1	3	0
6311	0	1	1	1	2	4	2	0	0	0	0	1	1	10	1	1	0
6312	9	1	1	1	1	1	2	0	0	1	20	1	1	14	1	3	0
6313	35	1	1	1	2	1	2	0	0	3	20	1	1	1	1	3	0
6314	15	1	1	1	2	1	1	2	2	5	0	1	1	1	1	3	0
6315	3	1	1	1	1	1	1	3.6	2	10	0	1	2	0	1	1	0
6316	11	1	1	1	2	1	1	3.6	2	2	0	1	1	4	1	13	0
6317	10	1	1	1	2	1	2	0	0	0	0	1	1	1	1	3	0
6318	24	1	1	1	1	1	2	0	0	3	0	1	2	0	1	1	0
6319
63110	35	1	1	1	1	1	2	0	0	3	0	1	2	0	1	1	0

## Sheet: Bloque 6
Código del paciente	Tos	Esputo	Disnea	Hipoxia	Hemoptisis	Respiratorios no específicos	Disfagia	Rinorrea (otros sintomas nasales)	Disgeusia	Anosmia	Fiebre ≥ 38° C	Temeratura baja	Escalofrios	Resfriado comun	Mialgia y/o artralgia	Mialgia y/o fatiga	Fatiga	Cefalea	Náusea/Vómito	Obstrucción nasal	Estornudos	Odinofagia	Mareo	Diarrea	Dolor abdominal	Lesiones cutáneas	Lesiones hemáticas	Otro	Otro: Dolor de espalda	Otro: Edema	Otro: Epistaxis	Otro: Migraña	Otro: Dolor ocular	Otro: Opresión torácica	Otro: Taponamiento de oido	Otro: Hiperacusia	Otro: Sudoración nocturna	Otro: Mastalgia	Otro: Ciclo menstrual irregular	Otro: Ardor ocular	Otro: Picazón ocular	Otro: Taquicardia	Otro: Hiperhidrósis	otalgia	lengua morada	hemiparesia	absceso retroauricular	Falta de sueño	Astenopía
	1=si;2=No	1=si;2=No	1=si;2=No	1=si;2=No	1=si;2=No	1=si;2=No	1=si;2=No	1=si;2=No	1=si;2=No	1=si;2=No	1=si;2=No	1=si;2=No	1=si;2=No	1=si;2=No	1=si;2=No	1=si;2=No	1=si;2=No	1=si;2=No	1=si;2=No	1=si;2=No	1=si;2=No	1=si;2=No	1=si;2=No	1=si;2=No	1=si;2=No	1=si;2=No	1=si;2=No	1=si;2=No	1=si;2=No	1=si;2=No	1=si;2=No	1=si;2=No	1=si;2=No	1=si;2=No	1=si;2=No	1=si;2=No	1=si;2=No	1=si;2=No	1=si;2=No	1=si;2=No	1=si;2=No	1=si;2=No	1=si;2=No	1=si;2=No	1=si;2=No	1=si;2=No	1=si;2=No	1=si;2=No	1=si;2=No
211	1	1	2	2	2	2	2	2	1	1	1	2	2	2	1	1	2	1	2	2	1	2	2	2	2	2	2	2	2	2	2	2	2	2	2	2	2	2	2	2	2	2	2	2	2	2	2	2	2
212	1	2	1	1	2	2	2	1	1	1	1	2	1	1	1	1	1	1	2	2	2	2	2	2	1	1	2	2	2	2	2	2	2	2	2	2	2	2	2	2	2	2	2	2	2	2	2	2	2
213	1	2	2	2	2	2	2	2	1	1	1	2	2	2	1	2	2	1	2	2	1	2	2	2	1	2	2	2	2	2	2	2	2	2	2	2	2	2	2	2	2	2	2	2	2	2	2	2	2
214	1	2	2	2	2	2	2	2	2	1	2	2	2	2	1	2	2	2	2	2	2	2	2	2	2	2	2	2	2	2	2	2	2	2	2	2	2	2	2	2	2	2	2	2	2	2	2	2	2
215	1	1	2	2	2	2	2	2	2	2	1	2	1	1	2	1	2	1	2	2	1	2	2	2	2	2	2	2	2	2	2	2	2	2	2	2	2	2	2	2	2	2	2	2	2	2	2	2	2
216	1	2	2	2	2	2	2	2	1	1	2	2	1	1	2	2	1	1	2	2	1	2	2	2	1	2	2	2	2	2	2	2	2	2	2	2	2	2	2	2	2	2	2	2	2	2	2	2	2
217	1	1	2	2	2	2	2	2	1	1	1	2	1	1	2	1	2	1	2	2	1	2	2	2	2	2	2	2	2	2	2	2	2	2	2	2	2	2	2	2	2	2	2	2	2	2	2	2	2
218	1	2	2	2	2	2	2	2	1	1	1	2	1	1	1	1	2	1	2	2	2	2	2	1	1	2	2	2	2	2	2	2	2	2	2	2	2	2	2	2	2	2	2	2	2	2	2	2	2
219	1	2	1	2	1	2	2	2	2	2	1	2	1	2	1	1	2	1	2	2	1	2	2	2	2	1	2	2	2	2	2	2	2	2	2	2	2	2	2	2	2	2	2	2	2	2	2	2	2
2110	1	2	2	2	2	2	2	2	1	1	1	2	1	2	1	1	1	1	2	2	2	2	2	1	2	2	2	1	1	2	2	2	2	2	2	2	2	2	2	2	2	2	2	2	2	2	2	2	2
221	2	2	2	2	2	2	2	2	2	1	2	2	2	2	2	2	2	2	2	2	2	1	1	2	2	2	2	2	2	2	2	2	2	2	2	2	2	2	2	2	2	2	2	2	2	2	2	2	2
222	2	2	2	2	2	2	1	1	1	1	1	2	1	1	1	1	1	1	2	1	1	2	2	1	1	2	2	2	2	2	2	2	2	2	2	2	2	2	2	2	2	2	2	2	2	2	2	2	2
223	2	2	2	2	2	2	2	2	2	2	2	2	1	1	2	2	2	2	2	2	2	2	2	2	2	2	2	2	2	2	2	2	2	2	2	2	2	2	2	2	2	2	2	2	2	2	2	2	2
224	2	2	2	2	2	2	2	1	1	1	2	2	2	2	2	2	2	2	2	2	2	2	2	2	2	2	2	2	2	2	2	2	2	2	2	2	2	2	2	2	2	2	2	2	2	2	2	2	2
225	1	2	2	2	1	2	2	2	2	1	2	2	1	1	1	2	2	1	1	2	1	1	1	1	1	2	2	2	2	2	2	2	2	2	2	2	2	2	2	2	2	2	2	2	2	2	2	2	2
226	1	2	2	2	1	2	2	2	2	1	2	2	2	1	1	2	2	1	1	2	1	1	1	1	1	2	2	2	2	2	2	2	2	2	2	2	2	2	2	2	2	2	2	2	2	2	2	2	2
227	1	1	2	1	2	1	2	1	1	1	2	2	1	1	1	1	1	2	2	1	1	2	2	1	1	2	2	2	2	2	2	2	2	2	2	2	2	2	2	2	2	2	2	2	2	2	2	2	2
228	2	2	1	1	2	2	1	1	2	2	2	2	1	1	1	1	1	1	2	2	2	1	1	1	1	2	2	2	2	2	2	2	2	2	2	2	2	2	2	2	2	2	2	2	2	2	2	2	2
229	1	1	2	2	1	2	2	1	1	1	1	2	1	1	1	1	1	1	1	1	1	2	1	1	2	2	2	2	2	2	2	2	2	2	2	2	2	2	2	2	2	2	2	2	2	2	2	2	2
2210	1	2	1	2	2	2	1	1	1	1	1	2	2	1	1	1	1	1	2	2	1	1	2	2	2	2	2	2	2	2	2	2	2	2	2	2	2	2	2	2	2	2	2	2	2	2	2	2	2
231	1	2	1	2	2	2	2	2	1	1	1	2	1	2	2	2	1	1	2	2	2	1	2	2	2	2	2	2	2	2	2	2	2	2	2	2	2	2	2	2	2	2	2	2	2	2	2	2	2
232	2	2	2	2	2	2	2	2	2	2	2	2	2	2	2	2	2	2	2	2	2	2	2	2	2	2	2	2	2	2	2	2	2	2	2	2	2	2	2	2	2	2	2	2	2	2	2	2	2
233	1	2	2	2	2	2	2	2	2	2	1	2	2	2	2	2	2	2	2	2	2	2	2	2	2	2	2	2	2	2	2	2	2	2	2	2	2	2	2	2	2	2	2	2	2	2	2	2	2
234	1	2	1	2	2	2	1	2	1	2	1	2	2	2	2	2	2	1	2	2	2	2	2	2	2	2	2	2	2	2	2	2	2	2	2	2	2	2	2	2	2	2	2	2	2	2	2	2	2
235	1	2	1	2	2	2	1	2	1	2	1	2	2	2	2	1	2	1	2	2	2	2	2	2	2	2	2	2	2	2	2	2	2	2	2	2	2	2	2	2	2	2	2	2	2	2	2	2	2
236	1	2	1	2	2	2	1	2	2	2	1	2	2	2	1	2	2	1	2	2	2	2	2	2	2	2	2	2	2	2	2	2	2	2	2	2	2	2	2	2	2	2	2	2	2	2	2	2	2
237	2	2	2	2	2	2	2	2	2	2	2	2	2	2	2	2	2	2	2	2	2	2	2	2	2	2	2	2	2	2	2	2	2	2	2	2	2	2	2	2	2	2	2	2	2	2	2	2	2
238	2	2	2	2	2	2	2	2	2	2	2	2	2	2	2	2	2	2	2	2	2	2	2	2	2	2	2	2	2	2	2	2	2	2	2	2	2	2	2	2	2	2	2	2	2	2	2	2	2
239	2	2	2	2	2	2	2	2	2	2	2	2	2	2	2	2	2	2	2	2	2	2	2	2	2	2	2	2	2	2	2	2	2	2	2	2	2	2	2	2	2	2	2	2	2	2	2	2	2
2310	2	2	2	2	2	2	2	2	2	2	2	2	2	2	2	2	2	2	2	2	2	2	2	2	2	2	2	2	2	2	2	2	2	2	2	2	2	2	2	2	2	2	2	2	2	2	2	2	2
241	1	1	1	2	2	2	2	2	2	1	1	2	1	2	1	2	1	1	1	2	2	2	2	1	2	2	2	2	2	2	2	2	2	2	2	2	2	2	2	2	2	2	2	2	2	2	2	2	2
242	1	2	1	2	2	2	2	2	2	2	2	2	2	2	1	2	2	1	2	2	2	2	2	2	2	2	2	2	2	2	2	2	2	2	2	2	2	2	2	2	2	2	2	2	2	2	2	2	2
243	1	2	2	2	2	2	2	2	2	1	1	2	1	2	1	2	2	1	1	2	2	2	2	1	1	2	2	2	2	2	2	2	2	2	2	2	2	2	2	2	2	2	2	2	2	2	2	2	2
244	1	2	2	2	2	2	2	2	2	1	2	2	2	2	2	2	2	1	2	2	2	2	2	2	2	2	2	2	2	2	2	2	2	2	2	2	2	2	2	2	2	2	2	2	2	2	2	2	2
245	2	1	1	2	2	1	1	1	1	1	2	2	2	1	1	1	1	1	2	2	2	1	1	1	1	2	2	2	2	2	2	2	2	2	2	2	2	2	2	2	2	2	2	2	2	2	2	2	2
246	2	2	2	2	2	2	2	2	2	2	2	2	2	2	2	2	2	2	2	2	2	2	2	2	2	2	2	2	2	2	2	2	2	2	2	2	2	2	2	2	2	2	2	2	2	2	2	2	2
247	2	2	2	2	2	2	2	2	2	2	2	2	2	2	2	2	2	2	2	2	2	2	2	2	2	2	2	2	2	2	2	2	2	2	2	2	2	2	2	2	2	2	2	2	2	2	2	2	2
248	2	2	2	2	2	2	2	2	2	2	2	2	2	2	2	2	2	1	2	2	2	2	2	2	2	2	2	2	2	2	2	2	2	2	2	2	2	2	2	2	2	2	2	2	2	2	2	2	2
249	2	2	2	2	2	2	2	2	2	2	2	2	2	2	2	2	2	2	2	2	2	2	2	2	2	2	2	2	2	2	2	2	2	2	2	2	2	2	2	2	2	2	2	2	2	2	2	2	2
2410	1	2	2	2	2	2	2	2	2	1	1	2	1	1	1	2	2	1	2	2	1	2	2	1	2	2	2	2	2	2	2	2	2	2	2	2	2	2	2	2	2	2	2	2	2	2	2	2	2
251	2	2	2	2	2	2	2	1	1	2	1	2	1	1	1	2	2	1	2	2	2	2	1	1	1	2	2	2	2	2	2	2	2	2	2	2	2	2	2	2	2	2	2	2	2	2	2	2	2
252	1	2	2	2	2	2	1	2	1	1	2	2	1	2	2	2	1	2	2	1	2	2	2	1	2	2	2	2	2	2	2	2	2	2	2	2	2	2	2	2	2	2	2	2	2	2	2	2	2
253	1	2	1	2	2	2	2	1	2	1	1	2	1	1	1	1	1	1	1	1	1	1	1	2	2	2	2	2	2	2	2	2	2	2	2	2	2	2	2	2	2	2	2	2	2	2	2	2	2
254	1	2	1	2	2	2	1	1	1	1	1	2	1	1	1	1	1	1	2	1	1	1	2	1	2	2	2	2	2	2	2	2	2	2	2	2	2	2	2	2	2	2	2	2	2	2	2	2	2
255	1	2	1	1	2	2	2	2	1	1	1	2	2	2	1	1	1	1	2	2	2	2	2	2	2	2	2	2	2	2	2	2	2	2	2	2	2	2	2	2	2	2	2	2	2	2	2	2	2
256	1	2	1	1	2	2	1	2	2	2	1	2	2	2	1	1	1	1	2	2	2	1	2	2	2	2	2	2	2	2	2	2	2	2	2	2	2	2	2	2	2	2	2	2	2	2	2	2	2
257	1	2	1	1	2	2	1	2	1	1	1	2	2	2	1	1	1	1	2	2	2	2	2	2	2	2	2	2	2	2	2	2	2	2	2	2	2	2	2	2	2	2	2	2	2	2	2	2	2
258	1	2	1	1	2	2	1	2	1	2	1	2	2	2	2	2	2	1	2	2	2	2	2	1	1	2	2	2	2	2	2	2	2	2	2	2	2	2	2	2	2	2	2	2	2	2	2	2	2
259	1	1	1	1	2	2	1	2	1	1	1	2	2	2	1	1	1	1	2	2	2	1	2	2	2	2	2	2	2	2	2	2	2	2	2	2	2	2	2	2	2	2	2	2	2	2	2	2	2
2510	1	1	1	2	2	2	1	2	2	2	1	2	2	2	2	2	2	2	2	2	2	1	2	2	2	2	2	2	2	2	2	2	2	2	2	2	2	2	2	2	2	2	2	2	2	2	2	2	2
261	1	2	1	2	2	2	2	1	1	2	2	2	1	2	1	1	1	2	2	2	2	2	2	2	2	2	2	2	2	2	2	2	2	2	2	2	2	2	2	2	2	2	2	2	2	2	2	2	2
262	1	2	1	2	2	2	2	1	1	1	1	2	1	1	2	2	1	1	2	2	2	2	2	2	1	2	2	2	2	2	2	2	2	2	2	2	2	2	2	2	2	2	2	2	2	2	2	2	2
263	1	1	1	2	2	2	2	1	2	2	2	1	1	2	1	2	1	1	1	2	2	2	2	1	2	2	2	2	2	2	2	2	2	2	2	2	2	2	2	2	2	2	2	2	2	2	2	2	2
264	1	2	2	2	2	2	2	1	1	2	1	2	1	1	2	2	1	1	2	1	2	2	2	2	2	2	2	2	2	2	2	2	2	2	2	2	2	2	2	2	2	2	2	2	2	2	2	2	2
265	1	1	2	2	2	2	2	2	2	1	1	2	1	2	1	2	1	1	1	1	1	1	2	1	1	2	2	2	2	2	2	2	2	2	2	2	2	2	2	2	2	2	2	2	2	2	2	2	2
266	1	1	2	2	2	2	2	1	1	1	1	2	1	2	1	2	2	2	2	2	1	2	2	2	2	2	1	2	2	2	2	2	2	2	2	2	2	2	2	2	2	2	2	2	2	2	2	2	2
267	1	2	2	2	2	2	2	1	2	2	2	2	1	2	2	2	2	1	1	1	2	1	2	1	1	2	2	2	2	2	2	2	2	2	2	2	2	2	2	2	2	2	2	2	2	2	2	2	2
268	1	1	1	1	2	2	2	1	1	1	1	2	1	2	2	2	1	1	2	1	1	1	2	1	1	2	2	2	2	2	2	2	2	2	2	2	2	2	2	2	2	2	2	2	2	2	2	2	2
269	2	2	2	2	2	2	2	1	2	1	2	2	2	1	2	2	1	1	2	1	1	1	2	2	2	2	2	2	2	2	2	2	2	2	2	2	2	2	2	2	2	2	2	2	2	2	2	2	2
2610	1	2	2	2	2	2	2	1	2	1	2	2	2	2	2	2	2	1	2	1	1	2	2	2	2	2	2	2	2	2	2	2	2	2	2	2	2	2	2	2	2	2	2	2	2	2	2	2	2
271	1	2	2	2	2	2	2	1	2	2	2	1	2	1	2	2	2	2	2	1	1	2	2	2	2	2	2	2	2	2	2	2	2	2	2	2	2	2	2	2	2	2	2	2	2	2	2	2	2
272	1	2	2	1	2	1	2	2	2	2	2	2	1	1	2	1	1	1	1	1	1	2	1	1	2	2	2	2	2	2	2	2	2	2	2	2	2	2	2	2	2	2	2	2	2	2	2	2	2
273	2	2	2	2	2	2	2	2	2	2	2	2	2	2	2	2	2	2	2	2	2	2	2	2	2	2	2	2	2	2	2	2	2	2	2	2	2	2	2	2	2	2	2	2	2	2	2	2	2
274	2	2	2	2	2	2	2	2	1	1	2	2	2	2	2	2	2	1	2	2	2	2	2	2	2	2	2	2	2	2	2	2	2	2	2	2	2	2	2	2	2	2	2	2	2	2	2	2	2
275	2	2	2	2	2	2	2	2	2	2	2	2	2	2	2	2	2	2	2	2	2	2	2	2	2	2	2	2	2	2	2	2	2	2	2	2	2	2	2	2	2	2	2	2	2	2	2	2	2
276	1	2	2	1	2	2	2	1	2	2	2	2	1	1	2	1	1	1	1	1	1	2	1	1	2	2	2	2	2	2	2	2	2	2	2	2	2	2	2	2	2	2	2	2	2	2	2	2	2
277	2	2	1	2	2	2	2	1	1	1	2	2	2	1	2	2	1	2	2	2	2	2	2	2	2	2	2	2	2	2	2	2	2	2	2	2	2	2	2	2	2	2	2	2	2	2	2	2	2
278	1	2	2	2	2	2	2	2	1	1	1	2	2	1	1	1	1	1	2	1	1	2	1	1	1	2	2	2	2	2	2	2	2	2	2	2	2	2	2	2	2	2	2	2	2	2	2	2	2
279	2	2	1	2	2	2	1	2	1	1	2	2	2	2	2	2	2	2	2	2	2	2	2	2	2	2	2	2	2	2	2	2	2	2	2	2	2	2	2	2	2	2	2	2	2	2	2	2	2
2710	1	2	1	2	2	2	2	1	2	2	1	2	1	2	1	1	1	1	2	2	2	2	1	1	1	2	2	2	2	2	2	2	2	2	2	2	2	2	2	2	2	2	2	2	2	2	2	2	2
281	1	2	1	2	2	2	2	2	2	1	1	2	2	2	1	1	1	1	2	2	1	2	2	1	2	2	2	2	2	2	2	2	2	2	2	2	2	2	2	2	2	2	2	2	2	2	2	2	2
282	2	2	2	2	2	2	2	2	2	2	2	2	2	2	2	2	1	1	2	2	2	2	2	2	2	2	2	2	2	2	2	2	2	2	2	2	2	2	2	2	2	2	2	2	2	2	2	2	2
283	2	2	1	1	1	2	1	2	2	1	1	2	2	2	1	1	1	1	2	2	2	2	1	1	1	1	2	2	2	2	2	2	2	2	2	2	2	2	2	2	2	2	2	2	2	2	2	2	2
284	1	1	2	2	2	1	2	1	1	1	1	2	1	2	1	2	1	1	2	2	2	2	2	1	1	2	2	2	2	2	2	2	2	2	2	2	2	2	2	2	2	2	2	2	2	2	2	2	2
285	2	2	2	2	2	2	2	2	1	1	2	2	2	2	1	2	2	1	2	2	2	2	2	2	2	2	2	2	2	2	2	2	2	2	2	2	2	2	2	2	2	2	2	2	2	2	2	2	2
286	1	1	2	2	2	1	2	2	1	1	1	2	1	2	1	2	1	1	1	1	1	2	2	2	2	2	2	2	2	2	2	2	2	2	2	2	2	2	2	2	2	2	2	2	2	2	2	2	2
287	2	2	2	2	2	2	2	1	1	1	2	2	2	2	1	1	1	2	2	1	2	2	2	2	2	2	2	2	2	2	2	2	2	2	2	2	2	2	2	2	2	2	2	2	2	2	2	2	2
288	1	2	2	2	2	2	2	1	2	1	2	2	2	2	2	2	2	2	2	2	2	2	2	2	2	2	2	2	2	2	2	2	2	2	2	2	2	2	2	2	2	2	2	2	2	2	2	2	2
289	1	1	1	2	1	2	1	2	1	1	1	2	1	2	1	1	1	1	2	2	1	2	2	2	1	2	2	2	2	2	2	2	2	2	2	2	2	2	2	2	2	2	2	2	2	2	2	2	2
2810	1	1	1	2	2	1	2	1	1	1	1	2	1	2	1	1	1	1	1	2	1	1	2	2	2	2	2	2	2	2	2	2	2	2	2	2	2	2	2	2	2	2	2	2	2	2	2	2	2
291	1	2	1	2	2	2	2	2	2	1	1	2	2	2	2	2	2	1	2	2	2	2	1	2	2	2	2	2	2	2	2	2	2	2	2	2	2	2	2	2	2	2	2	2	2	2	2	2	2
292	1	2	2	2	2	2	2	2	2	1	1	2	1	2	2	2	2	1	2	2	2	2	1	1	2	2	2	2	2	2	2	2	2	2	2	2	2	2	2	2	2	2	2	2	2	2	2	2	2
293	2	2	1	2	2	2	2	2	2	1	1	2	2	1	2	2	1	1	2	2	2	2	1	1	2	2	2	2	2	2	2	2	2	2	2	2	2	2	2	2	2	2	2	2	2	2	2	2	2
294	2	2	2	2	2	2	2	1	2	1	1	2	2	1	2	2	2	1	2	2	2	1	1	1	2	2	2	2	2	2	2	2	2	2	2	2	2	2	2	2	2	2	2	2	2	2	2	2	2
295	1	2	2	2	2	2	2	1	2	1	1	2	2	1	2	2	2	1	2	1	2	1	1	1	1	2	2	2	2	2	2	2	2	2	2	2	2	2	2	2	2	2	2	2	2	2	2	2	2
296	2	2	1	2	2	2	1	1	2	2	1	2	2	1	1	2	2	1	2	2	2	1	1	2	2	2	2	2	2	2	2	2	2	2	2	2	2	2	2	2	2	2	2	2	2	2	2	2	2
297	1	2	2	2	2	2	1	1	2	1	1	2	2	2	2	2	2	1	1	2	2	2	1	2	2	2	2	2	2	2	2	2	2	2	2	2	2	2	2	2	2	2	2	2	2	2	2	2	2
298	1	2	2	2	2	2	2	2	2	1	1	2	2	2	2	2	2	2	1	2	1	2	2	2	2	2	2	2	2	2	2	2	2	2	2	2	2	2	2	2	2	2	2	2	2	2	2	2	2
299	1	2	1	2	2	2	1	2	2	2	1	2	1	2	2	2	1	2	1	2	1	1	2	2	2	2	2	2	2	2	2	2	2	2	2	2	2	2	2	2	2	2	2	2	2	2	2	2	2
2910	1	2	1	2	2	2	1	2	2	1	1	2	1	2	2	1	1	2	1	2	2	2	2	2	2	2	2	2	2	2	2	2	2	2	2	2	2	2	2	2	2	2	2	2	2	2	2	2	2
2101	1	2	2	2	2	2	1	1	1	1	1	2	1	1	1	1	1	1	2	1	2	2	2	2	2	2	2	2	2	2	2	2	2	2	2	2	2	2	2	2	2	2	2	2	2	2	2	2	2
2102	1	2	1	1	1	2	1	1	1	1	1	1	1	1	1	1	1	1	1	1	1	2	1	1	2	2	2	2	2	2	2	2	2	2	2	2	2	2	2	2	2	2	2	2	2	2	2	2	2
2103	1	2	1	2	2	2	1	1	2	1	1	2	1	1	1	1	1	1	1	1	2	1	1	1	2	2	2	2	2	2	2	2	2	2	2	2	2	2	2	2	2	2	2	2	2	2	2	2	2
2104	1	2	2	2	2	2	1	1	1	1	1	2	1	1	1	1	1	1	1	1	2	1	2	2	2	2	2	2	2	2	2	2	2	2	2	2	2	2	2	2	2	2	2	2	2	2	2	2	2
2105	1	1	1	1	2	2	2	1	2	2	2	2	1	1	1	1	1	1	1	1	2	2	2	1	2	1	2	2	2	2	2	2	2	2	2	2	2	2	2	2	2	2	2	2	2	2	2	2	2
2106	1	2	1	1	2	2	1	2	2	1	1	2	1	1	1	1	1	1	2	1	1	2	1	1	1	2	2	2	2	2	2	2	2	2	2	2	2	2	2	2	2	2	2	2	2	2	2	2	2
2107	1	2	2	2	2	2	1	1	2	2	2	2	2	2	1	1	1	1	1	2	1	1	2	1	1	2	2	2	2	2	2	2	2	2	2	2	2	2	2	2	2	2	2	2	2	2	2	2	2
2108	1	2	1	1	2	2	2	1	1	1	1	1	1	1	1	1	1	1	2	1	1	2	2	1	2	1	2	2	2	2	2	2	2	2	2	2	2	2	2	2	2	2	2	2	2	2	2	2	2
2109	1	1	1	1	1	2	1	1	2	1	1	2	1	1	1	1	1	1	2	1	1	2	2	2	2	2	2	2	2	2	2	2	2	2	2	2	2	2	2	2	2	2	2	2	2	2	2	2	2
21010	1	2	1	1	2	2	1	2	2	2	1	2	1	1	1	1	1	1	2	2	1	2	2	2	2	2	2	2	2	2	2	2	2	2	2	2	2	2	2	2	2	2	2	2	2	2	2	2	2
2111	2	2	2	2	2	2	2	2	2	2	1	2	2	2	1	1	1	1	2	1	2	2	2	1	2	2	2	2	2	2	2	2	2	2	2	2	2	2	2	2	2	2	2	2	2	2	2	2	2
2112	1	1	1	2	1	2	2	2	1	1	1	1	1	2	2	2	1	2	2	2	2	1	2	1	2	2	2	2	2	2	2	2	2	2	2	2	2	2	2	2	2	2	2	2	2	2	2	2	2
2113	1	2	1	1	1	2	1	1	1	1	1	1	1	1	2	2	2	2	2	2	2	2	2	2	2	2	2	2	2	2	2	2	2	2	2	2	2	2	2	2	2	2	2	2	2	2	2	2	2
2114	1	2	2	2	2	2	1	1	2	1	1	2	2	2	2	2	2	1	1	2	2	2	1	2	2	2	2	2	2	2	2	2	2	2	2	2	2	2	2	2	2	2	2	2	2	2	2	2	2
2115	2	2	2	2	2	2	2	2	2	2	2	2	2	2	2	2	2	2	2	2	2	2	2	2	2	2	2	2	2	2	2	2	2	2	2	2	2	2	2	2	2	2	2	2	2	2	2	2	2
2116	2	2	2	2	2	2	2	2	2	2	2	2	2	2	2	2	2	2	2	2	2	2	2	2	2	2	2	2	2	2	2	2	2	2	2	2	2	2	2	2	2	2	2	2	2	2	2	2	2
2117	2	2	2	2	2	2	2	2	2	2	2	2	2	2	2	2	2	2	2	2	2	2	2	2	2	2	2	2	2	2	2	2	2	2	2	2	2	2	2	2	2	2	2	2	2	2	2	2	2
2118	2	2	2	2	2	2	2	2	2	2	2	2	2	2	2	2	2	2	2	2	2	2	2	2	2	2	2	2	2	2	2	2	2	2	2	2	2	2	2	2	2	2	2	2	2	2	2	2	2
2119	1	2	2	2	2	2	1	1	2	1	1	2	2	2	2	2	2	1	1	2	2	2	1	2	2	2	2	2	2	2	2	2	2	2	2	2	2	2	2	2	2	2	2	2	2	2	2	2	2
21110	1	2	1	1	2	2	1	2	2	2	1	2	1	1	1	1	1	1	2	2	1	2	2	2	2	2	2	2	2	2	2	2	2	2	2	2	2	2	2	2	2	2	2	2	2	2	2	2	2
2121	1	2	2	2	2	2	2	1	2	2	1	2	1	1	1	1	2	2	2	1	1	2	2	1	2	2	2	2	2	2	2	2	2	2	2	2	2	2	2	2	2	2	2	2	2	2	2	2	2
2122	1	2	2	2	2	2	2	1	1	1	1	2	1	1	1	1	1	1	2	1	1	2	2	2	2	2	2	2	2	2	2	2	2	2	2	2	2	2	2	2	2	2	2	2	2	2	2	2	2
2123	1	2	1	1	2	2	2	1	1	1	2	2	2	1	1	1	1	2	1	2	1	2	1	1	1	2	2	2	2	2	2	2	2	2	2	2	2	2	2	2	2	2	2	2	2	2	2	2	2
2124	1	2	1	1	2	2	2	2	2	2	1	2	1	2	1	1	1	1	1	2	2	1	1	1	1	1	2	2	2	2	2	2	2	2	2	2	2	2	2	2	2	2	2	2	2	2	2	2	2
2125	1	2	2	2	2	2	2	2	1	1	1	2	1	2	1	1	1	1	2	2	1	2	1	1	1	2	2	2	2	2	2	2	2	2	2	2	2	2	2	2	2	2	2	2	2	2	2	2	2
2126	1	2	2	1	2	2	2	2	1	1	1	1	1	2	2	1	1	2	2	2	1	2	2	1	1	2	2	2	2	2	2	2	2	2	2	2	2	2	2	2	2	2	2	2	2	2	2	2	2
2127	1	1	1	2	2	2	2	2	2	2	1	2	2	2	1	2	2	2	2	2	2	2	2	1	2	2	2	2	2	2	2	2	2	2	2	2	2	2	2	2	2	2	2	2	2	2	2	2	2
2128	1	2	2	2	1	2	2	1	1	1	1	2	1	2	1	1	1	2	2	2	2	2	2	2	2	2	2	2	2	2	2	2	2	2	2	2	2	2	2	2	2	2	2	2	2	2	2	2	2
2129	2	2	2	2	2	2	2	2	1	1	2	2	2	2	2	2	2	2	2	2	2	2	2	1	2	2	2	2	2	2	2	2	2	2	2	2	2	2	2	2	2	2	2	2	2	2	2	2	2
21210	1	2	1	2	2	2	2	2	1	1	2	1	1	2	1	1	1	2	2	1	2	2	2	1	2	2	2	2	2	2	2	2	2	2	2	2	2	2	2	2	2	2	2	2	2	2	2	2	2
2131	2	2	1	2	2	2	1	2	2	1	1	2	2	2	2	2	2	1	2	2	2	1	2	2	2	2	2	2	2	2	2	2	2	2	2	2	2	2	2	2	2	2	2	2	2	2	2	2	2
2132	2	2	2	2	2	2	2	2	2	2	2	2	2	2	2	2	2	2	2	2	2	2	2	2	2	2	2	2	2	2	2	2	2	2	2	2	2	2	2	2	2	2	2	2	2	2	2	2	2
2133	2	2	2	2	2	2	2	2	2	1	2	2	2	2	2	2	2	2	2	2	2	2	2	2	2	2	2	2	2	2	2	2	2	2	2	2	2	2	2	2	2	2	2	2	2	2	2	2	2
2134	1	2	1	1	2	2	2	2	2	2	1	2	2	2	2	2	2	2	2	2	2	2	2	2	2	2	2	2	2	2	2	2	2	2	2	2	2	2	2	2	2	2	2	2	2	2	2	2	2
2135	1	1	1	2	2	2	2	1	1	1	2	2	2	2	2	2	2	1	2	2	2	2	2	2	2	2	2	2	2	2	2	2	2	2	2	2	2	2	2	2	2	2	2	2	2	2	2	2	2
2136	2	2	2	2	2	2	2	2	2	2	2	2	2	2	2	2	2	2	2	2	2	2	2	2	2	2	2	2	2	2	2	2	2	2	2	2	2	2	2	2	2	2	2	2	2	2	2	2	2
2137	2	2	2	2	2	2	2	2	2	2	2	2	2	2	2	2	2	2	2	2	2	2	2	2	2	2	2	2	2	2	2	2	2	2	2	2	2	2	2	2	2	2	2	2	2	2	2	2	2
2138	1	1	2	2	2	2	2	2	2	1	1	2	2	2	2	1	2	2	2	2	2	2	2	2	2	2	2	2	2	2	2	2	2	2	2	2	2	2	2	2	2	2	2	2	2	2	2	2	2
2139	1	1	1	1	2	1	2	2	2	1	1	2	1	1	1	1	1	1	2	1	2	2	2	2	2	2	2	2	2	2	2	2	2	2	2	2	2	2	2	2	2	2	2	2	2	2	2	2	2
21310	2	2	2	2	2	2	2	2	2	2	2	2	2	2	2	2	2	2	2	2	2	2	2	2	2	2	2	2	2	2	2	2	2	2	2	2	2	2	2	2	2	2	2	2	2	2	2	2	2
2141	1	1	2	2	2	2	2	1	2	1	2	2	1	1	1	1	1	1	1	1	1	2	1	1	1	1	1	2	2	2	2	2	2	2	2	2	2	2	2	2	2	2	2	2	2	2	2	2	2
2142	2	2	2	2	2	2	1	2	2	2	2	2	1	2	2	2	2	2	2	2	2	1	2	2	2	2	2	2	2	2	2	2	2	2	2	2	2	2	2	2	2	2	2	2	2	2	2	2	2
2143	1	2	1	2	2	2	2	1	2	2	2	2	2	1	1	1	1	1	1	1	1	2	2	1	1	2	2	2	2	2	2	2	2	2	2	2	2	2	2	2	2	2	2	2	2	2	2	2	2
2144	1	1	1	2	2	2	1	1	1	1	1	2	1	1	1	1	1	1	1	1	1	1	1	1	2	2	2	2	2	2	2	2	2	2	2	2	2	2	2	2	2	2	2	2	2	2	2	2	2
2145	2	2	2	2	2	2	2	2	1	2	2	2	1	2	1	1	1	1	2	2	2	2	2	1	2	2	2	2	2	2	2	2	2	2	2	2	2	2	2	2	2	2	2	2	2	2	2	2	2
2146	2	2	1	1	2	2	1	1	1	1	1	2	1	1	1	1	1	1	2	1	1	1	1	1	2	2	2	2	2	2	2	2	2	2	2	2	2	2	2	2	2	2	2	2	2	2	2	2	2
2147	2	2	2	2	2	2	1	2	1	1	2	2	2	2	2	2	2	2	2	2	2	1	2	2	2	2	2	2	2	2	2	2	2	2	2	2	2	2	2	2	2	2	2	2	2	2	2	2	2
2148	1	2	2	2	2	2	2	2	1	1	2	2	2	1	1	1	1	1	2	1	2	2	2	2	2	2	2	2	2	2	2	2	2	2	2	2	2	2	2	2	2	2	2	2	2	2	2	2	2
2149	1	2	2	2	2	2	2	1	2	2	2	2	1	1	1	1	1	1	1	1	2	2	2	2	2	2	2	2	2	2	2	2	2	2	2	2	2	2	2	2	2	2	2	2	2	2	2	2	2
21410	1	1	2	2	2	2	2	1	1	1	2	1	1	1	1	1	1	1	1	1	1	2	2	1	2	2	2	2	2	2	2	2	2	2	2	2	2	2	2	2	2	2	2	2	2	2	2	2	2
2151	1	2	1	2	2	2	1	2	1	1	1	2	1	2	2	.2	1	1	2	2	2	2	1	1	2	1	2	2	2	2	2	2	2	2	2	2	2	2	2	2	2	2	2	2	2	2	2	2	2
2152	1	2	1	2	2	2	1	2	1	1	1	2	1	2	2	2	1	1	2	2	2	2	1	1	2	1	2	2	2	2	2	2	2	2	2	2	2	2	2	2	2	2	2	2	2	2	2	2	2
2153	1	1	1	2	2	2	2	1	1	1	1	2	1	1	1	1	1	1	2	1	1	2	2	1	1	2	2	2	2	2	2	2	2	2	2	2	2	2	2	2	2	2	2	2	2	2	2	2	2
2154	1	1	1	1	2	2	2	1	2	1	2	2	1	1	1	1	1	1	2	1	1	1	2	2	2	2	2	2	2	2	2	2	2	2	2	2	2	2	2	2	2	2	2	2	2	2	2	2	2
2155	2	2	1	2	2	2	2	2	2	1	1	2	1	1	1	2	2	2	1	1	1	2	2	1	2	2	2	2	2	2	2	2	2	2	2	2	2	2	2	2	2	2	2	2	2	2	2	2	2
2156	1	1	1	1	2	2	2	1	2	1	1	2	1	1	1	1	1	1	2	1	1	1	2	2	2	1	2	2	2	2	2	2	2	2	2	2	2	2	2	2	2	2	2	2	2	2	2	2	2
2157	1	2	1	1	2	2	1	2	1	1	1	2	1	1	1	1	1	1	1	2	1	1	1	1	1	2	2	2	2	2	2	2	2	2	2	2	2	2	2	2	2	2	2	2	2	2	2	2	2
2158	2	2	2	2	2	2	1	2	2	1	1	2	1	1	1	2	2	1	2	2	1	2	2	1	1	2	2	2	2	2	2	2	2	2	2	2	2	2	2	2	2	2	2	2	2	2	2	2	2
2159	1	1	2	2	2	2	2	2	1	1	1	2	1	1	1	1	1	1	2	2	1	2	2	1	2	2	2	2	2	2	2	2	2	2	2	2	2	2	2	2	2	2	2	2	2	2	2	2	2
21510	1	2	2	2	2	2	2	2	2	2	2	2	2	2	2	2	2	2	1	2	1	2	2	2	2	2	2	2	2	2	2	2	2	2	2	2	2	2	2	2	2	2	2	2	2	2	2	2	2
2161	2	2	2	2	2	2	2	1	2	1	2	2	2	2	2	2	2	1	2	2	1	2	2	2	2	2	2	2	2	2	2	2	2	2	2	2	2	2	2	2	2	2	2	2	2	2	2	2	2
2162	1	2	1	2	1	2	2	1	1	1	2	2	1	1	1	1	2	2	2	1	2	2	2	2	2	2	2	2	2	2	2	2	2	2	2	2	2	2	2	2	2	2	2	2	2	2	2	2	2
2163	1	1	1	2	2	2	2	1	1	1	1	2	1	1	1	1	1	1	1	1	1	2	1	1	1	2	2	2	2	2	2	2	2	2	2	2	2	2	2	2	2	2	2	2	2	2	2	2	2
2164	2	2	1	2	2	2	2	1	1	1	1	2	1	1	1	1	1	1	2	1	2	2	2	1	2	2	2	2	2	2	2	2	2	2	2	2	2	2	2	2	2	2	2	2	2	2	2	2	2
2165	2	2	2	2	2	2	2	2	2	2	1	2	2	2	2	2	2	1	2	2	2	2	2	1	2	2	2	2	2	2	2	2	2	2	2	2	2	2	2	2	2	2	2	2	2	2	2	2	2
2166	2	2	2	2	2	2	2	2	2	2	1	2	2	1	2	2	2	2	2	2	1	2	2	2	2	2	2	2	2	2	2	2	2	2	2	2	2	2	2	2	2	2	2	2	2	2	2	2	2
2167	1	2	1	2	1	2	2	1	1	1	2	2	1	1	1	1	2	2	2	1	2	2	2	2	2	2	2	2	2	2	2	2	2	2	2	2	2	2	2	2	2	2	2	2	2	2	2	2	2
2168	2	2	2	2	2	2	2	2	2	2	1	2	2	2	2	2	2	1	2	2	2	2	2	1	2	2	2	2	2	2	2	2	2	2	2	2	2	2	2	2	2	2	2	2	2	2	2	2	2
2169	2	2	2	2	2	2	2	1	2	1	1	2	1	1	2	2	2	1	2	1	2	2	2	2	2	2	2	2	2	2	2	2	2	2	2	2	2	2	2	2	2	2	2	2	2	2	2	2	2
21610	2	2	2	2	2	2	2	1	1	2	1	2	2	1	1	1	1	1	2	2	2	2	2	2	2	2	2	2	2	2	2	2	2	2	2	2	2	2	2	2	2	2	2	2	2	2	2	2	2
2171	2	2	1	2	2	2	2	2	2	2	2	2	1	2	2	2	1	2	2	2	2	1	2	2	2	2	2	2	2	2	2	2	2	2	2	2	2	2	2	2	2	2	2	2	2	2	2	2	2
2172	1	1	1	1	2	2	2	2	1	1	1	2	1	1	1	1	1	1	2	2	1	2	2	1	2	2	2	2	2	2	2	2	2	2	2	2	2	2	2	2	2	2	2	2	2	2	2	2	2
2173	1	2	2	2	2	2	2	1	1	1	1	2	1	1	1	1	1	1	2	1	2	2	2	2	2	2	2	2	2	2	2	2	2	2	2	2	2	2	2	2	2	2	2	2	2	2	2	2	2
2174	1	2	2	2	2	2	2	2	1	1	1	2	1	2	2	2	2	1	1	2	2	2	2	1	1	2	2	2	2	2	2	2	2	2	2	2	2	2	2	2	2	2	2	2	2	2	2	2	2
2175	2	2	2	2	2	2	2	2	2	2	2	2	2	2	2	2	2	2	2	2	2	2	2	2	2	2	2	2	2	2	2	2	2	2	2	2	2	2	2	2	2	2	2	2	2	2	2	2	2
2176	1	2	2	2	2	2	2	2	2	2	1	2	2	2	2	2	1	2	2	2	2	2	2	2	2	2	2	2	2	2	2	2	2	2	2	2	2	2	2	2	2	2	2	2	2	2	2	2	2
2177	1	2	2	2	2	2	2	2	1	1	1	2	2	1	2	2	2	1	2	2	2	1	2	2	2	2	2	2	2	2	2	2	2	2	2	2	2	2	2	2	2	2	2	2	2	2	2	2	2
2178	2	2	2	2	2	2	2	2	2	2	2	2	2	2	2	2	2	2	2	2	2	2	2	2	2	2	2	2	2	2	2	2	2	2	2	2	2	2	2	2	2	2	2	2	2	2	2	2	2
2179	2	2	2	2	2	2	2	2	2	2	2	2	2	2	2	2	2	2	2	2	2	2	2	2	2	2	2	2	2	2	2	2	2	2	2	2	2	2	2	2	2	2	2	2	2	2	2	2	2
21710	2	2	2	2	2	2	2	2	2	2	2	2	2	2	2	2	2	2	2	2	2	2	2	2	2	2	2	2	2	2	2	2	2	2	2	2	2	2	2	2	2	2	2	2	2	2	2	2	2
2181	2	2	2	2	2	2	2	2	2	2	1	2	1	2	1	1	1	2	2	2	2	2	2	2	2	2	2	2	2	2	2	2	2	2	2	2	2	2	2	2	2	2	2	2	2	2	2	2	2
2182	1	2	2	2	2	2	2	1	1	1	1	2	1	1	1	1	1	1	2	1	1	2	2	1	1	2	2	2	2	2	2	2	2	2	2	2	2	2	2	2	2	2	2	2	2	2	2	2	2
2183	2	2	2	2	2	2	1	1	2	2	1	2	2	2	2	2	1	2	2	2	2	2	2	2	2	2	2	2	2	2	2	2	2	2	2	2	2	2	2	2	2	2	2	2	2	2	2	2	2
2184	1	2	2	2	2	2	2	1	1	2	2	2	2	2	2	2	2	2	2	2	2	2	2	2	2	2	2	2	2	2	2	2	2	2	2	2	2	2	2	2	2	2	2	2	2	2	2	2	2
2185	2	2	2	2	2	2	2	2	2	2	2	2	2	2	2	2	2	2	2	2	2	2	2	2	2	2	2	2	2	2	2	2	2	2	2	2	2	2	2	2	2	2	2	2	2	2	2	2	2
2186	2	2	2	2	2	2	2	2	2	2	2	2	2	2	2	2	2	2	2	2	2	2	2	1	1	2	2	2	2	2	2	2	2	2	2	2	2	2	2	2	2	2	2	2	2	2	2	2	2
2187	1	2	1	2	2	2	2	2	1	1	2	2	2	2	1	2	2	2	2	2	2	2	2	2	2	2	2	2	2	2	2	2	2	2	2	2	2	2	2	2	2	2	2	2	2	2	2	2	2
2188	2	2	2	2	2	2	2	2	2	1	2	2	2	2	2	2	2	2	2	2	2	2	2	2	2	2	2	2	2	2	2	2	2	2	2	2	2	2	2	2	2	2	2	2	2	2	2	2	2
2189	1	1	2	2	2	2	1	1	2	2	1	2	1	1	1	1	1	2	2	2	2	2	2	2	2	2	2	2	2	2	2	2	2	2	2	2	2	2	2	2	2	2	2	2	2	2	2	2	2
21810	2	2	2	2	2	2	2	2	1	1	2	2	2	2	2	2	2	2	2	2	2	2	2	2	2	2	2	2	2	2	2	2	2	2	2	2	2	2	2	2	2	2	2	2	2	2	2	2	2
2191	1	2	1	2	2	2	2	2	1	1	1	1	1	1	1	1	1	1	2	1	1	1	2	1	1	2	2	2	2	2	2	2	2	2	2	2	2	2	2	2	2	2	2	2	2	2	2	2	2
2192	1	2	2	2	2	2	2	2	1	1	2	2	2	1	1	1	1	1	2	1	1	2	1	1	1	2	2	1	2	2	2	2	2	2	2	2	2	2	2	2	2	2	2	2	2	2	2	2	2
2193	2	2	2	2	2	2	2	2	2	2	2	2	2	2	2	2	2	2	2	2	2	2	2	2	2	2	2	2	2	2	2	2	2	2	2	2	2	2	2	2	2	2	2	2	2	2	2	2	2
2194	1	1	1	1	1	1	2	2	1	1	2	1	1	1	1	1	1	1	1	1	2	2	2	1	1	2	1	2	2	2	2	2	2	2	2	2	2	2	2	2	2	2	2	2	2	2	2	2	2
2195	1	2	1	2	2	2	2	2	2	1	1	2	1	2	1	1	1	1	2	2	1	2	2	1	1	1	2	2	2	2	2	2	2	2	2	2	2	2	2	2	2	2	2	2	2	2	2	2	2
2196	2	2	2	2	2	2	2	1	1	1	2	2	2	1	1	1	1	1	2	1	2	1	2	2	2	2	2	2	2	2	2	2	2	2	2	2	2	2	2	2	2	2	2	2	2	2	2	2	2
2197	2	2	2	2	2	2	2	2	2	2	2	2	2	2	2	2	2	2	2	2	2	2	2	2	2	2	2	2	2	2	2	2	2	2	2	2	2	2	2	2	2	2	2	2	2	2	2	2	2
2198	1	2	1	2	2	2	2	2	2	1	1	2	1	1	1	1	1	1	1	2	1	2	1	2	2	2	2	2	2	2	2	2	2	2	2	2	2	2	2	2	2	2	2	2	2	2	2	2	2
2199	2	2	2	2	2	2	2	1	1	1	2	2	2	1	2	2	2	1	2	2	1	2	2	1	2	2	2	2	2	2	2	2	2	2	2	2	2	2	2	2	2	2	2	2	2	2	2	2	2
21910	1	2	2	2	2	2	2	2	2	2	2	2	2	1	2	2	2	2	2	2	2	2	2	2	2	2	2	2	1	2	2	2	2	2	2	2	2	2	2	2	2	2	2	2	2	2	2	2	2
2201	1	1	1	1	2	2	1	2	1	1	1	2	1	2	1	1	1	2	2	2	1	2	2	1	2	2	2	1	2	2	2	2	2	2	2	2	2	2	2	2	2	2	1	2	2	2	2	2	2
2202	1	2	2	2	2	2	2	2	1	1	2	2	2	2	1	1	2	1	1	2	2	2	1	2	1	1	2	1	2	2	2	2	2	2	2	2	2	2	2	2	2	2	2	2	2	2	2	2	2
2203	2	2	2	2	2	2	1	1	2	2	1	2	1	1	1	1	2	1	2	1	2	1	2	1	1	2	2	2	2	2	2	2	2	2	2	2	2	2	2	2	2	2	2	2	2	2	2	2	2
2204	2	2	1	2	2	2	2	1	2	2	2	2	2	2	1	1	1	1	2	1	2	2	2	2	2	2	2	2	2	2	2	2	2	2	2	2	2	2	2	2	2	2	2	2	2	2	2	2	2
2205	1	1	1	2	2	1	2	1	2	1	1	2	1	1	2	2	2	1	2	2	1	2	2	1	2	2	2	1	2	2	2	2	2	2	2	2	2	2	2	2	2	2	2	2	2	2	2	2	2
2206	1	1	1	2	2	2	2	1	1	1	2	2	2	1	1	1	1	1	2	1	2	2	1	1	1	2	2	2	2	2	2	2	2	2	2	2	2	2	2	2	2	2	2	2	2	2	2	2	2
2207	2	1	2	2	2	2	1	2	1	1	2	2	2	2	1	1	1	1	2	1	1	2	1	1	2	2	2	2	2	2	2	2	2	2	2	2	2	2	2	2	2	2	2	2	2	2	2	2	2
2208	2	1	2	2	2	2	2	1	2	2	2	2	2	1	1	1	1	1	2	1	1	2	2	1	2	2	2	2	2	2	2	2	2	2	2	2	2	2	2	2	2	2	2	2	2	2	2	2	2
2209	1	1	2	2	2	2	2	1	1	1	1	2	1	1	1	1	1	1	2	2	1	2	2	1	1	2	2	2	2	2	2	2	2	2	2	2	2	2	2	2	2	2	2	2	2	2	2	2	2
22010	1	1	2	2	2	2	2	2	2	1	2	2	1	2	1	1	2	1	1	2	2	2	2	1	1	2	2	1	2	2	2	2	2	2	2	2	2	2	2	2	2	2	2	2	2	2	2	2	2
2211	1	2	1	2	2	2	1	1	1	1	1	2	1	1	1	1	1	1	2	1	1	1	2	1	2	2	2	2	2	2	2	2	2	2	2	2	2	2	2	2	2	2	2	2	2	2	2	2	2
2212	1	2	1	2	2	2	2	1	2	2	1	2	2	2	1	1	1	1	1	1	1	2	2	1	1	2	2	2	2	2	2	2	2	2	2	2	2	2	2	2	2	2	2	2	2	2	2	2	2
2213	1	2	2	2	2	2	2	2	2	1	2	2	2	2	2	1	1	2	2	1	2	2	2	1	2	2	2	2	2	2	2	2	2	2	2	2	2	2	2	2	2	2	2	2	2	2	2	2	2
2214	2	2	2	2	2	2	2	1	2	1	2	2	1	1	2	2	1	1	2	1	1	2	2	2	2	2	2	2	2	2	2	2	2	2	2	2	2	2	2	2	2	2	2	2	2	2	2	2	2
2215	1	2	1	2	2	2	1	1	1	1	1	1	1	1	1	1	1	1	2	1	1	2	1	1	1	1	2	2	2	2	2	2	2	2	2	2	2	2	2	2	2	2	2	2	2	2	2	2	2
2216	1	2	1	1	2	2	1	1	1	1	1	1	1	1	1	1	1	1	1	1	1	1	1	1	1	1	2	2	2	2	2	2	2	2	2	2	2	2	2	2	2	2	2	2	2	2	2	2	2
2217	2	2	2	2	2	2	2	2	2	2	2	2	2	2	2	2	2	2	2	2	2	2	2	2	2	2	2	2	2	2	2	2	2	2	2	2	2	2	2	2	2	2	2	2	2	2	2	2	2
2218	1	2	1	1	2	2	1	1	1	1	1	2	1	1	1	1	1	1	2	1	2	1	1	1	1	2	2	2	2	2	2	2	2	2	2	2	2	2	2	2	2	2	2	2	2	2	2	2	2
2219	1	2	1	2	2	2	1	1	1	1	2	2	1	1	1	1	1	1	2	2	1	2	1	1	2	2	2	2	2	2	2	2	2	2	2	2	2	2	2	2	2	2	2	2	2	2	2	2	2
22110	1	2	1	2	2	2	1	1	1	1	2	2	2	2	2	1	1	1	1	1	1	2	2	1	1	2	2	2	2	2	2	2	2	2	2	2	2	2	2	2	2	2	2	2	2	2	2	2	2
2221	1	2	1	1	2	2	2	2	1	1	2	2	1	2	2	1	1	1	1	2	2	2	1	1	1	2	2	1	2	2	2	2	2	1	2	2	2	2	2	2	2	1	2	2	2	2	2	2	2
2222	1	1	1	1	1	2	1	1	2	2	1	2	1	2	1	2	1	1	2	2	1	2	1	2	2	1	2	2	2	2	2	2	2	2	2	2	2	2	2	2	2	2	2	2	2	2	2	2	2
2223	1	1	1	1	2	2	2	2	2	2	2	2	1	2	1	1	1	1	2	2	2	2	2	2	2	1	2	1	2	2	2	2	2	1	2	2	2	2	2	2	2	2	2	2	2	2	2	2	2
2224	1	2	2	2	2	2	2	2	1	2	1	2	2	1	1	1	1	1	2	1	1	2	1	2	1	2	2	2	2	2	2	2	2	2	2	2	2	2	2	2	2	2	2	2	2	2	2	2	2
2225	1	2	1	1	2	2	2	2	1	1	2	2	1	2	1	1	1	1	1	2	2	2	1	1	1	2	2	1	2	2	2	2	2	2	2	2	2	2	2	2	2	2	2	2	2	2	2	2	2
2226	2	2	1	1	2	2	2	2	1	1	1	2	1	2	1	1	1	1	1	2	2	2	1	1	1	2	2	1	2	2	2	2	2	1	2	2	2	2	2	2	2	2	2	2	2	2	2	2	2
2227	2	2	2	2	2	2	2	2	1	2	1	2	1	2	1	1	1	1	1	2	2	2	1	1	1	2	2	1	2	2	2	2	2	2	2	2	2	2	2	2	2	2	2	2	2	2	2	2	2
2228	1	2	1	1	2	2	2	1	2	1	2	2	1	2	1	1	1	1	1	2	2	2	1	1	1	1	2	2	2	2	2	2	2	2	2	2	2	2	2	2	2	2	2	2	2	2	2	2	2
2229	1	1	1	1	1	2	2	2	2	2	1	2	2	2	2	2	1	1	1	2	2	2	2	1	2	2	1	1	2	2	2	2	2	2	2	2	2	2	2	2	2	2	1	2	2	2	2	2	2
22210	1	1	2	2	2	2	2	2	2	2	1	2	1	2	1	1	1	1	1	2	2	2	2	1	1	2	2	2	2	2	2	2	2	2	2	2	2	2	2	2	2	2	2	2	2	2	2	2	2
2231	2	2	2	2	2	2	2	2	2	2	2	2	2	2	2	2	2	2	2	2	2	2	2	2	2	2	2	2	2	2	2	2	2	2	2	2	2	2	2	2	2	2	2	2	2	2	2	2	2
2232	2	2	2	2	2	2	2	2	2	2	2	2	2	2	2	2	2	2	2	2	2	2	2	2	2	2	2	2	2	2	2	2	2	2	2	2	2	2	2	2	2	2	2	2	2	2	2	2	2
2233	2	2	2	2	2	2	2	2	2	2	2	2	2	2	2	1	2	2	2	1	2	2	2	2	2	2	2	2	2	2	2	2	2	2	2	2	2	2	2	2	2	2	2	2	2	2	2	2	2
2234	1	2	2	2	2	2	2	2	2	2	1	2	2	2	2	1	2	2	2	2	2	2	2	1	2	2	2	2	2	2	2	2	2	2	2	2	2	2	2	2	2	2	2	2	2	2	2	2	2
2235	1	1	2	2	2	2	2	1	2	2	1	2	1	2	2	1	2	2	2	2	1	2	2	2	2	2	2	2	2	2	2	2	2	2	2	2	2	2	2	2	2	2	2	2	2	2	2	2	2
2236	2	2	2	2	2	2	2	2	1	1	2	2	1	2	2	2	2	2	2	2	2	2	2	2	2	2	2	2	2	2	2	2	2	2	2	2	2	2	2	2	2	2	2	2	2	2	2	2	2
2237	2	2	2	2	2	2	2	2	2	2	2	2	2	2	2	2	2	2	2	2	2	2	2	2	2	2	2	2	2	2	2	2	2	2	2	2	2	2	2	2	2	2	2	2	2	2	2	2	2
2238	2	2	2	2	2	2	2	2	1	1	2	2	2	2	2	2	2	2	2	2	2	2	2	2	2	2	2	2	2	2	2	2	2	2	2	2	2	2	2	2	2	2	2	2	2	2	2	2	2
2239	1	1	2	2	2	2	2	2	2	2	1	2	2	2	1	2	2	2	2	2	2	2	2	2	2	1	2	2	2	2	2	2	2	2	2	2	2	2	2	2	2	2	2	2	2	2	2	2	2
22310	2	2	1	2	2	2	1	2	2	2	2	2	2	2	1	1	2	1	2	2	2	2	2	2	2	2	2	2	2	2	2	2	2	2	2	2	2	2	2	2	2	2	2	2	2	2	2	2	2
2241	1	1	1	2	2	2	2	1	1	1	1	2	1	1	1	1	1	1	1	1	1	2	1	1	2	2	2	2	2	2	2	2	2	2	2	2	2	2	2	2	2	2	2	2	2	2	2	2	2
2242	2	2	2	2	2	2	2	2	2	2	2	2	2	2	2	2	2	2	2	2	2	2	2	2	2	2	2	2	2	2	2	2	2	2	2	2	2	2	2	2	2	2	2	2	2	2	2	2	2
2243	2	1	2	2	2	2	2	2	1	1	1	2	1	1	1	1	1	1	1	1	2	2	2	1	1	2	2	2	2	2	2	2	2	2	2	2	2	2	2	2	2	2	2	2	2	2	2	2	2
2244	1	1	2	2	1	2	2	1	2	2	1	2	1	1	1	1	1	1	2	2	1	2	1	2	2	2	2	2	2	2	2	2	2	2	2	2	2	2	2	2	2	2	2	2	2	2	2	2	2
2245	2	2	2	2	2	2	2	2	2	2	2	2	2	1	2	2	2	2	2	2	2	2	2	1	2	2	2	2	2	2	2	2	2	2	2	2	2	2	2	2	2	2	2	2	2	2	2	2	2
2246	2	2	2	2	2	2	2	2	2	2	2	2	2	1	2	2	1	2	2	2	1	2	2	1	2	2	2	2	2	2	2	2	2	2	2	2	2	2	2	2	2	2	2	2	2	2	2	2	2
2247	2	2	2	2	2	2	2	1	2	2	1	2	1	1	1	2	2	1	2	2	2	2	2	2	2	2	2	2	2	2	2	2	2	2	2	2	2	2	2	2	2	2	2	2	2	2	2	2	2
2248	1	2	1	2	2	2	2	1	1	2	1	1	1	1	1	1	1	2	1	1	2	2		1	1	2	2	2	2	2	2	2	2	2	2	2	2	2	2	2	2	2	2	2	2	2	2	2	2
2249	2	2	2	2	2	2	2	1	1	1	1	2	2	1	1	1	1	2	2	1	1	2	2	1	2	2	2	2	2	2	2	2	2	2	2	2	2	2	2	2	2	2	2	2	2	2	2	2	2
22410	1	2	1	2	2	2	2	2	2	2	1	2	2	2	1	1	1	2	2	2	1	2	2	2	2	2	2	2	2	2	2	2	2	2	2	2	2	2	2	2	2	2	2	2	2	2	2	2	2
2251	2	2	2	2	2	2	2	2	2	2	2	2	2	2	2	2	2	2	2	2	2	2	2	2	2	2	2	2	2	2	2	2	2	2	2	2	2	2	2	2	2	2	2	2	2	2	2	2	2
2252	2	2	2	2	2	2	2	2	2	2	2	2	2	2	2	2	2	2	2	2	2	2	2	2	2	2	2	2	2	2	2	2	2	2	2	2	2	2	2	2	2	2	2	2	2	2	2	2	2
2253	2	2	2	2	2	2	2	2	2	2	2	2	2	2	2	1	2	2	2	1	2	2	2	2	2	2	2	2	2	2	2	2	2	2	2	2	2	2	2	2	2	2	2	2	2	2	2	2	2
2254	1	2	2	2	2	2	2	2	2	2	1	2	2	2	2	1	2	2	2	2	2	2	2	1	2	2	2	2	2	2	2	2	2	2	2	2	2	2	2	2	2	2	2	2	2	2	2	2	2
2255	1	1	2	2	2	2	2	1	2	2	1	2	1	2	2	1	2	2	2	2	1	2	2	2	2	2	2	2	2	2	2	2	2	2	2	2	2	2	2	2	2	2	2	2	2	2	2	2	2
2256	2	2	2	2	2	2	2	2	1	1	2	2	1	2	2	2	2	2	2	2	2	2	2	2	2	2	2	2	2	2	2	2	2	2	2	2	2	2	2	2	2	2	2	2	2	2	2	2	2
2257	2	2	2	2	2	2	2	2	2	2	2	2	2	2	2	2	2	2	2	2	2	2	2	2	2	2	2	2	2	2	2	2	2	2	2	2	2	2	2	2	2	2	2	2	2	2	2	2	2
2258	2	2	2	2	2	2	2	2	1	1	2	2	2	2	2	2	2	2	2	2	2	2	2	2	2	2	2	2	2	2	2	2	2	2	2	2	2	2	2	2	2	2	2	2	2	2	2	2	2
2259	1	1	2	2	2	2	2	2	2	2	1	2	2	2	1	2	2	2	2	2	2	2	2	2	2	1	2	2	2	2	2	2	2	2	2	2	2	2	2	2	2	2	2	2	2	2	2	2	2
22510	2	2	1	2	2	2	1	2	2	2	2	2	2	2	1	1	2	1	2	2	2	2	2	2	2	2	2	2	2	2	2	2	2	2	2	2	2	2	2	2	2	2	2	2	2	2	2	2	2
2261	1	1	1	1	2	2	2	2	2	1	1	2	2	1	2	2	2	1	2	2	1	2	2	1	2	1	2	2	2	2	2	2	2	2	2	2	2	2	2	2	2	2	2	2	2	2	2	2	2
2262	1	1	2	2	2	2	2	2	2	2	1	2	2	2	1	1	1	1	2	2	2	2	2	2	2	2	2	2	2	2	2	2	2	2	2	2	2	2	2	2	2	2	2	2	2	2	2	2	2
2263	2	2	2	2	2	2	2	2	2	2	2	2	2	2	2	2	1	2	2	2	2	2	2	2	2	2	2	2	2	2	2	2	2	2	2	2	2	2	2	2	2	2	2	2	2	2	2	2	2
2264	1	2	2	2	2	2	2	2	1	1	1	2	2	1	2	1	1	1	1	2	2	1	2	1	1	1	2	2	2	2	2	2	2	2	2	2	2	2	2	2	2	2	2	2	2	2	2	2	2
2265	2	2	2	2	2	2	2	2	2	2	2	2	2	2	2	2	2	2	2	2	2	2	2	2	2	2	2	2	2	2	2	2	2	2	2	2	2	2	2	2	2	2	2	2	2	2	2	2	2
2266	2	2	2	2	2	2	2	1	1	1	2	2	2	1	1	1	1	2	2	2	2	2	2	2	2	1	2	2	2	2	2	2	2	2	2	2	2	2	2	2	2	2	2	2	2	2	2	2	2
2267	2	2	2	2	2	2	2	2	2	1	2	2	1	2	1	2	1	1	2	2	2	2	2	2	2	2	2	2	2	2	2	2	2	2	2	2	2	2	2	2	2	2	2	2	2	2	2	2	2
2268	1	1	1	2	2	2	2	2	2	1	1	2	2	2	1	2	2	1	1	2	2	2	2	1	2	2	2	2	2	2	2	2	2	2	2	2	2	2	2	2	2	2	2	2	2	2	2	2	2
2269	1	2	2	2	2	2	2	2	1	1	1	2	1	2	1	1	1	1	2	1	1	1	2	2	1	2	2	2	2	2	2	2	2	2	2	2	2	2	2	2	2	2	2	2	2	2	2	2	2
22610	2	2	2	2	2	2	2	2	2	2	2	2	2	2	2	2	2	2	2	2	2	2	2	2	2	2	2	2	2	2	2	2	2	2	2	2	2	2	2	2	2	2	2	2	2	2	2	2	2
2271	1	2	2	2	2	2	2	1	1	1	1	2	1	2	1	1	1	1	1	2	1	2	2	1	1	2	2	2	2	2	2	2	2	2	2	2	2	2	2	2	2	2	2	2	2	2	2	2	2
2272	1	2	1	2	2	2	2	2	1	1	1	2	1	2	1	1	1	1	1	2	1	2	1	1	1	2	2	2	2	2	2	2	2	2	2	2	2	2	2	2	2	2	2	2	2	2	2	2	2
2273	1	2	1	2	2	2	2	2	1	1	1	2	1	1	1	1	1	1	1	2	1	2	1	2	2	2	2	2	2	2	2	2	2	2	2	2	2	2	2	2	2	2	2	2	2	2	2	2	2
2274	2	2	2	2	2	2	2	2	1	1	1	2	2	2	1	1	1	2	2	2	1	2	2	2	2	2	2	2	2	2	2	2	2	2	2	2	2	2	2	2	2	2	2	2	2	2	2	2	2
2275	1	2	1	2	2	2	2	2	2	2	1	2	1	1	1	1	1	1	1	2	1	2	2	2	2	2	2	2	2	2	2	2	2	2	2	2	2	2	2	2	2	2	2	2	2	2	2	2	2
2276	2	2	1	2	2	2	2	2	2	2	2	2	2	2	2	1	1	1	2	2	2	2	2	2	2	2	2	2	2	2	2	2	2	2	2	2	2	2	2	2	2	2	2	2	2	2	2	2	2
2277	2	2	2	2	2	2	2	2	2	2	2	2	2	2	2	2	2	1	2	2	2	2	2	2	2	2	2	2	2	2	2	2	2	2	2	2	2	2	2	2	2	2	2	2	2	2	2	2	2
2278	1	2	1	2	2	2	2	1	1	2	1	2	1	1	1	1	1	1	1	2	1	2	2	2	2	2	2	2	2	2	2	2	2	2	2	2	2	2	2	2	2	2	2	2	2	2	2	2	2
2279	2	2	2	2	2	2	2	2	1	1	2	2	2	2	2	2	2	2	2	2	2	2	2	2	2	2	2	2	2	2	2	2	2	2	2	2	2	2	2	2	2	2	2	2	2	2	2	2	2
22710	2	2	1	2	2	2	2	2	2	2	2	2	2	2	1	1	1	2	2	2	1	2	2	1	1	2	2	2	2	2	2	2	2	2	2	2	2	2	2	2	2	2	2	2	2	2	2	2	2
2281	2	2	2	2	2	2	2	2	2	2	2	2	2	2	2	2	2	2	2	2	1	2	2	2	2	2	2	2	2	2	2	2	2	2	2	2	2	2	2	2	2	2	2	2	2	2	2	2	2
2282	1	2	2	2	2	2	1	2	2	2	2	2	2	2	2	2	2	2	2	2	2	2	2	2	2	2	2	2	2	2	2	2	2	2	2	2	2	2	2	2	2	2	2	2	2	2	2	2	2
2283	2	2	1	2	2	2	2	2	1	1	2	2	2	2	2	2	1	2	2	2	2	2	2	2	2	2	2	2	2	2	2	2	2	2	2	2	2	2	2	2	2	2	2	2	2	2	2	2	2
2284	2	2	1	2	2	2	2	2	1	2	1	2	1	2	1	1	1	1	2	2	2	2	1	1	2	2	2	1	1	2	2	2	2	2	2	2	1	2	2	2	2	2	2	2	2	2	2	2	2
2285	2	2	1	1	2	2	1	1	1	1	1	2	2	2	2	2	1	1	2	2	2	2	2	2	2	2	2	2	2	2	2	2	2	2	2	2	2	2	2	2	2	2	2	2	2	2	2	2	2
2286	2	2	2	2	2	2	2	1	2	2	1	2	1	1	1	1	1	1	2	1	1	2	2	1	1	2	2	1	1	2	2	2	2	2	2	2	2	2	2	2	2	2	2	2	2	2	2	2	2
2287	2	2	1	2	2	2	2	2	2	1	2	2	2	2	2	1	2	1	2	2	2	2	2	2	2	2	2	2	2	2	2	2	2	2	2	2	2	2	2	2	2	2	2	2	2	2	2	2	2
2288	2	2	2	2	2	2	2	2	2	1	1	2	2	2	1	2	2	1	1	2	2	2	1	1	2	2	2	1	1	2	2	2	2	2	2	2	2	2	2	2	2	2	2	2	2	2	2	2	2
2289	1	2	1	2	2	1	2	1	1	1	2	2	2	2	1	1	1	1	2	1	2	2	2	2	2	2	2	1	2	2	2	2	2	2	2	2	2	2	2	2	2	2	2	2	2	2	2	2	2
22810	1	1	1	2	2	2	2	2	2	2	1	2	2	2	2	2	1	1	2	2	2	2	2	2	2	2	2	1	2	2	2	2	2	2	2	2	2	2	2	2	2	2	2	2	2	2	2	2	2
2291	1	1	1	1	1	2	2	1	1	1	1	2	1	1	1	2	2	1	1	1	1	2	1	1	2	1	2	2	2	2	2	2	2	2	2	2	2	2	2	2	2	2	2	2	2	2	2	2	2
2292	1	1	2	2	1	2	2	1	1	1	1	2	1	1	1	1	1	1	2	1	1	1	2	1	2	2	2	2	2	2	2	2	2	2	2	2	2	2	2	2	2	2	2	2	2	2	2	2	2
2293	2	2	1	2	2	2	2	2	1	1	2	2	1	1	1	2	2	1	2	1	1	1	2	1	1	2	2	1	2	2	2	2	2	2	2	2	2	2	2	2	2	2	2	2	2	2	2	2	2
2294	2	2	2	2	2	2	2	2	2	2	2	2	2	2	2	2	1	1	2	2	2	2	2	2	2	2	2	2	2	2	2	2	2	2	2	2	2	2	2	2	2	2	2	2	2	2	2	2	2
2295	2	1	1	1	2	2	2	1	2	2	1	2	1	2	1	1	1	1	1	2	2	1	1	2	2	2	2	2	2	2	2	2	2	2	2	2	2	2	2	2	2	2	2	2	2	2	2	2	2
2296	1	1	1	1	2	2	2	1	1	1	2	2	1	1	1	1	1	1	2	2	1	1	2	2	2	2	2	2	2	2	2	2	2	2	2	2	2	2	2	2	2	2	2	2	2	2	2	2	2
2297	1	2	1	2	2	2	2	2	2	1	2	2	2	2	2	2	2	2	2	2	2	2	2	2	2	2	2	2	2	2	2	2	2	2	2	2	2	2	2	2	2	2	2	2	2	2	2	2	2
2298	1	1	1	1	2	2	2	1	1	1	1	2	1	1	1	1	1	1	2	2	1	2	1	2	2	2	2	2	2	2	2	2	2	2	2	2	2	2	2	2	2	2	2	2	2	2	2	2	2
2299	1	1	1	1	2	2	2	2	1	1	1	2	1	2	1	1	1	1	2	2	1	1	2	2	2	2	2	2	2	2	2	2	2	2	2	2	2	2	2	2	2	2	2	2	2	2	2	2	2
22910	1	2	2	2	2	2	2	2	1	1	2	2	2	1	2	2	2	1	2	1	2	2	2	1	2	2	2	2	2	2	2	2	2	2	2	2	2	2	2	2	2	2	2	2	2	2	2	2	2
2301	1	2	1	2	2	2	2	2	1	1	1	2	2	2	2	2	1	1	2	2	2	2	2	2	2	2	2	2	2	2	2	2	2	2	2	2	2	2	2	2	2	2	2	2	2	2	2	2	2
2302	2	2	1	1	2	2	2	2	1	1	1	2	2	2	1	1	1	1	2	2	2	2	2	2	2	2	2	2	2	2	2	2	2	2	2	2	2	2	2	2	2	2	2	2	2	2	2	2	2
2303	2	2	2	2	2	2	2	2	2	2	2	2	2	2	2	2	2	2	2	2	2	2	2	2	2	2	2	2	2	2	2	2	2	2	2	2	2	2	2	2	2	2	2	2	2	2	2	2	2
2304	1	1	1	1	2	1	1	2	1	2	1	2	1	1	1	1	1	1	1	1	2	1	1	1	2	2	2	2	2	2	2	2	2	2	2	2	2	2	2	2	2	2	2	2	2	2	2	2	2
2305	1	2	1	1	2	2	2	1	2	2	1	2	1	1	1	1	1	2	1	2	2	1	2	1	2	1	2	2	2	2	2	2	2	2	2	2	2	2	2	2	2	2	2	2	2	2	2	2	2
2306	2	2	2	2	2	2	2	2	2	2	2	2	2	2	2	2	1	1	2	1	2	2	2	2	2	2	2	2	2	2	2	2	2	2	2	2	2	2	2	2	2	2	2	2	2	2	2	2	2
2307	1	2	1	2	2	2	2	2	1	1	1	2	2	2	2	2	1	1	2	2	2	2	2	2	2	2	2	2	2	2	2	2	2	2	2	2	2	2	2	2	2	2	2	2	2	2	2	2	2
2308	1	2	1	1	2	1	2	1	1	1	1	2	2	2	1	1	1	1	1	2	1	2	1	1	2	2	2	2	2	2	2	2	2	2	2	2	2	2	2	2	2	2	2	2	2	2	2	2	2
2309	1	2	1	2	2	2	2	2	1	1	1	1	1	2	1	1	1	1	2	2	1	2	2	1	2	2	2	2	2	2	2	2	2	2	2	2	2	2	2	2	2	2	2	2	2	2	2	2	2
23010	2	2	2	2	2	2	2	2	2	2	2	2	2	2	2	2	2	2	2	2	2	2	2	2	2	2	2	2	2	2	2	2	2	2	2	2	2	2	2	2	2	2	2	2	2	2	2	2	2
2311	2	2	2	2	2	2	2	2	2	2	2	2	2	2	2	2	2	2	2	2	2	2	2	2	2	2	2	2	2	2	2	2	2	2	2	2	2	2	2	2	2	2	2	2	2	2	2	2	2
2312	1	2	2	2	2	2	2	1	2	2	2	1	2	1	1	1	1	2	2	1	2	2	2	2	2	2	2	2	2	2	2	2	2	2	2	2	2	2	2	2	2	2	2	2	2	2	2	2	2
2313	1	1	1	2	2	2	1	2	1	1	1	2	1	1	2	2	1	1	2	2	1	1	2	1	1	2	2	2	2	2	2	2	2	2	2	2	2	2	2	2	2	2	2	2	2	2	2	2	2
2314	1	2	2	2	2	2	1	1	2	1	1	2	1	1	2	2	2	2	2	2	2	1	2	2	2	2	2	2	2	2	2	2	2	2	2	2	2	2	2	2	2	2	2	2	2	2	2	2	2
2315	2	2	2	2	2	2	2	2	2	2	2	2	2	2	2	2	2	2	2	2	2	2	2	2	2	2	2	2	2	2	2	2	2	2	2	2	2	2	2	2	2	2	2	2	2	2	2	2	2
2316	2	2	2	2	2	2	2	2	2	2	1	2	1	2	2	2	2	1	2	2	2	2	2	2	2	2	2	2	2	2	2	2	2	2	2	2	2	2	2	2	2	2	2	2	2	2	2	2	2
2317	2	2	2	2	2	2	2	1	1	1	1	2	1	1	1	2	1	1	2	1	1	2	2	2	2	2	2	2	2	2	2	2	2	2	2	2	2	2	2	2	2	2	2	2	2	2	2	2	2
2318	1	1	2	2	2	2	2	1	1	1	1	2	1	1	1	1	2	1	2	2	1	1	2	1	1	2	2	2	2	2	2	2	2	2	2	2	2	2	2	2	2	2	2	2	2	2	2	2	2
2319	1	1	1	2	1	2	1	1	1	1	1	2	1	1	1	1	1	1	1	1	2	1	1	1	1	2	2	2	2	2	2	2	2	2	2	2	2	2	2	2	2	2	2	2	2	2	2	2	2
23110	2	2	1	2	2	2	2	1	1	1	2	2	1	2	2	1	1	2	2	1	1	2	1	1	2	2	2	2	2	2	2	2	2	2	2	2	2	2	2	2	2	2	2	2	2	2	2	2	2
311	2	2	2	2	2	2	2	2	1	1	2	2	2	2	1	2	2	1	1	2	2	1	2	1	2	2	2	2	2	2	2	2	2	2	2	2	2	2	2	2	2	2	2	2	2	2	2	2	2
312	2	2	2	2	2	2	2	1	1	2	2	2	2	2	2	2	2	1	2	2	2	1	2	2	2	2	2	2	2	2	2	2	2	2	2	2	2	2	2	2	2	2	2	2	2	2	2	2	2
313	1	2	2	2	2	2	2	2	1	1	2	2	1	2	2	2	2	2	2	2	2	2	2	2	2	2	2	2	2	2	2	2	2	2	2	2	2	2	2	2	2	2	2	2	2	2	2	2	2
314	2	2	2	2	2	2	2	2	1	1	2	2	2	2	1	2	2	1	2	2	2	2	2	2	2	2	2	2	2	2	2	2	2	2	2	2	2	2	2	2	2	2	2	2	2	2	2	2	2
315	1	2	1	2	2	2	2	2	1	1	1	2	2	2	1	2	2	2	2	2	2	2	2	2	2	2	2	2	2	2	2	2	2	2	2	2	2	2	2	2	2	2	2	2	2	2	2	2	2
316	2	2	2	2	2	2	2	2	1	1	1	2	2	2	1	2	2	2	2	2	2	2	2	2	2	2	2	2	2	2	2	2	2	2	2	2	2	2	2	2	2	2	2	2	2	2	2	2	2
317	2	2	2	2	2	2	2	2	1	1	1	2	1	2	2	2	2	2	2	2	2	2	2	2	2	2	2	2	2	2	2	2	2	2	2	2	2	2	2	2	2	2	2	2	2	2	2	2	2
318	2	2	2	2	2	2	2	2	2	2	2	2	2	1	1	2	2	2	2	2	2	2	2	2	2	2	2	2	2	2	2	2	2	2	2	2	2	2	2	2	2	2	2	2	2	2	2	2	2
319	1	2	1	2	2	2	2	2	1	1	1	2	2	1	2	2	2	2	2	2	2	2	2	1	2	2	2	2	2	2	2	2	2	2	2	2	2	2	2	2	2	2	2	2	2	2	2	2	2
3110	2	2	1	2	2	2	2	2	1	1	1	2	2	2	1	2	2	1	1	2	2	2	2	1	2	2	2	2	2	2	2	2	2	2	2	2	2	2	2	2	2	2	2	2	2	2	2	2	2
321	1	2	1	2	2	2	2	2	2	1	1	2	1	2	1	1	1	2	2	2	2	2	2	2	2	2	2	2	2	2	2	2	2	2	2	2	2	2	2	2	2	2	2	2	2	2	2	2	2
322	1	1	2	2	2	2	2	2	2	1	1	2	2	2	1	1	1	1	1	2	2	2	2	1	1	2	2	2	2	2	2	2	2	2	2	2	2	2	2	2	2	2	2	2	2	2	2	2	2
323	1	2	2	2	2	2	2	2	2	2	2	1	1	2	1	1	1	1	1	1	1	1	1	1	2	2	2	2	2	2	2	2	2	2	2	2	2	2	2	2	2	2	2	2	2	2	2	2	2
324	2	2	2	2	2	2	2	2	2	2	1	2	2	2	1	1	1	2	2	2	2	2	2	2	2	2	2	2	2	2	2	2	2	2	2	2	2	2	2	2	2	2	2	2	2	2	2	2	2
325	2	2	2	2	2	2	2	2	1	2	1	2	2	2	1	1	1	2	2	2	2	2	2	2	2	2	2	2	2	2	2	2	2	2	2	2	2	2	2	2	2	2	2	2	2	2	2	2	2
326	1	2	2	2	2	2	2	1	2	2	1	2	1	2	1	1	1	2	2	2	2	2	2	2	2	2	2	2	2	2	2	2	2	2	2	2	2	2	2	2	2	2	2	2	2	2	2	2	2
327	1	2	2	2	2	2	2	1	2	2	1	2	2	2	1	1	1	1	2	2	2	2	2	2	2	2	2	2	2	2	2	2	2	2	2	2	2	2	2	2	2	2	2	2	2	2	2	2	2
328	1	2	2	2	2	2	2	1	2	2	1	2	2	2	1	1	1	1	2	2	2	2	2	2	2	2	2	2	2	2	2	2	2	2	2	2	2	2	2	2	2	2	2	2	2	2	2	2	2
329	1	2	2	2	2	2	2	2	2	2	1	2	1	2	1	1	1	1	2	2	2	2	1	2	2	2	2	2	2	2	2	2	2	2	2	2	2	2	2	2	2	2	2	2	2	2	2	2	2
3210	1	1	2	2	2	2	2	2	2	2	1	2	2	2	1	1	1	1	2	2	2	2	2	2	2	2	2	2	2	2	2	2	2	2	2	2	2	2	2	2	2	2	2	2	2	2	2	2	2
331	1	2	2	2	2	2	2	1	1	1	1	2	1	2	1	1	1	1	1	2	2	1	2	1	2	2	2	2	2	2	2	2	2	2	2	2	2	2	2	2	2	2	2	2	2	2	2	2	2
332	2	2	1	1	1	2	1	1	2	1	1	1	1	2	1	1	1	1	1	1	1	2	2	1	2	2	2	2	2	2	2	2	2	2	2	2	2	2	2	2	2	2	2	2	2	2	2	2	2
333	1	1	2	2	2	2	1	2	1	2	1	1	2	2	2	1	1	1	1	2	1	1	2	2	2	2	2	2	2	2	2	2	2	2	2	2	2	2	2	2	2	2	2	2	2	2	2	2	2
334	2	2	1	2	2	1	2	1	2	1	2	2	1	1	2	1	1	1	2	1	1	1	2	1	2	2	2	2	2	2	2	2	2	2	2	2	2	2	2	2	2	2	2	2	2	2	2	2	2
335	1	2	2	2	2	2	2	2	2	2	1	2	2	2	2	2	2	1	2	2	2	2	2	2	2	2	2	2	2	2	2	2	2	2	2	2	2	2	2	2	2	2	2	2	2	2	2	2	2
336	2	2	2	2	2	2	2	2	2	2	2	2	1	2	2	1	1	2	2	2	2	2	1	1	1	2	2	2	2	2	2	2	2	2	2	2	2	2	2	2	2	2	2	2	2	2	2	2	2
337	1	2	2	2	2	2	2	1	2	2	1	2	1	2	1	1	1	1	2	2	1	2	2	2	1	2	2	2	2	2	2	2	2	2	2	2	2	2	2	2	2	2	2	2	2	2	2	2	2
338	1	1	2	2	2	2	2	1	1	1	1	2	1	2	2	1	1	1	1	1	1	1	2	1	1	2	2	2	1	2	2	2	2	2	2	2	2	2	2	2	2	2	2	2	2	2	2	2	2
339	1	2	1	2	2	2	2	2	1	1	1	2	2	2	1	1	1	1	1	2	2	2	1	1	2	2	2	1	2	2	2	2	2	2	2	2	2	2	2	2	2	2	2	2	2	2	2	2	2
3310	1	2	2	2	2	2	2	2	1	1	1	2	2	2	1	1	1	1	2	2	2	1	2	1	2	2	2	2	2	2	2	2	2	2	2	2	2	2	2	2	2	2	2	2	2	2	2	2	2
341	1	2	1	2	2	2	2	1	2	2	1	2	2	2	2	2	1	2	2	1	2	2	2	2	2	2	2	2	2	2	2	2	2	2	2	2	2	2	2	2	2	2	2	2	2	2	2	2	2
342	1	2	2	2	2	2	2	1	1	2	1	2	1	2	2	1	1	1	2	2	1	2	1	2	2	2	2	2	2	2	2	2	2	2	2	2	2	2	2	2	2	2	2	2	2	2	2	2	2
343	1	2	2	2	2	2	2	2	2	2	2	2	2	2	2	2	1	2	2	2	2	2	2	2	2	2	2	2	2	2	2	2	2	2	2	2	2	2	2	2	2	2	2	2	2	2	2	2	2
344	1	1	2	2	2	2	1	1	2	2	1	2	2	2	2	1	2	1	2	2	2	2	2	2	2	2	2	2	2	2	2	2	2	2	2	2	2	2	2	2	2	2	2	2	2	2	2	2	2
345	1	2	1	2	2	2	2	1	2	2	1	2	2	2	2	1	2	2	1	2	2	2	2	2	2	2	2	2	2	2	2	2	2	2	2	2	2	2	2	2	2	2	2	2	2	2	2	2	2
346	1	1	1	1	2	2	2	1	2	2	1	2	2	2	2	2	1	1	2	2	1	2	2	2	2	2	2	2	2	2	2	2	2	2	2	2	2	2	2	2	2	2	2	2	2	2	2	2	2
347	1	1	2	2	2	2	1	2	2	2	2	2	1	2	1	2	1	1	2	2	1	2	2	2	2	2	2	2	2	2	2	2	2	2	2	2	2	2	2	2	2	2	2	2	2	2	2	2	2
348	1	1	2	2	2	2	1	2	2	2	1	2	2	2	2	1	2	1	2	2	2	2	2	2	2	2	2	2	2	2	2	2	2	2	2	2	2	2	2	2	2	2	2	2	2	2	2	2	2
349	1	1	2	2	2	2	2	2	2	2	1	2	1	1	1	2	1	1	1	1	2	2	2	2	2	2	2	2	2	2	2	2	2	2	2	2	2	2	2	2	2	2	2	2	2	2	2	2	2
3410	1	1	2	2	2	2	2	1	2	2	2	1	2	2	2	2	1	2	2	2	2	2	2	2	2	2	2	2	2	2	2	2	2	2	2	2	2	2	2	2	2	2	2	2	2	2	2	2	2
351	1	1	1	2	2	1	2	2	2	2	2	2	2	1	1	1	1	1	2	2	2	1	2	1	2	2	2	2	2	2	2	2	2	2	2	2	2	2	2	2	2	2	2	2	2	2	2	2	2
352	1	2	1	2	2	2	2	2	1	1	1	2	1	1	1	1	1	1	1	2	2	2	2	2	2	2	2	2	2	2	2	2	2	2	2	2	2	2	2	2	2	2	2	2	2	2	2	2	2
353	2	2	2	2	2	2	2	2	2	2	2	2	2	1	2	2	1	2	2	2	2	2	2	1	1	2	2	2	2	2	2	2	2	2	2	2	2	2	2	2	2	2	2	2	2	2	2	2	2
354	2	2	2	2	2	2	2	2	2	1	2	2	2	1	1	1	1	1	2	2	2	2	2	2	2	2	2	2	2	2	2	2	2	2	2	2	2	2	2	2	2	2	2	2	2	2	2	2	2
355	1	1	1	1	2	2	2	1	2	2	1	2	2	1	2	2	2	2	2	2	2	2	2	2	2	2	2	2	2	2	2	2	2	2	2	2	2	2	2	2	2	2	2	2	2	2	2	2	2
356	1	1	1	2	2	1	2	2	2	1	1	2	2	2	1	1	2	1	2	1	2	2	2	2	2	2	2	2	2	2	2	2	2	2	2	2	2	2	2	2	2	2	2	2	2	2	2	2	2
357	1	2	2	2	2	1	2	2	1	1	1	2	1	1	1	1	2	1	2	2	2	2	2	2	2	2	2	2	2	2	2	2	2	2	2	2	2	2	2	2	2	2	2	2	2	2	2	2	2
358	2	2	1	2	1	2	2	1	1	1	2	1	1	1	1	1	1	1	2	2	2	2	2	1	2	2	2	2	2	2	2	2	2	2	2	2	2	2	2	2	2	2	2	2	2	2	2	2	2
359	1	2	1	2	2	2	2	2	2	1	1	2	2	1	2	2	2	2	2	2	2	2	2	2	2	2	2	2	2	2	2	2	2	2	2	2	2	2	2	2	2	2	2	2	2	2	2	2	2
3510	1	1	1	1	2	1	2	2	1	1	1	1	2	2	1	1	1	1	1	1	2	2	1	1	2	2	2	2	2	2	2	2	2	2	2	2	2	2	2	2	2	2	2	2	2	2	2	2	2
361	2	2	1	1	2	2	1	2	2	2	2	2	2	1	1	2	2	1	1	2	2	1	2	1	2	2	2	2	2	2	2	2	2	2	2	2	2	2	2	2	2	2	2	2	2	2	2	2	2
362	1	1	1	2	2	2	2	2	1	1	1	1	2	1	1	1	1	1	1	1	1	2	1	2	1	2	2	1	2	2	2	2	2	2	2	2	2	2	2	2	2	1	2	2	2	2	2	2	2
363	1	2	2	2	2	2	2	2	1	1	2	2	1	2	2	2	1	2	2	2	2	2	2	1	2	2	2	2	2	2	2	2	2	2	2	2	2	2	2	2	2	2	2	2	2	2	2	2	2
364	2	2	1	2	1	1	2	1	1	1	1	2	1	1	2	2	1	2	2	2	2	2	2	2	2	2	2	2	2	2	2	2	2	2	2	2	2	2	2	2	2	2	2	2	2	2	2	2	2
365	2	2	1	2	2	2	2	2	2	2	2	2	1	2	1	1	1	1	2	1	2	1	1	2	2	2	2	1	2	2	2	2	2	2	2	2	2	2	2	2	2	1	2	2	2	2	2	2	2
366	1	2	2	2	2	2	2	1	1	1	1	2	1	1	1	1	1	1	2	1	2	2	2	2	2	2	2	2	2	2	2	2	2	2	2	2	2	2	2	2	2	2	2	2	2	2	2	2	2
367	2	2	2	2	2	2	2	1	2	2	2	2	2	2	1	1	1	1	2	2	2	2	2	2	2	2	2	1	2	2	2	2	2	2	2	2	2	2	2	2	2	1	2	2	2	2	2	2	2
368	1	1	1	2	2	2	2	1	1	1	2	2	2	2	1	1	1	1	2	2	2	2	2	2	1	2	2	2	2	2	2	2	2	2	2	2	2	2	2	2	2	2	2	2	2	2	2	2	2
369	1	1	2	2	2	2	2	2	1	1	1	2	1	2	1	1	1	1	2	1	2	1	2	1	2	1	2	2	2	2	2	2	2	2	2	2	2	2	2	2	2	2	2	2	2	2	2	2	2
3610	1	1	2	2	2	2	2	2	2	2	2	2	2	1	1	1	1	1	2	2	2	2	2	2	2	2	2	1	2	2	2	2	2	2	2	2	2	2	2	2	2	2	1	2	2	2	2	2	2
371	2	2	2	2	2	2	2	2	2	2	2	2	2	2	2	2	2	1	2	2	2	2	2	2	2	2	2	2	2	2	2	2	2	2	2	2	2	2	2	2	2	2	2	2	2	2	2	2	2
372	2	2	2	2	2	2	2	2	2	2	2	2	2	2	2	2	2	2	2	2	2	2	2	2	2	2	2	2	2	2	2	2	2	2	2	2	2	2	2	2	2	2	2	2	2	2	2	2	2
373	2	2	1	2	2	1	2	2	2	1	1	2	1	2	1	2	2	1	2	2	2	2	2	2	2	2	2	1	2	2	2	2	2	2	2	2	1	2	2	2	2	2	2	2	2	2	2	2	2
374	2	2	2	2	2	2	2	2	2	2	2	2	2	2	2	2	2	1	2	2	2	1	2	2	2	2	2	2	2	2	2	2	2	2	2	2	2	2	2	2	2	2	2	2	2	2	2	2	2
375	2	2	2	2	2	2	2	2	2	2	2	2	2	2	2	2	2	1	2	2	2	1	2	1	2	2	2	2	2	2	2	2	2	2	2	2	2	2	2	2	2	2	2	2	2	2	2	2	2
376	2	2	2	2	2	2	2	2	2	2	2	2	2	2	2	2	2	1	2	2	2	2	1	1	2	2	2	2	2	2	2	2	2	2	2	2	2	2	2	2	2	2	2	2	2	2	2	2	2
377	2	2	2	2	2	2	2	2	2	2	1	2	2	2	2	2	2	2	2	2	2	1	2	2	1	2	2	2	2	2	2	2	2	2	2	2	2	2	2	2	2	2	2	2	2	2	2	2	2
378	2	2	2	2	2	2	2	1	2	2	1	2	1	2	2	2	2	2	2	2	2	2	2	2	2	2	2	2	2	2	2	2	2	2	2	2	2	2	2	2	2	2	2	2	2	2	2	2	2
379	2	2	2	2	2	2	2	2	2	2	1	2	2	2	1	2	2	2	2	2	2	2	2	2	2	2	2	2	2	2	2	2	2	2	2	2	2	2	2	2	2	2	2	2	2	2	2	2	2
3710	2	2	2	2	2	2	2	2	2	2	2	2	2	2	1	1	2	1	2	2	2	1	2	2	2	2	2	2	2	2	2	2	2	2	2	2	2	2	2	2	2	2	2	2	2	2	2	2	2
381	1	1	1	1	2	2	1	1	1	1	2	1	1	2	1	1	1	1	1	2	2	2	2	1	1	2	2	2	2	2	2	2	2	2	2	2	2	2	2	2	2	2	2	2	2	2	2	2	2
382	2	2	1	1	2	2	2	2	1	1	2	2	1	1	1	1	1	1	2	2	2	2	2	2	2	2	2	2	2	2	2	2	2	2	2	2	2	2	2	2	2	2	2	2	2	2	2	2	2
383	1	1	2	2	2	2	1	2	2	2	2	2	2	1	2	1	1	1	2	1	1	1	2	2	1	2	2	2	2	2	2	2	2	2	2	2	2	2	2	2	2	2	2	2	2	2	2	2	2
384	2	2	2	2	2	2	2	2	1	1	2	2	2	2	1	2	2	1	2	2	2	1	2	2	1	2	2	2	2	2	2	2	2	2	2	2	2	2	2	2	2	2	2	2	2	2	2	2	2
385	1	1	1	1	2	2	1	1	1	1	1	2	1	1	1	1	1	1	2	1	1	2	2	2	2	2	2	2	2	2	2	2	2	2	2	2	2	2	2	2	2	2	2	2	2	2	2	2	2
386	1	2	1	2	1	2	2	2	1	1	2	2	2	2	2	2	1	1	2	2	2	2	2	2	1	2	2	2	2	2	2	2	2	2	2	2	2	2	2	2	2	2	2	2	2	2	2	2	2
387	1	2	1	2	1	2	2	2	2	1	2	2	2	1	2	2	1	2	2	2	2	2	2	2	1	2	2	2	2	2	2	2	2	2	2	2	2	2	2	2	2	2	2	2	2	2	2	2	2
388	1	2	1	1	2	2	2	2	1	1	2	2	2	2	2	1	1	1	2	2	2	2	2	2	1	2	2	2	2	2	2	2	2	2	2	2	2	2	2	2	2	2	2	2	2	2	2	2	2
389	1	2	1	2	2	2	2	2	1	1	1	2	2	2	2	1	1	1	2	2	2	2	2	2	2	2	2	2	2	2	2	2	2	2	2	2	2	2	2	2	2	2	2	2	2	2	2	2	2
3810	1	2	1	2	2	2	2	1	2	1	2	2	1	1	1	1	1	1	1	1	2	2	1	1	2	2	2	2	2	2	2	2	2	2	2	2	2	2	2	2	2	2	2	2	2	2	2	2	2
391	1	1	1	2	2	2	2	2	2	1	2	2	2	1	1	1	1	1	1	2	2	2	1	2	2	2	2	2	2	2	2	2	2	2	2	2	2	2	2	2	2	2	2	2	2	2	2	2	2
392	1	2	1	2	2	2	1	1	2	2	2	2	1	1	1	1	1	1	2	1	1	2	2	1	2	1	2	2	1	2	2	2	2	2	2	2	2	2	2	2	2	2	2	2	2	2	2	2	2
393	1	1	1	2	2	2	2	1	2	1	1	2	1	1	1	1	1	1	2	1	1	2	2	1	2	2	2	2	2	2	2	2	2	2	2	2	2	2	2	2	2	2	2	2	2	2	2	2	2
394	1	2	1	2	2	2	1	2	2	1	1	2	1	1	2	2	1	1	1	2	2	2	1	1	1	2	2	2	2	2	2	2	2	2	2	2	2	2	2	2	2	2	2	2	2	2	2	2	2
395	1	2	2	2	2	2	2	2	2	1	1	2	1	1	1	1	2	1	2	2	1	2	2	2	1	2	2	2	2	2	2	2	2	2	2	2	2	2	2	2	2	2	2	2	2	2	2	2	2
396	1	1	1	2	2	2	2	1	2	2	2	2	1	1	2	2	1	1	1	1	1	2	2	1	1	1	1	2	2	2	2	2	2	2	2	2	2	2	2	2	2	2	2	2	2	2	2	2	2
397	1	1	1	2	2	2	2	1	2	1	2	2	1	1	1	1	1	1	1	1	1	2	1	1	1	2	2	2	2	2	2	2	2	2	2	2	2	2	2	2	2	2	2	2	2	2	2	2	2
398	2	2	1	2	2	2	2	1	1	1	2	2	1	1	1	1	2	1	2	1	2	2	2	2	2	2	2	2	2	2	2	2	2	2	2	2	2	2	2	2	2	2	2	2	2	2	2	2	2
399	2	1	1	2	2	2	2	1	2	1	1	2	1	1	2	2	2	1	2	1	1	2	1	1	2	2	2	2	2	2	2	2	2	2	2	2	2	2	2	2	2	2	2	2	2	2	2	2	2
3910	1	2	2	2	2	2	2	2	2	2	2	2	2	2	2	2	2	2	2	2	2	2	2	2	2	2	2	2	2	2	2	2	2	2	2	2	2	2	2	2	2	2	2	2	2	2	2	2	2
3101	2	2	2	1	2	1	2	1	1	1	2	2	1	2	1	2	2	2	1	2	2	2	2	1	1	2	2	2	2	2	2	2	2	2	2	2	2	2	2	2	2	2	2	2	2	2	2	2	2
3102	1	2	2	2	2	1	2	2	2	2	1	2	1	1	2	2	2	2	1	2	2	1	2	1	2	2	2	2	2	2	2	2	2	2	2	2	2	2	2	2	2	2	2	2	2	2	2	2	2
3103	1	2	2	1	2	2	1	1	1	1	1	2	1	2	1	2	2	2	2	2	2	2	2	2	2	2	2	2	2	2	2	2	2	2	2	2	2	2	2	2	2	2	2	2	2	2	2	2	2
3104	1	1	2	2	2	2	2	1	1	1	1	1	2	1	1	1	2	2	2	2	2	2	2	2	2	2	2	2	2	2	2	2	2	2	2	2	2	2	2	2	2	2	2	2	2	2	2	2	2
3105	1	2	2	2	2	2	1	2	2	2	2	2	2	2	2	2	2	2	2	2	2	2	2	2	2	2	2	2	2	2	2	2	2	2	2	2	2	2	2	2	2	2	2	2	2	2	2	2	2
3106	1	2	2	2	2	2	2	1	2	2	2	2	1	2	2	2	2	2	2	2	2	2	2	2	2	2	2	2	2	2	2	2	2	2	2	2	2	2	2	2	2	2	2	2	2	2	2	2	2
3107	1	2	2	2	2	2	2	2	2	2	1	2	2	2	2	2	2	2	2	2	2	2	2	2	2	2	2	2	2	2	2	2	2	2	2	2	2	2	2	2	2	2	2	2	2	2	2	2	2
3108	1	1	1	2	2	1	1	1	1	1	1	2	2	2	1	2	1	1	2	1	1	2	21	2	2	2	2	2	2	2	2	2	2	2	2	2	2	2	2	2	2	2	2	2	2	2	2	2	2
3109	1	2	2	2	2	2	2	2	2	2	2	2	2	1	2	2	1	2	2	2	2	2	2	2	2	2	2	2	2	2	2	2	2	2	2	2	2	2	2	2	2	2	2	2	2	2	2	2	2
31010	1	2	2	2	2	2	2	1	2	1	1	1	1	1	1	1	1	1	2	2	1	2	2	2	2	2	1	2	2	2	2	2	2	2	2	2	2	2	2	2	2	2	2	2	2	2	2	2	2
3111	2	2	2	2	2	2	1	2	2	1	2	2	2	2	2	2	2	1	2	1	2	2	1	1	2	2	2	2	2	2	2	2	2	2	2	2	2	2	2	2	2	2	2	2	2	2	2	2	2
3112	2	1	2	2	2	2	2	1	2	2	2	1	2	2	1	1	1	1	2	2	1	2	1	2	2	2	2	2	2	2	2	2	2	2	2	2	2	2	2	2	2	2	2	2	2	2	2	2	2
3113	1	2	2	2	2	2	1	2	2	1	1	2	1	2	1	1	1	1	2	1	2	2	2	1	2	2	2	2	2	2	2	2	2	2	2	2	2	2	2	2	2	2	2	2	2	2	2	2	2
3114	2	1	2	2	2	2	1	1	2	2	2	2	2	2	1	2	2	1	2	1	1	2	2	2	1	2	2	2	2	2	2	2	2	2	2	2	2	2	2	2	2	2	2	2	2	2	2	2	2
3115	1	2	2	2	1	2	2	1	2	2	2	2	2	1	2	2	2	1	2	2	1	2	2	1	2	2	2	2	2	2	2	2	2	2	2	2	2	2	2	2	2	2	2	2	2	2	2	2	2
3116	2	2	2	2	2	2	2	1	2	2	2	2	1	1	1	2	2	2	2	1	2	2	2	1	2	2	2	2	2	2	2	2	2	2	2	2	2	2	2	2	2	2	2	2	2	2	2	2	2
3117	2	2	2	2	2	2	2	2	2	1	2	2	2	2	2	2	1	1	2	2	1	2	1	2	2	2	2	2	2	2	2	2	2	2	2	2	2	2	2	2	2	2	2	2	2	2	2	2	2
3118	2	2	2	2	2	2	2	2	2	2	2	2	2	2	2	2	2	2	2	2	2	2	2	2	2	2	2	2	2	2	2	2	2	2	2	2	2	2	2	2	2	2	2	2	2	2	2	2	2
3119	2	2	2	2	2	2	2	2	2	1	1	2	2	2	1	1	1	2	2	2	2	2	1	1	2	2	2	1	2	2	2	2	2	2	2	2	2	2	2	2	2	2	2	2	2	2	2	2	2
31110	2	2	2	2	2	2	2	2	2	1	1	2	2	2	2	1	1	1	2	2	2	2	2	2	2	2	2	2	2	2	2	2	2	2	2	2	2	2	2	2	2	2	2	2	2	2	2	2	2
3121	1	1	1	1	2	2	1	1	1	1	2	1	1	2	1	1	1	1	1	2	2	2	2	1	1	2	2	2	2	2	2	2	2	2	2	2	2	2	2	2	2	2	2	2	2	2	2	2	2
3122	2	2	1	1	2	2	2	2	1	1	2	2	1	1	1	1	1	1	2	2	2	2	2	2	2	2	2	2	2	2	2	2	2	2	2	2	2	2	2	2	2	2	2	2	2	2	2	2	2
3123	1	1	1	1	2	2	1	1	2	2	2	2	2	1	2	1	1	1	2	1	1	1	2	2	1	2	2	2	2	2	2	2	2	2	2	2	2	2	2	2	2	2	2	2	2	2	2	2	2
3124	2	2	2	2	2	2	2	2	1	1	2	2	2	2	1	2	2	1	2	2	2	1	2	2	1	2	2	2	2	2	2	2	2	2	2	2	2	2	2	2	2	2	2	2	2	2	2	2	2
3125	1	1	1	1	2	2	1	1	1	1	1	2	1	1	1	1	1	1	2	1	1	2	2	2	2	2	2	2	2	2	2	2	2	2	2	2	2	2	2	2	2	2	2	2	2	2	2	2	2
3126	1	2	1	2	1	2	2	2	1	1	2	2	2	2	2	2	1	1	2	2	2	2	2	2	1	2	2	2	2	2	2	2	2	2	2	2	2	2	2	2	2	2	2	2	2	2	2	2	2
3127	1	2	1	2	1	2	2	2	2	1	2	2	2	1	2	2	1	2	2	2	2	2	2	2	1	2	2	2	2	2	2	2	2	2	2	2	2	2	2	2	2	2	2	2	2	2	2	2	2
3128	1	2	1	1	2	2	2	2	1	1	2	2	2	2	2	1	1	1	2	2	2	2	2	2	1	2	2	2	2	2	2	2	2	2	2	2	2	2	2	2	2	2	2	2	2	2	2	2	2
3129	1	2	1	2	2	2	2	2	1	1	1	2	2	2	2	1	1	1	2	2	2	2	2	2	2	2	2	2	2	2	2	2	2	2	2	2	2	2	2	2	2	2	2	2	2	2	2	2	2
31210	1	2	1	2	2	2	2	1	2	1	2	2	1	1	1	1	1	1	1	1	2	2	1	1	2	2	2	2	2	2	2	2	2	2	2	2	2	2	2	2	2	2	2	2	2	2	2	2	2
3131	1	1	1	2	2	2	2	2	2	1	2	2	2	1	1	1	1	1	1	2	2	2	1	2	2	2	2	2	2	2	2	2	2	2	2	2	2	2	2	2	2	2	2	2	2	2	2	2	2
3132	1	2	1	2	2	2	1	1	2	2	2	2	1	1	1	1	1	1	2	1	1	2	2	1	2	1	2	2	1	2	2	2	2	2	2	2	2	2	2	2	2	2	2	2	2	2	2	2	2
3133	1	1	1	2	2	2	2	1	2	1	1	2	1	1	1	1	1	1	2	1	1	2	2	1	2	2	2	2	2	2	2	2	2	2	2	2	2	2	2	2	2	2	2	2	2	2	2	2	2
3134	1	2	1	2	2	2	1	2	2	1	1	2	1	1	2	2	1	1	1	2	2	2	1	1	1	2	2	2	2	2	2	2	2	2	2	2	2	2	2	2	2	2	2	2	2	2	2	2	2
3135	1	2	2	2	2	2	2	2	2	1	1	2	1	1	1	1	2	1	2	2	1	2	2	2	1	2	2	2	2	2	2	2	2	2	2	2	2	2	2	2	2	2	2	2	2	2	2	2	2
3136	1	1	1	2	2	2	2	1	2	2	2	2	1	1	2	2	1	1	1	1	1	2	2	1	1	1	1	2	2	2	2	2	2	2	2	2	2	2	2	2	2	2	2	2	2	2	2	2	2
3137	1	1	1	2	2	2	2	1	2	1	2	2	1	1	1	1	1	1	1	1	1	2	1	1	1	2	2	2	2	2	2	2	2	2	2	2	2	2	2	2	2	2	2	2	2	2	2	2	2
3138	2	2	1	2	2	2	2	1	1	1	2	2	1	1	1	1	2	1	2	1	2	2	2	2	2	2	2	2	2	2	2	2	2	2	2	2	2	2	2	2	2	2	2	2	2	2	2	2	2
3139	2	1	1	2	2	2	2	1	2	1	1	2	1	1	2	2	2	1	2	1	1	2	1	1	2	2	2	2	2	2	2	2	2	2	2	2	2	2	2	2	2	2	2	2	2	2	2	2	2
31310	1	2	2	2	2	2	2	2	2	2	2	2	2	2	2	2	2	2	2	2	2	2	2	2	2	2	2	2	2	2	2	2	2	2	2	2	2	2	2	2	2	2	2	2	2	2	2	2	2
3141	1	2	2	2	2	2	1	2	1	1	2	2	2	1	1	1	2	1	2	2	1	1	2	1	2	2	2	2	2	2	2	2	2	2	2	2	2	2	2	2	2	2	2	2	2	2	2	2	2
3142	2	2	2	2	2	2	2	2	2	1	2	2	2	2	1	2	2	1	1	2	2	2	1	1	1	2	2	2	2	2	2	2	2	2	2	2	2	2	2	2	2	2
3143	1	2	1	1	2	2	2	1	2	2	2	2	1	1	1	2	2	2	2	1	1	2	1	1	1	2	2	2	2	2	2	2	2	2	2	2	2	2	2	2	2	2
3144	1	2	2	2	2	2	2	2	2	2	1	2	2	2	2	2	2	1	2	2	2	2	2	1	2	2	2	2	2	2	2	2	2	2	2	2	2	2	2	2	2	2
3145	2	2	2	2	2	2	2	2	2	1	1	2	1	2	1	1	2	2	2	2	2	2	2	1	2	2	2	2	2	2	2	2	2	2	2	2	2	2	2	2	2	2
3146	1	2	2	2	2	2	2	2	2	2	1	2	1	2	1	2	2	1	2	2	2	2	2	2	2	2	2	2	2	2	2	2	2	2	2	2	2	2	2	2	2	2
3147	1	1	2	2	2	2	1	2	1	1	1	2	2	1	1	2	1	1	2	2	2	1	2	2	2	2	2	2	2	2	2	2	2	2	2	2	2	2	2	2	2	2
3148	1	2	2	2	2	2	2	2	2	2	1	2	1	2	1	2	2	1	2	2	2	2	2	1	1	2	2	2	2	2	2	2	2	2	2	2	2	2	2	2	2	2
3149	2	2	1	2	2	2	2	2	2	1	2	2	2	2	1	1	2	2	1	2	2	2	2	1	1	2	2	2	2	2	2	2	2	2	2	2	2	2	2	2	2	2
31410	2	2	1	2	2	2	2	2	2	2	2	2	2	2	1	2	2	1	2	2	2	2	2	2	2	2	2	2	2	2	2	2	2	2	2	2	2	2	2	2	2	2
3151	2	2	1	2	2	2	2	2	1	2	1	1	1	2	1	1	1	2	2	2	2	2	1	2	1	2	2	2	2	2	2	2	2	2	2	2	2	2	2	2	2	2		2	2	2	2
3152	1	2	1	2	2	2	2	2	1	2	1	1	1	2	1	1	1	2	2	2	2	2	2	2	2	2	2	2	2	2	2	2	2	2	2	2	2	2	2	2	2	2		2	2	2	2
3153	1	2	1	2	2	2	1	2	1	1	1	2	2	2	2	2	2	1	2	1	1	1	1	1	1	2	2	2	2	2	2	2	2	2	2	2	2	2	2	2	2	2		2	2	2	2
3154	1	2	2	2	2	2	1	2	1	1	2	2	2	2	2	1	2	2	2	1	1	1	2	2	2	2	2	2	2	2	2	2	2	2	2	2	2	2	2	2	2	2		2	2	2	2
3155	1	2	1	2	2	2	2	1	1	2	1	2	2	2	2	2	2	2	2	2	2	2	2	2	2	2	2	2	2	2	2	2	2	2	2	2	2	2	2	2	2	2		2	2	2	2
3156	1	1	2	2	2	2	2	1	1	1	2	2	2	2	2	2	1	2	2	2	2	2	2	1	1	2	2	2	2	2	2	2	2	2	2	2	2	2	2	2	2	2		2	2	2	2
3157	2	1	2	2	2	2	2	1	2	2	2	1	1	2	1	1	1	1	2	2	1	2	2	2	2	2	2	2	2	2	2	2	2	2	2	2	2	2	2	2	2	2		2	2	2	2
3158	1	2	2	2	2	2	1	2	2	2	2	2	2	2	1	1	1	1	2	2	2	2	2	2	2	2	2	2	2	2	2	2	2	2	2	2	2	2	2	2	2			2	2	2	2
3159	2	2	1	2	2	2	1	1	1	1	1	2	2	2	1	1	1	1	2	1	1	2	2	1	2	2	2	2	2	2	2	2	2	2	2	2	2	2	2	2	2	2		2	2	2	2
31510	1	1	2	2	2	2	1	2	2	2	1	1	1	1	1	1	2	1	2	2	1	2	2	1	2	2	2	2	2	2	2	2	2	2	2	2	2	2	2	2	2	2		2	2	2	2
3161	2	2	1	2	2	2	2	2	2	2	2	2	2	2	2	2	2	2	2	2	2	2	2	2	2	2	2	2
3162	2	2	1	2	2	2	2	2	2	2	2	2	1	1	1	1	2	1	2	2	1	2	2	2	2	2	2	2
3163	1	2	2	1	2	2	1	1	1	2	2	2	2	1	2	2	1	1	2	2	1	2	2	1	2	2	2	1
3164	1	2	1	2	2	2	1	1	1	1	2	2	1	1	1	1	1	1	2	1	2	2	2	1	2	2	2	1
3165	2	2	2	2	2	2	2	1	2	1	2	2	1	2	1	1	1	1	1	1	2	2	1	2	2	1	2	2
3166	1	2	1	1	2	2	2	2	2	2	2	2	1	1	1	1	1	1	2	2	1	2	1	2	2	2	2	2
3167	1	2	1	2	2	2	2	2	2	1	2	2	1	1	1	1	2	1	2	2	2	2	2	1	2	1	2	2
3168	1	2	2	2	2	2	2	2	1	2	1	2	1	1	1	1	1	1	2	1	1	2	2	1	2	2	2	2
3169	1	2	1	1	2	2	2	1	1	1	1	1	1	1	2	2	1	2	2	2	1	2	2	2	2	2	2	1		1
31610	2	2	2	2	2	2	2	1	2	2	2	2	2	2	1	1	1	1	2	2	1	2	1	2	2	2	2	2
3171	2	2	2	2	2	2	2	2	2	2	2	1	2	2	2	2	2	1	2	2	1	2	1	2	2	2	2	2
3172	2	2	2	2	2	2	2	1	2	2	2	2	2	2	2	2	2	2	2	2	2	2	2	2	2	2	2	2
3173	2	2	2	2	2	2	2	2	2	2	1	2	1	2	2	2	2	2	2	2	1	2	2	2	2	2	2	2
3174	2	2	2	2	2	2	2	2	2	2	2	2	2	2	1	1	1	2	1	2	2	2	2	2	2	2	2	2
3175	2	2	2	2	2	2	2	2	1	1	1	2	2	2	2	2	2	2	2	2	2	2	2	2	2	2	2	2
3176	2	2	2	2	2	2	1	2	1	2	2	1	1	1	1	1	1	1	2	1	1	1	2	1	2	1	2	2
3177	2	2	2	2	2	2	2	2	2	1	2	2	2	2	2	2	2	1	2	2	2	2	2	2	2	1	2	2
3178	1	2	2	2	2	2	2	2	1	1	2	2	2	2	1	1	1	1	2	2	2	2	2	1	1	2	2	2
3179	2	2	1	1	2	2	1	2	1	1	1	2	1	1	2	2	1	1	2	2	2	2	2	2	2	2	2	2
31710	2	2	2	2	2	2	2	2	2	2	2	2	2	2	2	2	2	2	2	2	2	2	2	2	2	2	2	2
3181	1	1	1	2	2	2	2	1	2	2	1	2	2	1	2	1	1	1	1	1	1	2	2	1	1	2	2	2
3182	1	1	1	1	2	2	1	2	1	1	2	2	2	1	1	1	1	1	2	1	1	2	2	1	1	2	2	2
3183	2	2	2	2	2	2	2	2	2	2	2	2	2	2	2	2	2	2	2	2	2	2	2	2	2	2	2	2
3184	2	2	2	2	2	2	2	1	2	2	2	2	2	1	2	2	2	1	2	1	1	2	2	2	2	2	2	2
3185	1	2	1	2	2	2	2	1	2	2	1	2	2	1	2	2	2	1	1	2	2	2	2	1	1	2	2	2
3186	1	1	1	2	2	2	2	1	2	2	1	2	2	1	1	1	1	1	2	2	2	2	2	1	1	2	2	2
3187	1	2	2	2	2	2	2	1	2	1	2	2	2	1	2	2	2	1	2	2	2	2	2	2	2	2	2	2
3188	2	2	2	2	2	2	2	2	2	2	2	2	2	2	2	2	2	2	2	2	2	2	2	2	2	2	2	2
3189	1	1	1	2	2	2	1	1	1	1	1	2	1	2	1	1	1	1	1	1	1	2	2	1	1	2	2	2
31810	1	2	2	2	2	2	2	1	1	1	2	2	2	2	2	2	2	1	2	1	1	2	2	2	2	2	2	2
3191	2	1	1	2	2	2	2	1	2	1	1	2	2	2	1	1	1	1	2	2	1	2	2	2	2	1	1	2
3192	1	1	1	2	2	2	1	1	1	1	1	2	1	1	1	1	1	1	2	1	1	1	2	2	2	2	2	2
3193	1	1	1	2	2	2	1	2	1	1	1	2	1	2	1	1	1	1	1	1	1	2	2	1	1	1	2	2
3194	1	2	1	1	2	1	2	2	1	1	1	1	1	1	1	1	1	1	1	1	2	2	2	2	2	1	2	2
3195	2	1	2	2	2	2	1	1	1	1	1	2	2	1	1	1	2	1	2	1	1	1	2	1	2	2	2	2
3196	1	2	1	2	2	1	1	2	1	1	1	2	1	2	1	1	1	2	2	2	1	1	2	1	2	2	2	2
3197	2	2	2	2	2	1	2	2	1	1	2	2	2	1	1	1	1	1	2	2	1	2	1	1	2	2	2	2
3198	1	2	2	2	2	2	2	2	1	1	1	2	2	1	1	1	1	1	2	2	2	2	1	2	2	2	2	2
3199	1	2	1	2	2	2	2	2	1	1	1	2	1	2	1	1	1	1	2	2	2	2	2	2	2	1	2	1
31910	2	2	1	2	2	2	1	2	1	1	2	2	1	1	1	1	1	1	2	1	1	2	1	2	2	2	2	2
3201	1	2	1	2	1	2	2	1	1	1	1	2	1	1	1	1	1	1	1	1	1	1	1	1	1	2	2	2
3202	1	2	2	2	1	2	2	2	1	2	1	2	2	1	1	1	1	1	2	1	2	2	2	1	2	1	2	2
3203	1	1	1	2	2	2	2	1	2	2	1	2	1	1	2	2	1	1	2	1	1	2	1	1	1	2	2	2
3204	1	2	2	2	2	2	2	2	2	2	1	2	1	1	1	1	1	1	1	2	2	2	1	1	1	2	2	2
3205	1	2	2	2	2	2	2	2	2	2	1	2	2	1	1	1	2	1	2	2	1	2	2	1	2	2	2	2
3206	2	1	1	2	2	2	1	2	2	2	1	2	1	1	2	1	1	1	1	2	2	2	2	1	1	2	2	2
3207	1	2	2	2	1	2	1	2	1	2	1	2	1	1	1	1	1	1	2	2	2	2	2	2	2	2	2	2
3208	2	2	1	2	2	2	1	1	1	1	1	2	1	1	2	2	1	1	2	2	2	2	2	1	2	2	2	2
3209	2	1	1	2	2	2	2	1	2	2	1	2	1	1	1	1	1	1	1	2	2	2	1	1	1	2	2	2
32010	1	1	2	2	1	2	1	1	2	1	1	2	1	1	1	1	1	1	1	2	1	1	1	1	1	1	2	2
3211	1	2	1	1	2	2	2	1	2	2	1	2	1	1	1	1	1	1	1	1	2	2	2	2	2	2	2	2
3212	1	1	1	2	2	2	2	1	2	1	1	2	1	1	1	1	1	1	1	1	1	2	1	1	1	2	2	2
3213	1	1	1	2	2	2	1	1	1	1	1	2	1	1	1	1	1	1	1	1	1	1	1	1	2	1	2	2
3214	1	2	2	2	2	2	2	2	1	1	2	2	1	1	1	1	1	1	2	2	2	2	1	1	1	2	2	2
3215	1	2	2	2	2	1	1	1	1	1	1	2	1	1	1	1	2	1	2	1	1	1	2	2	2	2	2	2
3216	2	2	2	2	2	2	2	2	2	1	2	2	2	2	2	2	2	1	2	2	2	2	2	2	2	2	2	2
3217	1	2	2	2	2	2	2	1	2	1	2	2	1	1	2	1	2	1	1	1	1	1	2	2	2	2	2	2
3218
3219	1	2	2	2	2	2	2	2	2	2	1	2	2	2	2	2	2	1	2	2	2	2	2	2	2	2	2	2
32110	1	1	2	2	2	2	1	1	1	2	1	2	2	1	1	1	1	1	2	1	1	1	2	2	2	1	2	2
3221	1	1	2	2	2	2	2	1	1	1	2	2	1	2	2	2	1	2	1	1	2	1	1	1	1	1	2	1
3222	1	1	1	2	1	2	2	2	2	2	2	2	1	2	2	2	1	1	1	2	2	1	1	1	2	2	2	2
3223	1	1	2	2	1	2	2	2	2	1	1	1	1	2	2	2	1	1	2	2	1	2	2	2	2	2	2	2
3224	2	1	1	2	2	1	1	1	1	1	2	1	1	2	1	1	1	2	1	1	1	2	2	2	2	2	2	2
3225	1	2	2	2	2	2	2	2	2	1	2	2	1	2	2	2	2	1	2	2	2	2	2	1	2	2	2	2
3226	1	2	2	2	2	2	2	2	1	2	2	2	1	2	1	1	1	1	2	2	2	1	2	1	1	2	2	2
3227	2	2	1	2	2	2	2	1	2	2	2	2	2	2	2	2	1	1	2	2	2	2	2	2	2	2	2	2
3228	1	2	2	2	2	2	1	1	2	2	2	2	1	2	2	2	1	2	1	2	2	2	2	2	2	1	2	2
3229	1	1	2	2	2	2	2	1	2	1	2	2	2	1	2	2	1	2	1	1	1	2	2	1	2	2	2	2
32210	1	2	1	2	2	2	2	2	1	1	2	2	1	1	1	1	1	1	2	2	2	1	2	2	2	2	2	1			1
3231	1	2	1	2	2	1	1	1	1	1	1	2	1	1	1	1	1	1	1	1	1	2	2	1	2	2	2	2
3232	1	1	1	1	2	2	1	1	1	1	1	2	2	1	1	1	1	1	1	1	1	2	1	1	1	1	2	2
3233	2	2	1	2	2	2	2	2	1	1	2	2	1	2	1	2	1	1	2	1	2	2	1	1	2	2	2	2
3234	1	2	2	2	2	2	2	2	1	1	1	2	2	2	1	1	1	1	1	2	2	2	2	1	2	2	2	2
3235	2	2	1	2	2	2	2	2	2	1	1	2	1	2	1	1	1	1	1	2	1	1	1	1	1	2	2	2
3236	1	2	2	2	2	2	2	1	2	1	1	2	2	2	2	2	1	1	2	2	2	2	2	1	2	2	2	2
3237	2	2	1	2	2	2	1	1	1	1	2	2	2	22	2	2	2	1	2	2	2	1	2	2	2	2	2	2
3238	1	2	2	2	2	2	2	2	2	2	1	2	1	2	2	2	2	1	2	2	2	1	2	2	2	2	2	2
3239	1	2	1	2	2	2	2	2	2	2	1	2	2	2	1	2	2	2	2	2	2	2	2	1	2	2	2	2
32310	1	2	2	2	2	2	2	1	2	2	2	2	2	2	2	2	1	1	2	2	2	2	2	2	2	2	2	2
3241	1	1	1	2	2	2	1	1	1	1	2	2	1	1	1	1	1	1	1	1	1	1	1	1	1	1	1	1																1	1
3242	1	1	1	2	2	2	2	1	1	1	1	2	1	1	1	1	1	1	1	1	1	2	2	1	1	2	1	1																		1	1
3243	1	2	2	2	2	2	1	1	2	2	2	2	1	1	1	1	1	1	2	2	1	2	2	1	2	2	2	2
3244	2	2	2	2	2	2	2	2	2	2	2	2	2	2	1	1	1	2	2	2	2	2	2	2	2	2	2	2
3245	1	1	1	1	2	1	1	1	1	1	2	2	1	1	1	1	1	1	1	1	1	1	1	1	1	1	2	2
3246	1	1	1	2	2	2	1	2	1	1	1	2	1	1	1	1	1	1	2	2	2	2	2	1	1	2	2	2
3247	1	1	1	1	2	2	2	1	1	1	1	2	1	1	1	1	1	1	1	1	1	2	2	1	2	2	2	2
3248	1	2	2	2	2	2	2	2	1	1	2	2	1	1	1	1	2	2	1	2	1	2	2	2	2	2	2	2
3249	1	2	1	2	2	2	1	2	1	1	1	1	1	1	1	1	1	1	1	2	2	2	1	1	2	2	2	2
32410	1	1	1	1	2	2	2	1	2	2	1	1	1	2	1	1	1	2	2	2	1	1	2	1	2	1	2	2
3251	2	1	1	2	2	2	2	1	2	2	1	2	1	1	1	2	1	1	1	1	1	1	1	1	1	2	2	2
3252	2	2	2	2	2	2	1	1	2	1	2	1	2	1	2	1	1	1	1	2	1	2	1	1	2	2	2	2
3253	1	1	1	2	2	1	2	1	1	1	1	2	1	1	1	1	1	1	1	1	1	2	2	1	2	2	2	2
3254	1	2	2	2	2	2	2	2	1	1	2	1	2	2	1	1	1	1	1	2	2	2	1	1	2	2	2	2
3255	1	2	2	2	2	2	2	2	1	1	1	2	2	2	2	2	2	1	2	2	2	2	2	1	2	2	2	2
3256	1	2	2	2	2	2	2	1	2	1	1	2	1	2	2	2	1	1	2	2	2	2	2	2	1	2	2	2
3257	1	2	2	2	2	2	2	2	1	1	1	2	2	2	1	2	2	2	2	2	2	2	2	2	2	2	2	2
3258	1	2	2	2	2	2	2	1	1	1	2	2	1	1	2	2	2	1	2	2	2	2	2	1	2	2	2	2
3259	2	2	2	2	2	1	1	1	1	1	2	2	2	1	1	1	1	1	2	2	2	2	1	1	2	2	2	2
32510	1	2	2	2	2	2	2	1	2	2	2	2	2	2	2	2	2	1	2	2	2	2	2	2	2	2	2	2
3261	1	1	1	2	2	2	2	1	1	1	1	2	1	1	1	1	1	1	2	1	1	1	1	2	2	2	2	2	2	2	2	2	2	2	2	2	2	2	2	2	2	2	2	2	2	2	2	2	2
3262	1	1	2	2	2	2	2	1	1	1	1	2	1	1	1	1	1	1	2	1	2	1	2	2	2	2	2	2	2	2	2	2	2	2	2	2	2	2	2	2	2	2	2	2	2	2	2	2	2
3263	1	1	1	1	2	2	2	1	2	1	1	2	1	1	1	1	1	1	2	1	1	2	2	1	2	2	2	2	2	2	2	2	2	2	2	2	2	2	2	2	2	2	2	2	2	2	2	2	2
3264	1	1	2	2	2	2	2	2	1	1	1	2	2	2	2	2	1	1	1	1	1	1	2	2	2	2	2	2	2	2	2	2	2	2	2	2	2	2	2	2	2	2	2	2	2	2	2	2	2
3265	2	2	2	2	2	2	2	2	2	2	2	2	2	2	2	2	2	2	2	2	2	2	2	2	2	2	2	2	2	2	2	2	2	2	2	2	2	2	2	2	2	2	2	2	2	2	2	2	2
3266	1	2	2	2	2	2	2	2	2	2	2	2	1	1	2	2	2	1	2	2	2	2	2	1	2	2	2	2	2	2	2	2	2	2	2	2	2	2	2	2	2	2	2	2	2	2	2	2	2
3267	1	2	2	2	2	1	2	2	2	2	2	2	2	2	2	2	1	2	2	2	1	2	2	2	2	2	2	2	2	2	2	2	2	2	2	2	2	2	2	2	2	2	2	2	2	2	2	2	2
3268	1	1	2	2	2	2	2	1	1	1	1	2	2	2	2	2	2	2	2	2	1	2	2	2	2	2	2	2	2	2	2	2	2	2	2	2	2	2	2	2	2	2	2	2	2	2	2	2	2
3269	1	1	2	2	2	2	2	1	1	1	1	2	2	2	2	2	2	1	2	2	2	2	2	2	2	2	2	2	2	2	2	2	2	2	2	2	2	2	2	2	2	2	2	2	2	2	2	2	2
32610	1	1	2	2	2	2	2	1	1	1	1	2	2	2	1	1	2	1	2	2	2	2	2	2	2	2	2	2	2	2	2	2	2	2	2	2	2	2	2	2	2	2	2	2	2	2	2	2	2
3271	1	2	1	2	2	1	1	1	2	1	1	2	1	1	1	2	2	1	2	1	1	1	2	2	2	2	2	2	2	2	2	2	2	2	2	2	2	2	2	2	2	2	2	2	2	2	2	2	2
3272	1	1	1	2	1	2	1	2	1	1	1	2	1	1	1	1	1	1	1	1	2	1	1	1	2	2	2	2	2	2	2	2	2	2	2	2	2	2	2	2	2	2	2	2	2	2	2	2	2
3273	2	2	1	2	2	1	2	1	1	1	1	2	1	1	1	1	2	1	1	1	1	2	1	1	1	2	2	2	2	2	2	2	2	2	2	2	2	2	2	2	2	2	2	2	2	2	2	2	2
3274	1	1	1	1	2	1	1	1	1	1	1	2	1	1	1	1	1	1	1	2	1	2	1	1	2	2	2	2	2	2	2	2	2	2	2	2	2	2	2	2	2	2	2	2	2	2	2	2	2
3275	1	2	1	2	2	2	2	1	2	2	2	2	1	1	1	1	1	1	2	1	1	2	2	2	2	1	2	2	2	2	2	2	2	2	2	2	2	2	2	2	2	2	2	2	2	2	2	2	2
3276	2	2	2	2	2	2	2	2	2	2	2	2	1	1	1	1	2	2	2	2	2	2	2	2	2	2	2	2	2	2	2	2	2	2	2	2	2	2	2	2	2	2	2	2	2	2	2	2	2
3277	2	2	1	2	2	2	2	2	2	1	2	2	2	2	1	1	1	1	2	2	2	2	2	2	2	2	2	2	2	2	2	2	2	2	2	2	2	2	2	2	2	2	2	2	2	2	2	2	2
3278	2	2	1	2	2	1	1	1	2	1	1	2	2	1	1	2	2	1	2	2	1	1	2	2	2	2	2	2	2	2	2	2	2	2	2	2	2	2	2	2	2	2	2	2	2	2	2	2	2
3279	1	1	2	2	2	1	2	1	1	1	2	2	2	1	2	2	2	1	2	2	1	2	2	1	1	2	2	2	2	2	2	2	2	2	2	2	2	2	2	2	2	2	2	2	2	2	2	2	2
32710	2	2	1	2	2	1	1	2	1	1	1	2	1	1	1	1	1	1	1	1	2	1	1	1	1	1	2	2	2	2	2	2	2	2	2	2	2	2	2	2	2	2	2	2	2	2	2	2	2
3281	2	2	1	2	2	1	2	1	1	1	1	2	1	1	1	1	1	1	2	1	2	2	1	1	2	2	2	2	2	2	2	2	2	2	2	2	2	2	2	2	2	2	2	2	2	2	2	2	2
3282	1	1	2	1	2	1	2	1	2	2	1	1	1	1	1	1	1	1	2	1	1	2	1	2	1	2	2	2	2	2	2	2	2	2	2	2	2	2	2	2	2	2	2	2	2	2	2	2	2
3283	1	1	2	2	2	2	2	1	1	1	1	1	1	1	1	1	2	2	2	1	1	2	2	2	2	2	2	2	2	2	2	2	2	2	2	2	2	2	2	2	2	2	2	2	2	2	2	2	2
3284	2	2	2	2	2	1	2	2	2	2	1	2	2	2	2	2	2	2	2	2	2	2	2	1	2	2	2	2	2	2	2	2	2	2	2	2	2	2	2	2	2	2	2	2	2	2	2	2	2
3285	1	2	2	2	2	2	2	1	1	1	1	2	1	1	1	1	1	1	1	1	1	2	1	1	1	2	2	2	2	2	2	2	2	2	2	2	2	2	2	2	2	2	2	2	2	2	2	2	2
3286	1	2	1	2	2	2	2	2	1	1	1	2	1	1	1	1	1	1	1	1	2	2	1	1	2	2	2	2	2	2	2	2	2	2	2	2	2	2	2	2	2	2	2	2	2	2	2	2	2
3287	1	1	2	1	2	2	2	2	1	1	2	1	1	1	1	1	1	1	1	1	1	2	2	1	1	2	2	2	2	2	2	2	2	2	2	2	2	2	2	2	2	2	2	2	2	2	2	2	2
3288	2	2	2	2	2	2	2	2	2	2	2	1	2	2	2	2	2	1	2	2	1	2	1	2	2	2	2	2	2	2	2	2	2	2	2	2	2	2	2	2	2	2	2	2	2	2	2	2	2
3289	1	1	2	2	2	2	2	1	1	1	2	2	1	1	2	1	1	1	2	1	1	2	2	2	2	1	2	2	2	2	2	2	2	2	2	2	2	2	2	2	2	2	2	2	2	2	2	2	2
32810	1	1	1	2	1	2	2	1	2	2	1	2	1	1	2	1	1	1	1	1	2	2	1	1	2	1	2	2	2	2	2	2	2	2	2	2	2	2	2	2	2	2	2	2	2	2	2	2	2
3291	1	2	1	2	2	2	1	2	2	1	1	2	1	2	2	1	1	1	2	2	2	1	2	2	2	2	2	2	2	2	2	2	2	2	2	2	2	2	2	2	2	2	2	2	2	2	2	2	2
3292	1	2	2	2	2	2	2	2	2	2	2	2	2	1	2	2	2	2	2	2	2	2	2	2	2	2	2	2	2	2	2	2	2	2	2	2	2	2	2	2	2	2	2	2	2	2	2	2	2
3293	1	2	1	1	2	2	1	2	1	1	1	2	1	1	1	1	1	1	1	2	1	1	1	2	2	2	2	2	2	2	2	2	2	2	2	2	2	2	2	2	2	2	2	2	2	2	2	2	2
3294	2	2	1	1	2	2	2	2	2	1	2	2	2	1	2	2	1	2	2	2	1	2	2	2	2	2	2	2	2	2	2	2	2	2	2	2	2	2	2	2	2	2	2	2	2	2	2	2	2
3295	1	2	2	2	2	2	2	2	2	1	2	2	2	2	2	2	1	2	2	2	2	2	2	2	2	2	2	2	2	2	2	2	2	2	2	2	2	2	2	2	2	2	2	2	2	2	2	2	2
3296	1	2	2	2	2	2	2	2	1	1	1	2	1	1	1	1	1	1	2	2	1	2	2	2	1	2	2	2	2	2	2	2	2	2	2	2	2	2	2	2	2	2	2	2	2	2	2	2	2
3297	1	2	1	2	2	2	2	2	1	1	2	2	1	1	1	1	1	1	2	2	2	2	2	1	2	2	2	2	2	2	2	2	2	2	2	2	2	2	2	2	2	2	2	2	2	2	2	2	2
3298	2	2	1	2	2	2	2	2	1	1	2	2	2	2	2	2	1	1	2	1	2	2	2	2	2	2	2	2	2	2	2	2	2	2	2	2	2	2	2	2	2	2	2	2	2	2	2	2	2
3299	2	2	2	2	2	2	2	2	2	2	2	2	2	2	2	2	2	2	2	2	2	2	2	2	2	2	2	2	2	2	2	2	2	2	2	2	2	2	2	2	2	2	2	2	2	2	2	2	2
32910	1	2	2	2	2	2	1	1	2	1	2	2	2	1	2	2	1	1	2	2	1	1	2	2	2	2	2	2	2	2	2	2	2	2	2	2	2	2	2	2	2	2	2	2	2	2	2	2	2
3301	2	2	2	2	2	2	1	2	2	1	1	2	2	2	2	1	1	1	2	2	2	1	1	2	2	2	2	2	2	2	2	2	2	2	2	2	2	2	2	2	2	2	2	2	2	2	2	2	2
3302	1	2	1	2	2	2	2	1	1	1	1	2	2	2	2	1	1	1	2	2	2	1	1	2	2	1	2	2	2	2	2	2	2	2	2	2	2	2	2	2	2	2	2	2	2	2	2	2	2
3303	1	2	1	2	2	2	2	1	1	1	1	2	2	2	2	1	1	1	2	2	2	1	1	2	2	2	2	2	2	2	2	2	2	2	2	2	2	2	2	2	2	2	2	2	2	2	2	2	2
3304	2	2	2	2	2	2	2	2	1	2	1	2	1	2	1	1	1	1	2	2	1	1	1	2	1	2	2	2	2	2	2	2	2	2	2	2	2	2	2	2	2	2	2	2	2	2	2	2	2
3305	1	1	2	2	2	2	1	1	1	1	1	2	1	2	1	1	1	1	2	1	1	1	1	2	1	2	2	2	2	2	2	2	2	2	2	2	2	2	2	2	2	2	2	2	2	2	2	2	2
3306	1	1	1	2	2	2	1	1	1	1	1	2	1	2	1	1	1	1	1	1	1	1	1	1	1	2	2	2	2	2	2	2	2	2	2	2	2	2	2	2	2	2	2	2	2	2	2	2	2
3307	2	2	2	2	2	2	1	2	1	1	2	2	2	2	1	1	1	1	1	2	2	2	1	1	1	2	2	2	2	2	2	2	2	2	2	2	2	2	2	2	2	2	2	2	2	2	2	2	2
3308	2	2	2	2	2	2	2	2	2	2	2	2	2	2	2	2	2	2	2	2	2	2	2	2	2	2	2	2	2	2	2	2	2	2	2	2	2	2	2	2	2	2	2	2	2	2	2	2	2
3309	2	2	2	2	2	2	2	2	2	2	2	2	2	2	2	2	2	2	2	2	2	2	2	2	2	2	2	2	2	2	2	2	2	2	2	2	2	2	2	2	2	2	2	2	2	2	2	2	2
33010	2	2	2	2	2	2	2	2	2	2	2	2	2	2	2	2	2	2	2	2	2	2	2	2	2	2	2	2	2	2	2	2	2	2	2	2	2	2	2	2	2	2	2	2	2	2	2	2	2
3311	1	1	1	1	2	2	1	2	2	2	1	1	1	1	1	1	2	1	1	1	2	1	2	1	1	1	2	2	2	2	2	2	2	2	2	2	2	2	2	2	2	2	2	2	2	2	2	2	2
3312	1	1	1	1	2	2	1	1	2	2	1	1	1	1	1	1	1	1	2	2	1	1	2	2	1	1	2	2	2	2	2	2	2	2	2	2	2	2	2	2	2	2	2	2	2	2	2	2	2
3313	1	2	2	1	2	2	1	2	2	2	1	2	2	1	2	2	1	1	2	2	2	1	2	1	1	2	2	2	2	2	2	2	2	2	2	2	2	2	2	2	2	2	2	2	2	2	2	2	2
3314	2	2	2	2	2	2	2	2	1	1	1	2	2	2	2	2	2	2	2	2	2	2	2	2	2	2	2	2	2	2	2	2	2	2	2	2	2	2	2	2	2	2	2	2	2	2	2	2	2
3315	2	2	1	2	2	2	1	2	2	2	1	2	1	2	1	1	2	1	2	2	2	1	2	1	2	2	2	2	2	2	2	2	2	2	2	2	2	2	2	2	2	2	2	2	2	2	2	2	2
3316	1	2	2	2	2	2	1	1	1	1	1	2	2	2	2	2	2	2	2	1	1	2	2	1	2	2	2	2	2	2	2	2	2	2	2	2	2	2	2	2	2	2	2	2	2	2	2	2	2
3317	2	2	2	2	2	2	2	1	2	2	2	1	1	1	2	1	1	1	1	1	2	2	2	1	2	2	2	2	2	2	2	2	2	2	2	2	2	2	2	2	2	2	2	2	2	2	2	2	2
3318	1	1	1	2	2	2	1	1	2	2	1	2	2	2	1	1	1	1	2	2	1	1	1	1	2	1	2	2	2	2	2	2	2	2	2	2	2	2	2	2	2	2	2	2	2	2	2	2	2
3319	1	1	1	2	2	2	1	1	1	1	2	1	2	1	1	1	1	1	2	2	1	1	1	1	1	2	2	2	2	2	2	2	2	2	2	2	2	2	2	2	2	2	2	2	2	2	2	2	2
33110	1	1	1	1	1	2	1	1	1	1	1	1	1	1	1	1	1	1	2	1	1	1	2	2	2	2	2	2	2	2	2	2	2	2	2	2	2	2	2	2	2	2	2	2	2	2	2	2	2
411	1	1	1	2	2	2	2	2	1	1	1	2	1	1	1	1	1	1	2	1	1	2	2	2	1	2	2	2	2	2	2	2	2	2	2	2	2	2	2	2	2	2	2	2	2	2	2	2	2
412	1	2	1	2	2	2	1	2	1	1	2	2	1	2	1	1	1	1	2	1	2	2	2	1	2	2	2	2	2	2	2	2	2	2	2	2	2	2	2	2	2	2	2	2	2	2	2	2	2
413	2	2	2	2	2	2	2	2	2	2	2	2	2	2	2	2	2	2	2	2	2	2	2	2	2	2	2	2	2	2	2	2	2	2	2	2	2	2	2	2	2	2	2	2	2	2	2	2	2
414	2	2	1	1	2	1	2	1	1	1	2	1	1	1	1	2	1	1	1	2	1	2	1	1	1	1	2	2	2	2	2	2	2	2	2	2	2	2	2	2	2	2	2	2	2	2	2	2	2
415	1	2	1	2	2	2	2	1	1	1	1	2	2	1	1	1	1	1	2	1	2	2	2	1	2	2	2	2	2	2	2	2	2	2	2	2	2	2	2	2	2	2	2	2	2	2	2	2	2
416	1	1	1	2	2	1	1	1	2	2	1	2	1	1	1	1	1	1	2	1	1	1	1	1	1	2	2	2	2	2	2	2	2	2	2	2	2	2	2	2	2	2	2	2	2	2	2	2	2
417	1	1	2	1	2	2	2	1	1	1	1	1	1	1	1	2	2	1	2	1	2	1	2	2	2	2	1	2	2	2	2	2	2	2	2	2	2	2	2	2	2	2	2	2	2	2	2	2	2
418	1	2	2	2	2	2	2	2	2	2	2	2	1	1	1	2	1	1	2	2	1	2	1	1	2	2	2	2	2	2	2	2	2	2	2	2	2	2	2	2	2	2	2	2	2	2	2	2	2
419	1	2	1	1	2	1	1	2	1	1	1	2	1	1	2	1	1	1	1	1	2	1	2	1	2	2	2	2	2	2	2	2	2	2	2	2	2	2	2	2	2	2	2	2	2	2	2	2	2
4110	1	2	2	2	2	2	2	2	2	2	1	2	1	1	1	2	2	2	2	2	2	2	2	2	2	2	2	2	2	2	2	2	2	2	2	2	2	2	2	2	2	2	2	2	2	2	2	2	2
421	2	2	2	2	2	2	2	1	1	1	1	2	1	2	1	2	1	1	2	1	2	2	2	1	2	2	2	2	2	2	2	2	2	2	2	2	2	2	2	2	2	2	2	2	2	2	2	2	2
422	2	2	2	2	2	2	2	2	1	1	2	2	2	2	2	2	2	2	2	2	2	2	2	2	2	2	2	2	2	2	2	2	2	2	2	2	2	2	2	2	2	2	2	2	2	2	2	2	2
423	2	2	2	2	2	2	2	2	2	1	2	2	2	1	2	2	2	2	2	2	1	2	2	2	2	2	2	2	2	2	2	2	2	2	2	2	2	2	2	2	2	2	2	2	2	2	2	2	2
424	1	1	2	2	2	2	2	1	1	1	1	2	1	1	1	2	1	1	2	1	1	2	2	2	2	2	2	2	2	2	2	2	2	2	2	2	2	2	2	2	2	2	2	2	2	2	2	2	2
425	1	2	2	2	2	2	2	2	2	2	2	2	1	2	1	2	2	2	1	1	2	1	1	2	1	2	2	2	2	2	2	2	2	2	2	2	2	2	2	2	2	2	2	2	2	2	2	2	2
426	1	2	2	2	2	2	2	2	2	1	1	2	2	2	2	2	2	1	2	2	1	2	2	2	2	2	2	2	2	2	2	2	2	2	2	2	2	2	2	2	2	2	2	2	2	2	2	2	2
427	2	2	2	2	2	2	1	2	1	1	2	2	2	1	2	2	2	1	2	1	1	2	2	2	2	2	2	2	2	2	2	2	2	2	2	2	2	2	2	2	2	2	2	2	2	2	2	2	2
428	1	1	2	2	2	2	1	1	2	2	2	2	2	1	1	2	1	1	2	1		2	2	2	1	2	2	2	2	2	2	2	2	2	2	2	2	2	2	2	2	2	2	2	2	2	2	2	2
429	2	2	2	2	2	2	2	1	2	1	2	2	2	1	2	2	2	2	2	1	1	2	2	2	2	2	2	1	1	2	2	2	2	2	2	2	2	2	2	2	2	2	2	2	2	2	2	2	2
4210	2	1	2	2	2	2	2	2	2	2	2	1	1	1	1	2	1	1	2	1	1	2	2	1	2	2	2	2	2	2	2	2	2	2	2	2	2	2	2	2	2	2	2	2	2	2	2	2	2
431	2	2	2	2	2	2	2	2	2	2	2	2	2	1	2	2	2	2	2	1	2	2	2	2	2	2	2	2	2	2	2	2	2	2	2	2	2	2	2	2	2	2	2	2	2	2	2	2	2
432	2	2	2	2	2	2	2	1	2	1	2	2	2	1	2	2	1	1	2	1	2	2	2	2	2	2	2	2	2	2	2	2	2	2	2	2	2	2	2	2	2	2	2	2	2	2	2	2	2
433	1	2	2	2	2	2	2	2	2	1	1	2	2	1	2	1	1	1	2	2	2	2	2	2	2	2	2	2	2	2	2	2	2	2	2	2	2	2	2	2	2	2	2	2	2	2	2	2	2
434	2	2	2	2	2	2	2	2	2	2	2	2	2	2	2	2	2	2	2	2	2	2	2	1	1	2	2	2	2	2	2	2	2	2	2	2	2	2	2	2	2	2	2	2	2	2	2	2	2
435	1	1	1	1	1	2	2	1	1	1	1	1	1	2	1	1	1	1	1	1	1	1	2	1	1	1	2	2	2	2	2	2	2	2	2	2	2	2	2	2	2	2	2	2	2	2	2	2	2
436	1	2	1	2	2	2	2	1	2	1	2	1	1	1	1	1	1	1	2	1	1	2	2	1	1	1	1	2	2	2	2	2	2	2	2	2	2	2	2	2	2	2	2	2	2	2	2	2	2
437	1	2	1	1	2	2	1	1	2	1	1	1	1	1	1	1	1	1	1	1	1	1	1	1	1	1	1	1	2	1	2	2	2	2	2	2	2	2	2	2	2	2	2	2	2	2	2	2	2
438	1	2	1	2	2	2	2	1	2	2	2	2	1	1	1	1	1	1	2	1	1	2	1	1	1	2	2	1	2	2	1	2	2	2	2	2	2	2	2	2	2	2	2	2	2	2	2	2	2
439	2	2	2	2	2	2	2	1	1	1	2	2	2	2	1	1	1	1	2	2	2	2	2	1	2	2	2	2	2	2	2	2	2	2	2	2	2	2	2	2	2	2	2	2	2	2	2	2	2
4310	1	2	2	2	2	2	2	2	2	2	1	2	1	1	2	2	1	2	1	1	1	2	2	1	2	2	2	2	2	2	2	2	2	2	2	2	2	2	2	2	2	2	2	2	2	2	2	2	2
441	1	2	2	2	2	2	1	1	2	2	2	2	2	2	1	2	2	1	1	2	1	1	2	2	1	2	2	2	2	2	2	2	2	2	2	2	2	2	2	2	2	2	2	2	2	2	2	2	2
442	2	2	2	2	2	2	2	2	2	2	2	2	2	2	2	2	2	2	2	2	2	2	2	2	2	2	2	2	2	2	2	2	2	2	2	2	2	2	2	2	2	2	2	2	2	2	2	2	2
443	2	2	1	1	2	2	2	2	2	1	1	2	2	2	1	2	2	1	2	2	2	2	2	1	1	2	2	2	2	2	2	2	2	2	2	2	2	2	2	2	2	2	2	2	2	2	2	2	2
444	1	1	2	2	1	2	2	1	1	1	1	2	1	1	1	1	1	2	2	1	2	2	2	1	2	1	2	2	2	2	2	2	2	2	2	2	2	2	2	2	2	2	2	2	2	2	2	2	2
445	1	1	1	2	2	2	1	2	1	1	2	2	2	2	1	1	1	1	1	1	1	1	1	1	2	2	1	2	2	2	2	2	2	2	2	2	2	2	2	2	2	2	2	2	2	2	2	2	2
446	1	1	2	2	2	2	1	2	1	1	2	2	2	2	2	2	2	1	2	1	1	2	2	1	2	2	2	2	2	2	2	2	2	2	2	2	2	2	2	2	2	2	2	2	2	2	2	2	2
447	2	2	2	2	2	2	2	2	2	2	2	2	2	2	2	2	2	2	2	2	2	2	2	2	2	2	2	2	2	2	2	2	2	2	2	2	2	2	2	2	2	2	2	2	2	2	2	2	2
448	1	2	2	2	2	2	2	2	2	2	2	2	2	2	2	2	1	1	1	2	2	2	2	1	2	2	2	2	2	2	2	2	2	2	2	2	2	2	2	2	2	2	2	2	2	2	2	2	2
449	2	2	1	1	2	2	2	2	1	1	1	2	1	2	1	2	2	1	2	2	2	2	1	1	2	2	2	2	2	2	2	2	2	2	2	2	2	2	2	2	2	2	2	2	2	2	2	2	2
4410	2	2	1	2	2	2	2	2	1	1	2	2	1	1	1	1	2	1	2	2	2	2	2	2	1	2	2	2	2	2	2	2	2	2	2	2	2	2	2	2	2	2	2	2	2	2	2	2	2
451	1	1	1	2	2	2	2	2	1	1	1	2	1	1	1	1	1	1	2	1	1	2	1	1	2	2	2	2	2	2	2	2	2	2	2	2	2	2	2	2	2	2	2	2	2	2	2	2	2
452	2	2	2	2	2	2	2	2	2	1	2	2	1	1	1	1	1	1	1	1	1	1	1	1	1	1	2	2	2	2	2	2	2	2	2	2	2	2	2	2	2	2	2	2	2	2	2	2	2
453	1	2	1	2	2	2	2	1	1	1	2	1	1	1	1	1	1	1	1	1	1	2	1	2	2	2	2	2	2	2	2	2	2	2	2	2	2	2	2	2	2	2	2	2	2	2	2	2	2
454	2	2	2	2	2	2	2	2	2	1	2	2	2	2	2	2	2	1	1	2	2	2	2	1	2	2	2	2	2	2	2	2	2	2	2	2	2	2	2	2	2	2	2	2	2	2	2	2	2
455	1	1	2	2	2	2	1	1	2	2	2	2	1	1	1	1	1	1	1	1	1	1	1	1	1	1	1	2	2	2	2	2	2	2	2	2	2	2	2	2	2	2	2	2	2	2	2	2	2
456	1	1	1	1	2	2	2	2	2	2	1	2	1	1	1	1	1	1	2	2	2	2	2	2	2	2	2	2	2	2	2	2	2	2	2	2	2	2	2	2	2	2	2	2	2	2	2	2	2
457	2	2	2	2	2	2	2	1	2	2	2	2	2	1	2	2	2	1	2	1	2	2	2	1	2	2	2	2	2	2	2	2	2	2	2	2	2	2	2	2	2	2	2	2	2	2	2	2	2
458	1	1	1	1	2	2	2	2	2	1	1	2	2	2	1	1	1	2	2	1	2	2	2	1	1	1	2	2	2	2	2	2	2	2	2	2	2	2	2	2	2	2	2	2	2	2	2	2	2
459	1	2	2	2	2	2	2	2	2	2	1	2	1	1	2	2	2	2	2	2	2	2	2	1	2	2	2	2	2	2	2	2	2	2	2	2	2	2	2	2	2	2	2	2	2	2	2	2	2
4510	1	2	1	2	2	2	2	2	2	2	2	2	2	2	1	1	1	1	2	1	2	2	2	2	2	2	2	2	2	2	2	2	2	2	2	2	2	2	2	2	2	2	2	2	2	2	2	2	2
461	1	2	1	1	2	2	1	1	1	1	1	2	2	2	1	1	1	1	1	2	1	1	1	1	1	2	2	2	2	2	2	2	2	2	2	2	2	2	2	2	2	2	2	2	2	2	2	2	2
462	1	2	2	2	2	2	2	1	2	2	1	2	1	1	2	2	1	1	1	1	1	1	2	1	1	1	2	2	2	2	2	2	2	2	2	2	2	2	2	2	2	2	2	2	2	2	2	2	2
463	1	2	1	1	2	2	1	1	1	1	1	2	2	2	1	1	1	1	1	2	1	1	1	1	1	2	2	2	2	2	2	2	2	2	2	2	2	2	2	2	2	2	2	2	2	2	2	2	2
464	1	2	1	2	2	2	1	1	1	2	2	2	2	2	1	1	1	1	1	1	1	1	1	1	1	2	2	2	2	2	2	2	2	2	2	2	2	2	2	2	2	2	2	2	2	2	2	2	2
465	1	2	1	1	2	2	1	1	1	1	1	2	2	2	2	1	1	1	1	2	1	1	1	1	1	2	2	2	2	2	2	2	2	2	2	2	2	2	2	2	2	2	2	2	2	2	2	2	2
466	2	2	1	2	2	2	2	2	1	1	1	2	2	1	1	1	1	1	2	2	1	1	1	1	1	2	2	2	2	2	2	2	2	2	2	2	2	2	2	2	2	2	2	2	2	2	2	2	2
467	1	2	1	1	2	2	1	1	1	1	1	2	2	2	1	1	1	1	1	2	1	1	1	1	1	1	2	2	2	2	2	2	2	2	2	2	2	2	2	2	2	2	2	2	2	2	2	2	2
468	1	2	1	2	2	2	1	1	1	2	2	2	2	1	1	1	1	1	1	1	1	1	1	1	1	2	2	2	2	2	2	2	2	2	2	2	2	2	2	2	2	2	2	2	2	2	2	2	2
469	1	2	1	2	2	2	1	1	1	2	2	2	2	1	1	1	1	1	1	1	1	1	1	1	1	2	2	2	2	2	2	2	2	2	2	2	2	2	2	2	2	2	2	2	2	2	2	2	2
4610	1	1	1	1	2	2	2	1	1	1	1	2	1	1	1	1	1	1	2	1	1	1	2	1	1	2	2	2	2	2	2	2	2	2	2	2	2	2	2	2	2	2	2	2	2	2	2	2	2
471	2	1	2	2	2	2	2	2	2	2	2	2	2	2	2	1	1	2	2	2	2	2	2	2	2	2	2	2	2	2	2	2	2	2	2	2	2	2	2	2	2	2	2	2	2	2	2	2	2
472	2	2	1	2	2	2	2	2	2	2	2	2	1	1	1	1	1	1	2	1	1	2	1	1	2	2	2	2	2	2	2	2	2	2	2	2	2	2	2	2	2	2	2	2	2	2	2	2	2
473	1	1	1	2	2	2	2	2	2	2	1	2	1	2	2	1	1	1	2	2	2	2	2	2	2	2	2	2	2	2	2	2	2	2	2	2	2	2	2	2	2	2	2	2	2	2	2	2	2
474	1	2	2	2	2	2	1	1	1	1	1	2	1	2	1	1	1	1	1	2	2	2	1	1	1	2	2	1	2	2	2	2	1	2	2	2	2	2	2	2	2	2	2	2	2	2	2	2	2
475	1	1	2	2	2	2	2	2	2	2	1	2	1	1	1	1	1	1	2	1	2	2	2	1	2	2	2	2	2	2	2	2	2	2	2	2	2	2	2	2	2	2	2	2	2	2	2	2	2
476	1	2	2	2	2	2	2	2	1	1	2	2	1	2	2	1	1	1	2	1	1	2	2	1	2	2	2	2	2	2	2	2	2	2	2	2	2	2	2	2	2	2	2	2	2	2	2	2	2
477	1	1	2	2	2	2	2	2	1	1	2	2	1	1	1	1	1	1	2	2	2	2	2	1	1	2	2	2	2	2	2	2	2	2	2	2	2	2	2	2	2	2	2	2	2	2	2	2	2
478	1	2	2	2	2	2	1	1	2	1	2	2	1	1	2	1	1	1	2	1	1	2	2	2	2	2	2	2	2	2	2	2	2	2	2	2	2	2	2	2	2	2	2	2	2	2	2	2	2
479	1	2	1	2	2	1	1	1	2	1	1	2	2	2	1	1	1	1	2	1	1	2	2	1	1	2	2	1	1	2	2	2	2	2	2	2	2	2	2	2	2	2	2	2	2	2	2	2	2
4710	1	2	2	2	2	2	2	2	2	2	1	2	1	2	1	1	1	1	2	2	1	2	2	1	2	2	2	2	2	2	2	2	2	2	2	2	2	2	2	2	2	2	2	2	2	2	2	2	2
481	1	2	2	2	2	2	2	1	2	2	2	2	2	2	1	1	2	1	1	2	2	2	2	2	2	2	2	2	2	2	2	2	2	2	2	2	2	2	2	2	2	2	2	2	2	2	2	2	2
482	2	2	1	2	2	2	2	2	2	1	2	2	2	2	2	2	1	1	2	2	2	2	2	2	2	2	2	2	2	2	2	2	2	2	2	2	2	2	2	2	2	2	2	2	2	2	2	2	2
483	1	2	2	2	2	2	2	1	1	1	1	2	1	1	1	1	2	1	1	2	2	2	2	1	2	2	2	2	2	2	2	2	2	2	2	2	2	2	2	2	2	2	2	2	2	2	2	2	2
484	1	1	1	1	2	2	2	1	1	1	1	2	1	1	1	1	2	2	2	2	2	2	2	1	2	2	2	2	2	2	2	2	2	2	2	2	2	2	2	2	2	2	2	2	2	2	2	2	2
485	1	2	1	2	2	2	2	2	2	2	2	2	2	2	1	1	2	1	2	2	2	2	2	2	2	2	2	2	2	2	2	2	2	2	2	2	2	2	2	2	2	2	2	2	2	2	2	2	2
486	1	2	2	2	2	2	1	1	1	2	1	2	1	1	1	1	1	1	1	2	1	2	1	1	1	2	2	2	2	2	2	2	2	2	2	2	2	2	2	2	2	2	2	2	2	2	2	2	2
487	2	2	2	2	2	2	2	2	2	2	2	2	2	2	2	2	2	2	2	2	2	2	2	2	2	2	2	2	2	2	2	2	2	2	2	2	2	2	2	2	2	2	2	2	2	2	2	2	2
488	1	1	1	2	2	2	1	2	2	2	1	2	1	1	1	1	1	1	2	2	1	2	2	2	2	2	2	2	2	2	2	2	2	2	2	2	2	2	2	2	2	2	2	2	2	2	2	2	2
489	1	2	1	2	2	2	2	2	1	1	1	2	1	2	1	1	1	1	2	2	2	2	1	2	2	2	2	2	2	2	2	2	2	2	2	2	2	2	2	2	2	2	2	2	2	2	2	2	2
4810	1	2	2	2	2	2	2	1	2	2	2	2	2	1	1	1	1	1	1	2	1	2	2	2	2	2	2	2	2	2	2	2	2	2	2	2	2	2	2	2	2	2	2	2	2	2	2	2	2
491	1	1	1	1	2	1	1	1	1	1	1	1	1	2	1	1	1	1	1	1	1	1	1	1	1	1	2	2	2	2	2	2	2	2	2	2	2	2	2	2	2	2	2	2	2	2	2	2	2
492	2	2	2	2	2	1	2	2	2	2	2	1	2	1	2	2	1	1	2	1	2	2	2	2	2	2	2	2	2	2	2	2	2	2	2	2	2	2	2	2	2	2	2	2	2	2	2	2	2
493	1	2	1	1	2	1	1	2	2	2	2	2	1	1	2	2	1	1	2	2	1	2	1	2	1	2	2	2	2	2	2	2	2	2	2	2	2	2	2	2	2	2	2	2	2	2	2	2	2
494	2	2	1	2	1	1	1	1	1	1	1	2	1	1	1	1	1	1	1	1	1	2	1	1	1	2	2	2	2	2	2	2	2	2	2	2	2	2	2	2	2	2	2	2	2	2	2	2	2
495	1	2	1	1	2	1	1	2	1	1	1	2	1	1	1	1	1	1	2	1	1	2	1	1	2	2	1	2	2	2	2	2	2	2	2	2	2	2	2	2	2	2	2	2	2	2	2	2	2
496	1	1	1	1	2	1	1	1	1	1	2	1	1	1	1	1	1	1	1	1	1	2	1	2	2	2	1	2	2	2	2	2	2	2	2	2	2	2	2	2	2	2	2	2	2	2	2	2	2
497	1	2	2	2	2	1	2	2	2	2	2	2	2	1	2	2	2	2	2	2	2	2	2	2	2	2	2	2	2	2	2	2	2	2	2	2	2	2	2	2	2	2	2	2	2	2	2	2	2
498	2	2	2	2	2	1	1	1	2	2	2	1	1	1	1	1	1	1	1	1	1	2	2	1	2	1	2	2	2	2	2	2	2	2	2	2	2	2	2	2	2	2	2	2	2	2	2	2	2
499	2	1	2	2	2	2	1	1	1	1	2	2	2	2	2	1	1	1	1	1	1	1	2	2	2	2	2	2	2	2	2	2	2	2	2	2	2	2	2	2	2	2	2	2	2	2	2	2	2
4910	1	2	2	2	2	2	1	2	1	1	2	2	2	2	2	2	1	1	2	1	2	2	2	2	2	2	2	2	2	2	2	2	2	2	2	2	2	2	2	2	2	2	2	2	2	2	2	2	2
4101	2	2	2	2	2	2	2	2	2	2	2	1	1	1	1	1	1	2	2	2	2	2	1	2	1	1	1	2	2	2	2	2	2	2	2	2	2	2	2	2	2	2	2	2	2	2	2	2	2
4102	1	1	2	2	2	2	2	2	2	2	1	2	1	1	2	2	2	2	2	2	1	2	2	2	2	2	2	2	2	2	2	2	2	2	2	2	2	2	2	2	2	2	2	2	2	2	2	2	2
4103	1	2	1	2	2	1	1	2	1	1	1	2	1	1	1	2	1	1	1	1	1	2	1	1	1	1	2	2	2	2	2	2	2	2	2	2	2	2	2	2	2	2	2	2	2	2	2	2	2
4104	1	2	2	2	2	2	2	2	2	2	2	2	1	1	2	2	1	1	2	2	2	2	2	1	2	2		2	2	2	2	2	2	2	2	2	2	2	2	2	2	2	2	2	2	2	2	2	2
4105	1	1	2	2	2	2	2	1	1	1	2	2	2	1	1	1	1	1	2	1	1	2	1	1	2	2	2	2	2	2	2	2	2	2	2	2	2	2	2	2	2	2	2	2	2	2	2	2	2
4106	2	2	2	2	2	2	2	2	2	2	2	2	2	2	1	1	1	1	2	2	2	2	2	2	2	2	2	2	2	2	2	2	2	2	2	2	2	2	2	2	2	2	2	2	2	2	2	2	2
4107	2	2	2	2	2	2	2	2	1	1	2	2	2	2	2	2	2	1	2	2	2	2	2	2	2	2	2	2	2	2	2	2	2	2	2	2	2	2	2	2	2	2	2	2	2	2	2	2	2
4108	1	2	2	2	2	2	1	2	1	1	1	2	1	1	1	1	1	1	2	1	1	2	2	2	2	2	2	2	2	2	2	2	2	2	2	2	2	2	2	2	2	2	2	2	2	2	2	2	2
4109	1	2	2	1	2	2	2	2	2	1	2	1	1	1	1	1	1	1	1	1	1	1	2	2	2	2	2	2	2	2	2	2	2	2	2	2	2	2	2	2	2	2	2	2	2	2	2	2	2
41010	2	2	2	2	2	2	2	2	1	1	1	2	2	1	1	1	1	1	2	1	1	2	2	2	2	2	2	2	2	2	2	2	2	2	2	2	2	2	2	2	2	2	2	2	2	2	2	2	2
4111	2	2	1	2	2	2	1	2	2	2	2	1	1	2	1	2	1	1	2	2	1	2	2	2	2	2	2	2	2	2	2	2	2	2	2	2	2	2	2	2	2	2	2	2	2	2	2	2	2
4112	1	2	2	2	2	2	1	1	2	2	2	2	2	1	1	1	1	1	2	1	2	2	2	1	2	2	2	2	2	2	2	2	2	2	2	2	2	2	2	2	2	2	2	2	2	2	2	2	2
4113	1	2	2	2	2	2	2	1	2	2	1	2	1	2	1	2	1	1	2	2	2	2	2	1	2	2	2	1	2	2	2	2	2	2	2	2	1	2	2	2	2	2	2	2	2	2	2	2	2
4114	1	2	1	2	1	2	1	1	1	1	1	2	1	1	1	1	1	1	1	2	1	2	1	1	1	2	2	1	2	2	1	2	2	2	2	2	2	1	1	2	2	2	2	2	2	2	2	2	2
4115	2	1	1	1	2	2	1	2	1	1	1	2	1	1	1	1	1	1	1	1	2	2	1	1	2	2	2	2	2	2	2	2	2	2	2	2	2	2	2	2	2	2	2	2	2	2	2	2	2
4116	2	2	2	2	2	2	2	2	2	2	2	2	2	2	2	2	2	2	2	2	2	2	2	2	2	2	2	2	2	2	2	2	2	2	2	2	2	2	2	2	2	2	2	2	2	2	2	2	2
4117	1	2	1	1	2	2	1	1	1	1	1	1	1	1	1	1	1	1	2	1	2	2	1	1	1	1	2	1	1	2	2	2	2	2	2	2	2	2	2	2	2	2	2	2	2	2	2	2	2
4118	1	2	2	2	2	2	1	2	1	1	2	2	2	2	1	1	1	1	2	2	2	2	2	2	2	2	2	2	2	2	2	2	2	2	2	2	2	2	2	2	2	2	2	2	2	2	2	2	2
4119	1	2	1	2	2	2	1	1	2	2	2	1	2	1	1	1	1	1	2	2	1	2	1	2	1	1	2	2	2	2	2	2	2	2	2	2	2	2	2	2	2	2	2	2	2	2	2	2	2
41110	2	1	2	2	2	2	1	2	1	1	2	1	2	1	2	2	2	1	2	2	2	2	2	2	2	2	2	2	2	2	2	2	2	2	2	2	2	2	2	2	2	2	2	2	2	2	2	2	2
4121	1	1	1	2	2	2	2	2	2	2	2	2	2	1	2	1	1	1	2	2	1	2	2	1	2	2	2	2	2	2	2	2	2	2	2	2	2	2	2	2	2	2	2	2	2	2	2	2	2
4122	1	1	1	2	2	2	2	1	1	1	1	2	1	1	1	1	1	1	2	1	2	2	2	2	2	2	2	2	2	2	2	2	2	2	2	2	2	2	2	2	2	2	2	2	2	2	2	2	2
4123	1	2	2	2	2	2	2	2	1	1	1	2	1	1	1	2	2	1	2	1	1	2	2	2	2	2	2	2	2	2	2	2	2	2	2	2	2	2	2	2	2	2	2	2	2	2	2	2	2
4124	1	2	1	2	2	2	1	1	2	2	1	2	1	1	1	1	1	1	2	1	2	1	2	1	1	2	2	2	2	2	2	2	2	2	2	2	2	2	2	2	2	2	2	2	2	2	2	2	2
4125	2	1	2	2	2	2	2	2	1	1	1	2	1	2	1	1	1	1	1	1	2	1	1	1	1	1	2	2	2	2	2	2	2	2	2	2	2	2	2	2	2	2	2	2	2	2	2	2	2
4126	1	1	1	1	2	2	1	2	2	2	2	2	2	2	1	1	1	2	1	2	2	1	2	1	2	2	2	2	2	2	2	2	2	2	2	2	2	2	2	2	2	2	2	2	2	2	2	2	2
4127	2	2	2	2	2	2	2	1	2	2	2	2	2	2	2	2	2	1	2	1	2	2	2	2	2	2	2	2	2	2	2	2	2	2	2	2	2	2	2	2	2	2	2	2	2	2	2	2	2
4128	1	2	2	2	2	2	2	2	2	2	2	2	2	2	1	1	1	1	2	2	1	2	2	2	2	2	2	2	2	2	2	2	2	2	2	2	2	2	2	2	2	2	2	2	2	2	2	2	2
4129	1	2	1	2	2	2	2	2	1	1	1	1	1	1	1	1	1	1	2	2	1	2	2	2	2	2	2	2	2	2	2	2	2	2	2	2	2	2	2	2	2	2	2	2	2	2	2	2	2
41210	2	2	2	2	2	2	2	2	1	1	2	2	2	2	2	2	2	2	2	2	2	2	2	2	2	2	2	2	2	2	2	2	2	2	2	2	2	2	2	2	2	2	2	2	2	2	2	2	2
4131	2	2	2	2	2	2	2	2	2	2	2	2	2	2	2	2	2	1	2	2	2	2	2	2	2	2	2	2	2	2	2	2	2	2	2	2	2	2	2	2	2	2	2	2	2	2	2	2	2
4132	1	2	1	2	2	1	1	1	2	1	1	2	1	2	1	1	1	1	2	1	1	1	3	1	1	2	2	2	2	2	2	2	2	2	2	2	2	2	2	2	2	2	2	2	2	2	2	2	2
4133	1	1	1	2	2	2	2	1	1	1	2	2	2	1	1	1	1	1	2	1	1	2	2	1	1	2	1	2	2	2	2	2	2	2	2	2	2	2	2	2	2	2	2	2	2	2	2	2	2
4134	1	1	1	2	2	2	2	1	2	2	2	1	1	1	1	1	1	1	2	2	1	2	2	1	2	2	2	2	2	2	2	2	2	2	2	2	2	2	2	2	2	2	2	2	2	2	2	2	2
4135	2	2	1	2	2	2	2	1	1	1	1	2	1	1	1	1	1	1	2	1	2	1	2	2	2	2	2	2	2	2	2	2	2	2	2	2	2	2	2	2	2	2	2	2	2	2	2	2	2
4136	2	2	1	1	2	1	2	1	1	1	1	1	2	2	1	1	1	1	2	2	1	2	2	1	2	2	2	1	2	2	2	2	2	2	2	2	2	2	2	2	2	2	2	2	2	2	2	2	2
4137	2	2	2	1	2	2	2	2	2	2	1	2	1	1	1	1	1	1	2	1	2	2	2	2	2	2	2	2	2	2	2	2	2	2	2	2	2	2	2	2	2	2	2	2	2	2	2	2	2
4138	1	2	1	2	2	2	2	2	1	1	2	2	2	2	1	2	1	2	2	2	1	2	2	2	2	2	2	2	2	2	2	2	2	2	2	2	2	2	2	2	2	2	2	2	2	2	2	2	2
4139	1	2	1	2	2	2	2	1	2	2	1	2	1	1	1	1	1	1	1	2	1	2	1	1	2	2	2	2	2	2	2	2	2	2	2	2	2	2	2	2	2	2	2	2	2	2	2	2	2
41310	2	2	2	2	2	2	1	1	1	1	2	2	2	1	1	1	1	1	2	2	2	1	2	2	2	2	2	2	2	2	2	2	2	2	2	2	2	2	2	2	2	2	2	2	2	2	2	2	2
4141	1	2	1	2	2	1	1	2	1	1	1	2	1	2	1	1	1	1	1	1	1	1	2	1	1	2	2	2	2	2	2	2	2	2	2	2	2	2	2	2	2	2	2	2	2	2	2	2	2
4142	1	2	1	2	2	2	2	2	2	1	2	2	1	2	1	1	1	1	2	2	1	1	2	2	2	2	2	1	1	2	2	2	2	2	2	2	2	2	2	2	2	2	2	2	2	2	2	2	2
4143	1	2	1	2	2	2	2	1	2	2	2	2	2	1	1	1	1	1	1	1	1	2	2	2	2	2	2	2	2	2	2	2	2	2	2	2	2	2	2	2	2	2	2	2	2	2	2	2	2
4144	1	2	1	1	2	2	1	2	1	1	1	2	1	2	1	1	1	1	2	2	2	2	2	2	2	2	2	2	2	2	2	2	2	2	2	2	2	2	2	2	2	2	2	2	2	2	2	2	2
4145	1	2	2	2	2	2	2	2	2	2	1	2	1	1	1	1	1	2	2	2	1	1	2	2	1	2	2	2	2	2	2	2	2	2	2	2	2	2	2	2	2	2	2	2	2	2	2	2	2
4146	1	2	2	1	2	1	1	2	2	2	2	2	1	1	2	1	1	1	1	1	1	2	1	2	1	2	2	2	2	2	2	2	2	2	2	2	2	2	2	2	2	2	2	2	2	2	2	2	2
4147	2	1	1	2	2	2	1	1	2	2	2	2	2	1	1	2	2	1	1	2	2	2	2	1	2	1	2	2	2	2	2	2	2	2	2	2	2	2	2	2	2	2	2	2	2	2	2	2	2
4148	2	1	1	2	2	2	1	2	2	2	1	2	2	2	2	2	2	2	2	2	2	2	2	1	2	2	2	2	2	2	2	2	2	2	2	2	2	2	2	2	2	2	2	2	2	2	2	2	2
4149	1	2	1	2	2	2	2	2	1	1	1	2	1	2	1	1	1	1	1	1	1	2	1	1	1	2	2	2	2	2	2	2	2	2	2	2	2	2	2	2	2	2	2	2	2	2	2	1	2
41410	1	2	1	2	2	2	1	2	1	2	1	2	1	2	1	1	1	1	1	2	2	1	1	1	1	2	2	1	2	2	2	2	2	2	2	2	2	2	2	2	2	2	2	2	2	2	2	2	2
4151	1	2	1	1	2	2	2	2	1	1	2	1	1	2	1	1	1	1	2	2	2	2	2	2	2	2	2	2	2	2	2	2	2	2	2	2	2	2	2	2	2	2	2	2	2	2	2	2	2
4152	2	2	1	2	2	2	2	2	1	1	2	2	2	2	1	1	1	2	2	2	2	2	2	2	2	2	2	2	2	2	2	2	2	2	2	2	2	2	2	2	2	2	2	2	2	2	2	2	2
4153	2	2	1	2	2	2	2	2	1	2	1	2	1	2	1	2	2	1	2	2	2	2	2	1	2	2	2	2	2	2	2	2	2	2	2	2	2	2	2	2	2	2	2	2	2	2	2	2	2
4154	2	2	1	2	2	2	2	2	1	1	2	2	2	2	2	1	1	1	2	2	2	2	2	1	2	2	2	2	2	2	2	2	2	2	2	2	2	2	2	2	2	2	2	2	2	2	2	2	2
4155	1	2	2	2	1	2	1	2	2	2	2	2	1	1	1	1	1	1	2	2	1	1	2	2	2	2	2	2	2	2	2	2	2	2	2	2	2	2	2	2	2	2	2	2	2	2	2	2	2
4156	2	2	2	2	2	2	2	2	2	1	2	2	2	2	2	2	2	2	2	2	2	2	2	2	2	2	2	2	2	2	2	2	2	2	2	2	2	2	2	2	2	2	2	2	2	2	2	2	2
4157	1	1	2	2	2	1	2	2	2	2	2	2	2	2	1	1	1	1	2	2	2	2	2	1	2	2	2	2	2	2	2	2	2	2	2	2	2	2	2	2	2	2	2	2	2	2	2	2	2
4158	1	2	1	2	2	1	1	2	1	1	1	1	1	2	2	1	1	1	1	1	2	2	2	1	2	2	2	1	2	2	2	2	2	2	2	2	1	2	2	2	2	2	2	2	2	2	2	2	2
4159	2	2	2	2	2	2	2	2	2	2	2	2	2	1	2	1	1	1	2	2	2	2	2	1	2	2	2	2	2	2	2	2	2	2	2	2	2	2	2	2	2	2	2	2	2	2	2	2	2
41510	2	2	2	2	2	2	2	2	2	1	2	2	2	2	2	2	1	2	2	2	2	2	2	2	2	2	2	1	2	2	2	2	2	2	2	2	2	2	2	2	2	2	2	2	2	2	2	2	2
4161	1	1	1	2	2	2	1	1	2	2	2	2	2	1	1	1	1	1	2	2	2	1	2	2	2	2	2	2	2	2	2	2	2	2	2	2	2	2	2	2	2	2	2	2	2	2	2	2	2
4162	1	1	1	2	2	2	2	1	1	1	2	2	1	1	1	1	1	1	1	2	2	1	1	1	1	2	2	2	2	2	2	2	2	2	2	2	2	2	2	2	2	2	2	2	2	2	2	2	2
4163	2	1	1	2	2	2	1	1	1	1	1	2	1	1	1	1	1	1	1	2	2	1	1	1	1	2	2	2	2	2	2	2	2	2	2	2	2	2	2	2	2	2	2	2	2	2	2	2	2
4164	1	2	1	2	2	2	1	2	1	1	2	2	1	2	1	1	1	1	2	1	1	1	1	1	2	2	2	2	2	2	2	2	2	2	2	2	2	2	2	2	2	2	2	2	2	2	2	2	2
4165	1	2	1	2	2	2	2	2	2	2	1	2	1	2	1	1	1	1	2	2	2	2	2	2	2	2	2	2	2	2	2	2	2	2	2	2	2	2	2	2	2	2	2	2	2	2	2	2	2
4166	2	2	2	2	2	2	2	2	1	1	1	2	2	1	1	1	2	1	2	2	2	2	2	2	2	1	2	2	2	2	2	2	2	2	2	2	2	2	2	2	2	2	2	2	2	2	2	2	2
4167	1	1	2	2	2	2	2	1	1	1	1	2	2	1	1	1	2	2	2	2	2	1	2	2	2	2	2	2	2	2	2	2	2	2	2	2	2	2	2	2	2	2	2	2	2	2	2	2	2
4168	1	2	1	2	1	2	1	1	1	2	2	2	2	2	1	1	1	1	2	2	1	1	1	1	1	2	2	2	2	2	2	2	2	2	2	2	2	2	2	2	2	2	2	2	2	2	2	2	2
4169	1	2	1	2	2	2	1	2	1	1	1	2	1	2	1	1	1	1	1	2	2	1	1	1	1	2	2	2	2	2	2	2	2	2	2	2	2	2	2	2	2	2	2	2	2	2	2	2	2
41610	2	2	2	2	2	2	2	2	1	1	1	2	1	2	1	1	1	1	2	2	2	2	2	1	1	2	2	2	2	2	2	2	2	2	2	2	2	2	2	2	2	2	2	2	2	2	2	2	2
4171	2	2	1	1	2	2	1	2	1	1	1	1	1	2	1	1	1	1	1	2	2	1	1	1	1	2	2	2	2	2	2	2	2	2	2	2	2	2	2	2	2	2	2	2	2	2	2	2	2
4172	1	2	1	2	2	2	1	2	2	1	1	2	1	2	1	1	1	1	1	2	2	2	2	1	1	2	2	2	2	2	2	2	2	2	2	2	2	2	2	2	2	2	2	2	2	2	2	2	2
4173	2	2	1	1	2	2	1	2	1	1	1	1	1	2	2	1	1	2	2	1	2	1	2	1	2	2	2	2	2	2	2	2	2	2	2	2	2	2	2	2	2	2	2	2	2	2	2	2	2
4174	1	2	1	1	1	2	1	2	1	1	1	2	1	2	1	1	1	1	1	2	2	1	1	1	1	2	2	2	2	2	2	2	2	2	2	2	2	2	2	2	2	2	2	2	2	2	2	2	2
4175	2	2	2	2	2	2	2	2	2	2	1	2	2	2	2	2	2	2	2	2	2	2	2	2	2	2	2	2	2	2	2	2	2	2	2	2	2	2	2	2	2	2	2	2	2	2	2	2	2
4176	2	2	2	2	2	2	2	2	2	2	1	1	1	2	1	1	1	1	1	2	2	2	2	1	2	2	2	2	2	2	2	2	2	2	2	2	2	2	2	2	2	2	2	2	2	2	2	2	2
4177	2	2	2	2	2	2	2	2	2	2	2	2	2	2	2	2	1	2	2	2	2	2	2	1	1	2	2	2	2	2	2	2	2	2	2	2	2	2	2	2	2	2	2	2	2	2	2	2	2
4178	1	2	1	2	2	2	2	2	1	1	1	2	1	2	1	1	2	2	2	2	2	2	2	2	2	2	2	2	2	2	2	2	2	2	2	2	2	2	2	2	2	2	2	2	2	2	2	2	2
4179	1	2	1	2	2	2	1	2	1	1	1	1	1	2	1	1	1	2	2	2	2	1	2	1	1	2	2	2	2	2	2	2	2	2	2	2	2	2	2	2	2	2	2	2	2	2	2	2	2
41710	2	2	2	2	2	2	2	1	1	1	2	2	2	2	2	2	2	2	2	2	2	2	2	2	2	2	2	2	2	2	2	2	2	2	2	2	2	2	2	2	2	2	2	2	2	2	2	2	2
4181	1	1	1	2	2	2	1	1	1	1	1	2	1	2	1	1	1	1	2	1	1	1	1	2	2	2	2	2	2	2	2	2	2	2	2	2	2	2	2	2	2	2	2	2	2	2	2	2	2
4182	2	2	2	2	2	2	2	2	2	2	2	2	2	2	2	2	2	2	2	2	2	2	2	2	2	2	2	2	2	2	2	2	2	2	2	2	2	2	2	2	2	2	2	2	2	2	2	2	2
4183	2	2	2	2	2	2	2	2	2	2	2	2	2	2	2	2	1	2	1	2	2	1	2	1	1	2	2	2	2	2	2	2	2	2	2	2	2	2	2	2	2	2	2	2	2	2	2	2	2
4184	2	2	2	2	2	1	2	1	1	1	2	2	1	1	1	2	1	1	1	1	1	2	2	1	1	1	2	2	2	2	2	2	2	2	2	2	2	2	2	2	2	2	2	2	2	2	2	2	2
4185	1	2	1	1	2	2	2	2	2	2	1	2	1	1	1	2	1	1	2	1	1	1	1	1	2	2	2	2	2	2	2	2	2	2	2	2	2	2	2	2	2	2	2	2	2	2	2	2	2
4186	2	2	2	2	2	2	2	1	1	1	2	2	2	2	2	2	2	2	2	1	2	2	2	2	2	2	2	2	2	2	2	2	2	2	2	2	2	2	2	2	2	2	2	2	2	2	2	2	2
4187	1	1	1	1	2	2	1	1	2	1	2	2	1	1	1	2	2	1	2	1	1	1	2	1	2	2	2	2	2	2	2	2	2	2	2	2	2	2	2	2	2	2	2	2	2	2	2	2	2
4188	2	2	2	2	2	2	2	2	1	1	1	1	1	2	1	1	1	1	1	1	2	2	1	1	1	2	2	2	2	2	2	2	2	2	2	2	2	2	2	2	2	2	2	2	2	2	2	2	2
4189	1	2	2	2	2	2	2	1	2	1	2	2	1	2	1	2	1	1	2	2	2	2	1	2	1	2	2	2	2	2	2	2	2	2	2	2	2	2	2	2	2	2	2	2	2	2	2	2	2
41810	2	1	2	2	2	2	2	2	2	1	1	2	1	2	1	1	1	2	1	1	1	2	2	1	1	2	2	2	2	2	2	2	2	2	2	2	2	2	2	2	2	2	2	2	2	2	2	2	2
4191	2	2	1	1	2	2	2	2	1	1	2	1	1	1	1	2	2	1	1	1	1	2	2	2	2	2	2	1	2	2	2	2	2	2	2	2	2	2	2	2	2	2	2	2	2	2	2	2	2
4192	2	2	2	2	2	2	2	2	2	2	2	2	2	2	2	2	2	2	2	2	2	2	2	2	2	2	2	2	2	2	2	2	2	2	2	2	2	2	2	2	2	2	2	2	2	2	2	2	2
4193	2	2	1	1	2	2	2	2	2	2	2	2	2	2	1	1	1	1	2	2	2	2	1	2	2	1	2	2	2	2	2	2	2	2	2	2	2	2	2	2	2	2	2	2	2	2	2	2	2
4194	2	2	2	2	2	2	2	2	2	2	2	2	2	2	2	2	2	2	2	2	2	2	2	2	2	2	2	2	2	2	2	2	2	2	2	2	2	2	2	2	2	2	2	2	2	2	2	2	2
4195	1	2	2	2	2	2	2	1	1	1	1	2	1	2	2	2	1	1	2	2	2	2	2	2	2	2	2	1	2	2	2	2	2	2	2	2	2	2	2	2	2	2	2	2	2	2	2	2	2
4196	1	2	1	2	2	2	2	1	2	1	2	2	2	2	1	2	2	2	2	1	1	2	2	2	2	2	2	2	2	2	2	2	2	2	2	2	2	2	2	2	2	2	2	2	2	2	2	2	2
4197	2	2	1	2	2	2	2	1	1	1	1	1	1	1	1	1	1	1	2	1	2	1	2	1	1	2	2	2	2	2	2	2	2	2	2	2	2	2	2	2	2	2	2	2	2	2	2	2	2
4198	1	2	1	1	2	1	1	2	1	1	1	2	1	1	1	1	1	1	2	1	2	1	1	1	2	2	2	2	2	2	2	2	2	2	2	2	2	2	2	2	2	2	2	2	2	2	2	2	2
4199	2	2	2	2	2	2	2	2	2	2	2	2	2	2	2	2	2	2	2	2	2	2	2	2	2	2	2	2	2	2	2	2	2	2	2	2	2	2	2	2	2	2	2	2	2	2	2	2	2
41910	2	2	2	2	2	2	2	2	2	2	2	2	2	2	2	2	2	1	2	2	2	2	2	2	2	2	2	1	2	2	2	2	2	2	2	2	2	2	2	2	2	2	2	2	2	2	2	2	2
4201	2	2	2	2	2	2	2	2	2	2	1	2	1	2	1	1	1	1	2	2	2	2	1	2	2	2	2	2	2	2	2	2	2	2	2	2	2	2	2	2	2	2	2	2	2	2	2	2	2
4202	1	2	2	2	2	2	2	2	2	2	2	2	2	2	2	1	1	1	2	2	2	2	1	1	2	2	2	2	2	2	2	2	2	2	2	2	2	2	2	2	2	2	2	2	2	2	2	2	2
4203	2	2	2	2	2	2	2	2	2	2	2	2	2	2	2	2	2	2	2	2	2	2	2	2	2	2	2	2	2	2	2	2	2	2	2	2	2	2	2	2	2	2	2	2	2	2	2	2	2
4204	2	2	2	2	2	2	2	2	2	2	2	2	2	1	2	1	1	2	2	1	2	1	2	2	2	2	2	2	2	2	2	2	2	2	2	2	2	2	2	2	2	2	2	2	2	2	2	2	2
4205	2	2	2	2	2	2	1	1	1	1	2	2	2	1	1	1	1	1	2	2	2	2	2	2	2	2	2	2	2	2	2	2	2	2	2	2	2	2	2	2	2	2	2	2	2	2	2	2	2
4206	2	2	2	2	2	2	2	1	2	2	2	2	2	2	2	2	2	2	2	2	2	2	2	2	2	2	2	2	2	2	2	2	2	2	2	2	2	2	2	2	2	2	2	2	2	2	2	2	2
4207	2	2	2	2	2	2	2	2	2	2	2	2	2	1	2	2	2	2	2	2	2	2	2	2	2	2	2	2	2	2	2	2	2	2	2	2	2	2	2	2	2	2	2	2	2	2	2	2	2
4208	1	2	2	2	2	2	2	2	2	2	2	2	2	1	2	2	2	2	2	1	2	2	2	2	2	2	2	2	2	2	2	2	2	2	2	2	2	2	2	2	2	2	2	2	2	2	2	2	2
4209	2	2	2	2	2	2	1	1	2	2	2	2	2	2	2	2	2	2	2	2	1	2	2	2	2	2	2	2	2	2	2	2	2	2	2	2	2	2	2	2	2	2	2	2	2	2	2	2	2
42010	2	2	2	2	2	2	1	2	2	2	1	2	1	2	2	2	2	1	2	2	2	2	1	2	2	2	2	2	2	2	2	2	2	2	2	2	2	2	2	2	2	2	2	2	2	2	2	2	2
4211	2	2	2	2	2	2	2	2	2	1	1	2	1	1	2	2	1	2	2	2	2	2	2	2	2	2	2	2	2	2	2	2	2	2	2	2	2	2	2	2	2	2	2	2	2	2	2	2	2
4212	2	2	2	2	2	2	2	1	2	2	2	2	1	1	2	1	1	1	2	1	2	2	2	2	2	2	2	2	2	2	2	2	2	2	2	2	2	2	2	2	2	2	2	2	2	2	2	2	2
4213	2	2	2	2	2	2	2	1	1	1	2	2	1	1	2	2	1	1	2	1	1	2	2	2	2	2	2	2	2	2	2	2	2	2	2	2	2	2	2	2	2	2	2	2	2	2	2	2	2
4214	1	2	2	2	2	2	2	2	2	1	1	2	1	2	1	1	2	1	1	1	2	2	1	1	2	1	2	2	2	2	2	2	2	2	2	2	2	2	2	2	2	2	2	2	2	2	2	2	2
4215	1	2	1	2	2	2	2	2	1	1	1	2	1	1	1	1	1	1	1	1	2	2	2	1	1	2	2	2	2	2	2	2	2	2	2	2	2	2	2	2	2	2	2	2	2	2	2	2	2
4216	1	2	1	2	2	2	2	1	2	1	1	2	1	1	1	1	1	1	1	2	2	2	2	1	2	2	2	2	2	2	2	2	2	2	2	2	2	2	2	2	2	2	2	2	2	2	2	2	2
4217	1	2	2	2	2	2	2	2	1	1	1	2	1	1	1	2	2	1	2	2	2	2	2	2	2	2	2	2	2	2	2	2	2	2	2	2	2	2	2	2	2	2	2	2	2	2	2	2	2
4218	1	2	1	2	2	2	2	1	1	1	1	2	2	1	1	1	1	1	2	2	2	2	2	2	2	2	2	2	2	2	2	2	2	2	2	2	2	2	2	2	2	2	2	2	2	2	2	2	2
4219	1	2	2	2	2	2	2	2	1	1	1	2	2	2	1	1	1	1	2	2	2	2	2	2	2	2	2	2	2	2	2	2	2	2	2	2	2	2	2	2	2	2	2	2	2	2	2	2	2
42110	2	2	1	1	2	2	2	2	2	1	1	2	2	2	1	1	1	2	2	2	2	2	2	2	2	2	2	1	2	2	2	2	2	2	2	2	2	2	2	1	1	2	2	2	2	2	2	2	2
4221	2	1	2	2	2	2	2	2	2	2	1	2	1	2	2	1	1	2	1	2	2	2	2	1	2	2	2	1	2	2	2	2	2	2	2	2	2	2	2	2	2	2	1	2	2	2	2	2	2
4222	2	2	2	2	2	2	2	2	2	2	1	2	2	1	2	1	2	2	2	2	2	2	2	2	2	2	2	2	2	2	2	2	2	2	2	2	2	2	2	2	2	2	2	2	2	2	2	2	2
4223	2	2	2	2	2	2	2	2	1	1	2	2	2	1	2	2	2	1	2	2	2	2	2	1	2	2	2	2	2	2	2	2	2	2	2	2	2	2	2	2	2	2	2	2	2	2	2	2	2
4224	2	2	1	2	2	2	2	2	1	1	1	2	2	2	2	1	1	1	1	2	2	2	2	1	1	2	2	1	2	2	2	2	2	2	2	2	2	2	2	2	2	2	1	2	2	2	2	2	2
4225	1	1	1	1	2	2	1	1	2	2	1	2	1	1	2	1	1	1	1	1	1	1	1	1	1	2	2	2	2	2	2	2	2	2	2	2	2	2	2	2	2	2	2	2	2	2	2	2	2
4226	2	2	1	2	2	2	2	2	2	2	1	2	2	2	1	2	2	1	2	2	2	1	2	2	2	2	2	1	2	2	2	2	2	2	2	2	2	2	2	2	2	2	1	2	2	2	2	2	2
4227	1	2	2	2	2	2	2	2	2	2	1	2	1	2	2	2	2	2	2	2	2	2	2	2	2	2	2	2	2	2	2	2	2	2	2	2	2	2	2	2	2	2	2	2	2	2	2	2	2
4228	2	2	2	2	2	2	2	2	2	1	2	2	2	2	2	2	2	2	2	2	2	2	2	2	2	2	2	2	2	2	2	2	2	2	2	2	2	2	2	2	2	2	2	2	2	2	2	2	2
4229	2	2	2	2	2	2	2	2	2	2	1	2	2	2	2	2	1	1	2	2	2	1	2	2	2	2	2	2	2	2	2	2	2	2	2	2	2	2	2	2	2	2	2	2	2	2	2	2	2
42210	2	2	2	2	2	2	2	2	2	2	2	2	2	2	2	2	1	1	2	2	2	1	2	2	2	2	2	2	2	2	2	2	2	2	2	2	2	2	2	2	2	2	2	2	2	2	2	2	2
4231	1	1	2	2	1	2	2	1	2	2	1	2	1	2	2	2	2	1	2	2	2	2	2	2	2	2	2	2	2	2	2	2	2	2	2	2	2	2	2	2	2	2	2	2	2	2	2	2	2
4232	2	2	2	2	2	2	2	2	2	2	2	2	2	2	2	2	2	2	2	2	2	2	2	2	2	2	2	2	2	2	2	2	2	2	2	2	2	2	2	2	2	2	2	2	2	2	2	2	2
4233	2	2	2	2	2	2	2	2	2	2	2	2	2	2	2	1	2	2	2	2	2	2	2	2	2	2	2	1	2	2	2	2	2	2	2	2	2	2	2	2	2	1	2	2	2	2	2	2	2
4234	2	2	2	2	2	2	1	1	1	1	1	2	1	1	1	2	1	1	2	1	1	1	2	1	1	2	2	2	2	2	2	2	2	2	2	2	2	2	2	2	2	2	2	2	2	2	2	2	2
4235	2	2	2	2	2	2	2	2	2	2	2	2	2	2	2	2	2	2	2	2	2	2	2	2	2	2	2	2	2	2	2	2	2	2	2	2	2	2	2	2	2	2	2	2	2	2	2	2	2
4236	2	2	2	2	2	2	2	2	2	2	2	2	2	2	2	2	2	2	2	2	2	2	2	2	2	2	2	2	2	2	2	2	2	2	2	2	2	2	2	2	2	2	2	2	2	2	2	2	2
4237	2	2	2	2	2	2	2	2	2	2	2	2	2	2	2	2	2	2	2	2	2	2	2	2	2	2	2	2	2	2	2	2	2	2	2	2	2	2	2	2	2	2	2	2	2	2	2	2	2
4238	1	2	2	2	2	2	2	2	2	2	1	2	2	2	1	1	1	1	2	2	2	2	2	2	2	2	2	2	2	2	2	2	2	2	2	2	2	2	2	2	2	2	2	2	2	2	2	2	2
4239	1	1	2	2	2	2	1	2	2	2	2	2	1	2	2	1	1	1	2	2	2	2	2	2	2	2	2	2	2	2	2	2	2	2	2	2	2	2	2	2	2	2	2	2	2	2	2	2	2
42310	1	1	1	2	2	2	2	2	2	2	2	2	2	2	2	1	1	2	1	2	2	2	1	2	1	2	2	2	2	2	2	2	2	2	2	2	2	2	2	2	2	2	2	2	2	2	2	2	2
4241	1	2	1	1	2	2	2	2	2	1	2	2	1	2	1	1	1	1	1	2	2	2	1	1	2	2	2	2	2	2	2	2	2	2	2	2	2	2	2	2	2	2	2	2	2	2	2	2	2
4242	1	1	1	1	2	2	2	1	1	1	1	2	1	1	1	1	1	1	2	1	1	2	1	1	1	1	2	2	2	2	2	2	2	2	2	2	2	2	2	2	2	2	2	2	2	2	2	2	2
4243	2	2	2	2	2	2	2	2	2	2	2	2	2	2	2	2	2	2	2	2	2	2	2	2	2	2	2	2	2	2	2	2	2	2	2	2	2	2	2	2	2	2	2	2	2	2	2	2	2
4244	2	2	2	2	2	2	2	2	2	2	2	2	2	2	2	2	2	1	2	2	2	2	2	2	2	2	2	2	2	2	2	2	2	2	2	2	2	2	2	2	2	2	2	2	2	2	2	2	2
4245	2	2	1	2	2	2	2	2	1	1	2	1	2	2	1	1	1	1	1	1	2	2	1	1	2	1	1	2	2	2	2	2	2	2	2	2	2	2	2	2	2	2	2	2	2	2	2	2	2
4246	1	2	2	2	2	2	2	2	2	2	2	2	2	2	2	2	2	2	2	2	2	2	2	2	2	2	2	2	2	2	2	2	2	2	2	2	2	2	2	2	2	2	2	2	2	2	2	2	2
4247	2	2	1	1	2	2	2	2	1	1	1	1	2	1	1	1	1	1	1	1	2	2	1	1	2	2	1	2	2	2	2	2	2	2	2	2	2	2	2	2	2	2	2	2	2	2	2	2	2
4248	1	2	1	1	2	2	2	2	1	1	2	1	1	1	1	1	2	1	2	2	2	2	2	2	2	1	2	2	2	2	2	2	2	2	2	2	2	2	2	2	2	2	2	2	2	2	2	2	2
4249	1	2	2	2	2	2	2	1	1	1	1	2	2	1	2	1	1	1	2	2	2	2	2	1	2	2	2	2	2	2	2	2	2	2	2	2	2	2	2	2	2	2	2	2	2	2	2	2	2
42410	2	2	2	2	2	2	2	2	2	2	2	2	2	2	2	2	2	2	2	2	2	2	2	2	2	2	2	2	2	2	2	2	2	2	2	2	2	2	2	2	2	2	2	2	2	2	2	2	2
4251	2	2	2	2	2	2	2	2	1	1	1	2	2	2	1	1	1	1	2	2	2	2	2	2	2	2	2	2	2	2	2	2	2	2	2	2	2	2	2	2	2	2	2	2	2	2	2	2	2
4252	2	2	2	2	2	2	2	2	1	1	1	2	1	2	1	1	1	1	2	2	2	2	2	2	2	2	2	2	2	2	2	2	2	2	2	2	2	2	2	2	2	2	2	2	2	2	2	2	2
4253	1	2	2	2	2	2	2	2	2	2	1	2	1	2	1	2	2	2	2	2	2	2	2	2	2	2	2	2	2	2	2	2	2	2	2	2	2	2	2	2	2	2	2	2	2	2	2	2	2
4254	1	1	2	2	2	2	2	2	2	2	1	2	2	2	2	2	1	2	2	2	2	2	2	2	2	2	2	2	2	2	2	2	2	2	2	2	2	2	2	2	2	2	2	2	2	2	2	2	2
4255	1	2	2	2	2	2	2	2	2	2	2	2	2	2	2	2	1	2	2	2	2	2	2	2	2	2	2	2	2	2	2	2	2	2	2	2	2	2	2	2	2	2	2	2	2	2	2	2	2
4256	1	2	2	2	2	2	2	1	2	2	2	2	2	1	2	2	2	2	2	2	2	2	2	2	2	2	2	2	2	2	2	2	2	2	2	2	2	2	2	2	2	2	2	2	2	2	2	2	2
4257	1	1	1	2	2	2	2	1	2	1	2	2	1	2	2	2	1	1	2	2	2	2	2	1	2	2	2	2	2	2	2	2	2	2	2	2	2	2	2	2	2	2	2	2	2	2	2	2	2
4258	2	2	1	2	2	2	2	2	1	1	2	2	2	2	2	2	2	2	2	2	2	2	2	2	2	2	2	2	2	2	2	2	2	2	2	2	2	2	2	2	2	2	2	2	2	2	2	2	2
4259	1	2	2	2	2	2	2	1	2	2	2	2	2	2	2	2	2	1	1	2	2	2	2	1	2	2	2	2	2	2	2	2	2	2	2	2	2	2	2	2	2	2	2	2	2	2	2	2	2
42510	2	2	2	2	2	2	2	2	2	1	2	2	2	2	1	1	1	2	2	2	2	2	2	2	2	2	2	2	2	2	2	2	2	2	2	2	2	2	2	2	2	2	2	2	2	2	2	2	2
4261	2	2	2	2	2	2	2	2	1	1	2	2	2	2	2	2	2	1	2	2	2	1	2	2	2	2	2	2	2	2	2	2	2	2	2	2	2	2	2	2	2	2	2	2	2	2	2	2	2
4262	2	2	2	2	2	2	2	2	1	1	1	2	2	2	1	2	2	2	2	2	2	2	2	2	2	2	2	2	2	2	2	2	2	2	2	2	2	2	2	2	2	2	2	2	2	2	2	2	2
4263	1	2	2	2	2	2	2	1	2	2	1	2	2	2	1	2	2	1	2	2	2	2	2	1	2	2	2	2	2	2	2	2	2	2	2	2	2	2	2	2	2	2	2	2	2	2	2	2	2
4264	1	1	1	2	2	2	1	1	2	2	2	2	2	2	2	2	2	2	2	2	2	2	2	2	2	2	2	2	2	2	2	2	2	2	2	2	2	2	2	2	2	2	2	2	2	2	2	2	2
4265	1	2	2	2	2	2	1	1	2	1	1	2	2	2	1	2	2	2	2	2	2	2	2	2	2	2	2	2	2	2	2	2	2	2	2	2	2	2	2	2	2	2	2	2	2	2	2	2	2
4266	1	2	2	2	2	2	2	2	1	1	2	2	2	2	2	2	2	2	2	1	1	2	2	2	2	2	2	2	2	2	2	2	2	2	2	2	2	2	2	2	2	2	2	2	2	2	2	2	2
4267	2	2	2	2	2	2	2	2	2	1	2	2	2	2	1	2	2	1	2	2	2	2	2	2	2	2	2	2	2	2	2	2	2	2	2	2	2	2	2	2	2	2	2	2	2	2	2	2	2
4268	2	2	2	2	2	2	1	2	2	1	1	2	2	2	2	2	2	1	2	2	2	2	2	2	2	2	2	2	2	2	2	2	2	2	2	2	2	2	2	2	2	2	2	2	2	2	2	2	2
4269	1	2	2	2	2	2	2	2	2	2	2	2	2	2	2	2	2	1	2	2	2	2	2	2	2	2	2	2	2	2	2	2	2	2	2	2	2	2	2	2	2	2	2	2	2	2	2	2	2
42610	1	2	2	2	2	2	2	2	2	1	1	2	2	2	2	2	2	2	2	2	2	2	2	2	2	2	2	2	2	2	2	2	2	2	2	2	2	2	2	2	2	2	2	2	2	2	2	2	2
4271	2	2	1	1	2	2	2	2	1	1	1	2	1	1	1	1	1	1	1	2	2	2	2	1	1	2	2	2	2	2	2	2	2	2	2	2	2	2	2	2	2	2	2	2	2	2	2	2	2
4272	2	2	2	2	2	2	2	2	1	1	1	2	1	1	1	1	1	1	2	2	1	2	2	1	1	2	2	2	2	2	2	2	2	2	2	2	2	2	2	2	2	2	2	2	2	2	2	2	2
4273	1	2	1	2	2	2	1	2	2	1	2	2	2	1	1	1	1	2	2	1	2	2	2	1	2	2	2	2	2	2	2	2	2	2	2	2	2	2	2	2	2	2	2	2	2	2	2	2	2
4274	1	2	2	2	2	2	1	1	1	1	1	2	1	1	1	1	1	1	2	1	1	1	2	1	2	2	2	2	2	2	2	2	2	2	2	2	2	2	2	2	2	2	2	2	2	2	2	2	2
4275	1	2	1	2	2	2	2	1	2	1	1	2	2	2	2	2	1	2	2	1	1	2	2	2	2	2	2	2	2	2	2	2	2	2	2	2	2	2	2	2	2	2	2	2	2	2	2	2	2
4276	2	2	2	2	2	2	2	2	2	2	2	2	2	2	1	1	1	1	2	1	1	2	2	1	2	1	2	1	2	2	2	2	1	1	1	2	2	2	2	2	2	2	2	2	2	2	2	2	2
4277	1	2	1	1	2	1	2	1	1	1	1	2	2	2	1	1	1	1	1	1	1	1	2	1	1	2	2	2	2	2	2	2	2	2	2	2	2	2	2	2	2	2	2	2	2	2	2	2	2
4278	1	2	2	2	2	2	2	1	1	1	2	2	2	2	1	1	1	2	2	1	1	2	2	1	2	2	2	2	2	2	2	2	2	2	2	2	2	2	2	2	2	2	2	2	2	2	2	2	2
4279	1	1	1	2	2	2	2	1	1	1	2	2	2	1	1	1	1	1	2	1	2	1	2	1	2	1	2	2	2	2	2	2	2	2	2	2	2	2	2	2	2	2	2	2	2	2	2	2	2
42710	2	2	2	1	2	2	2	1	1	1	2	1	1	1	1	1	1	1	2	2	2	2	2	1	2	2	2	1	2	2	2	2	1	2	2	1	2	2	2	2	2	2	2	2	2	2	2	2	2
4281	1	1	1	2	2	2	1	1	2	2	1	2	1	1	1	1	1	1	2	1	1	1	2	1	2	2	2	2	2	2	2	2	2	2	2	2	2	2	2	2	2	2	2	2	2	2	2	2	2
4282	1	2	1	2	2	2	2	2	2	2	2	2	2	2	2	2	1	2	2	2	2	2	2	2	2	2	2	2	2	2	2	2	2	2	2	2	2	2	2	2	2	2	2	2	2	2	2	2	2
4283	2	2	2	2	2	2	2	1	1	1	2	2	2	2	2	2	1	2	2	1	2	1	2	2	2	2	2	2	2	2	2	2	2	2	2	2	2	2	2	2	2	2	2	2	2	2	2	2	2
4284	1	1	1	2	2	2	1	1	2	2	1	2	1	1	1	1	1	1	1	1	1	2	2	2	2	2	2	2	2	2	2	2	2	2	2	2	2	2	2	2	2	2	2	2	2	2	2	2	2
4285	1	2	2	2	2	2	2	2	2	1	1	2	2	2	2	2	2	1	2	2	2	2	2	2	2	2	2	2	2	2	2	2	2	2	2	2	2	2	2	2	2	2	2	2	2	2	2	2	2
4286	2	2	1	1	2	1	2	1	1	2	2	1	2	1	1	1	1	1	1	1	1	1	1	1	1	2	2	2	2	2	2	2	2	2	2	2	2	2	2	2	2	2	2	2	2	2	2	2	2
4287	1	1	1	2	2	2	2	1	1	1	2	2	1	1	2	2	1	2	2	2	2	2	2	2	2	2	2	2	2	2	2	2	2	2	2	2	2	2	2	2	2	2	2	2	2	2	2	2	2
4288	1	1	1	2	2	2	2	2	2	2	1	2	1	2	1	2	2	1	2	2	2	2	2	2	2	2	2	2	2	2	2	2	2	2	2	2	2	2	2	2	2	2	2	2	2	2	2	2	2
4289	1	2	1	1	2	2	2	1	2	2	1	2	1	2	1	2	1	1	2	1	1	2	2	1	2	2	2	2	2	2	2	2	2	2	2	2	2	2	2	2	2	2	2	2	2	2	2	2	2
42810	2	2	2	1	2	2	2	1	1	1	2	1	1	1	1	1	1	1	2	1	1	1	1	2	2	2	2	2	2	2	2	2	2	2	2	2	2	2	2	2	2	2	2	2	2	2	2	2	2
4291	1	2	2	2	2	2	1	2	2	2	2	2	2	2	1	1	1	1	2	2	1	1	2	1	2	2	2	2	2	2	2	2	2	2	2	2	2	2	2	2	2	2	2	2	2	2	2	2	2
4292	2	2	2	2	2	2	2	2	2	1	2	2	1	2	1	2	2	1	2	1	2	2	1	1	2	2	2	2	2	2	2	2	2	2	2	2	2	2	2	2	2	2	2	2	2	2	2	2	2
4293	2	2	2	2	2	2	2	2	1	2	2	2	1	2	1	1	2	1	2	1	2	2	2	2	2	2	2	2	2	2	2	2	2	2	2	2	2	2	2	2	2	2	2	2	2	2	2	2	2
4294	2	2	2	2	2	2	2	2	1	1	2	2	2	2	1	1	1	1	2	2	2	2	2	1	1	2	2	2	2	2	2	2	2	2	2	2	2	2	2	2	2	2	2	2	2	2	2	2	2
4295	2	1	1	2	2	2	2	2	1	2	2	1	2	1	1	2	2	2	2	2	2	1	2	2	2	2	2	2	2	2	2	2	2	2	2	2	2	2	2	2	2	2	2	2	2	2	2	2	2
4296	2	2	2	2	2	2	2	2	2	2	2	2	2	2	2	2	2	2	2	2	2	2	2	2	2	2	2	2	2	2	2	2	2	2	2	2	2	2	2	2	2	2	2	2	2	2	2	2	2
4297	2	2	2	2	2	2	2	2	2	2	1	2	1	2	2	2	2	2	2	2	2	2	2	2	2	2	2	2	2	2	2	2	2	2	2	2	2	2	2	2	2	2	2	2	2	2	2	2	2
4298	2	2	2	2	2	2	2	2	2	2	2	2	2	2	1	2	2	2	2	2	2	2	2	2	2	2	2	2	2	2	2	2	2	2	2	2	2	2	2	2	2	2	2	2	2	2	2	2	2
4299	2	2	2	2	2	2	2	2	1	1	1	2	2	2	1	1	2	1	2	2	2	2	2	1	2	2	2	2	2	2	2	2	2	2	2	2	2	2	2	2	2	2	2	2	2	2	2	2	2
42910	2	2	2	2	2	2	2	2	2	2	2	2	2	2	2	2	2	1	2	2	2	2	2	2	2	2	2	2	2	2	2	2	2	2	2	2	2	2	2	2	2	2	2	2	2	2	2	2	2
4301	2	1	2	2	2	2	2	1	1	1	2	2	1	2	1	1	1	1	2	1	1	1	2	1	2	2	2	2	2	2	2	2	2	2	2	2	2	2	2	2	2	2	2	2	2	2	2	2	2
4302	1	2	1	1	2	2	2	2	1	1	1	2	2	2	2	1	1	2	2	2	2	2	2	2	2	2	2	2	2	2	2	2	2	2	2	2	2	2	2	2	2	2	2	2	2	2	2	2	2
4303	2	2	2	2	2	2	2	2	2	2	2	2	2	2	2	2	2	2	2	2	2	2	2	2	2	2	2	2	2	2	2	2	2	2	2	2	2	2	2	2	2	2	2	2	2	2	2	2	2
4304	1	2	1	2	2	2	2	2	1	1	1	2	1	2	2	1	1	2	2	2	2	2	2	2	2	2	2	2	2	2	2	2	2	2	2	2	2	2	2	2	2	2	2	2	2	2	2	2	2
4305	1	2	2	2	2	2	2	1	2	1	2	2	1	2	1	2	2	1	2	2	2	2	2	2	2	2	2	2	2	2	2	2	2	2	2	2	2	2	2	2	2	2	2	2	2	2	2	2	2
4306	1	1	2	2	2	2	2	2	1	1	1	2	1	2	1	1	1	1	2	2	1	2	2	1	1	2	2	2	2	2	2	2	2	2	2	2	2	2	2	2	2	2	2	2	2	2	2	2	2
4307	2	2	1	2	2	2	2	2	1	1	1	2	1	2	1	2	1	1	2	2	2	2	2	1	2	2	2	2	2	2	2	2	2	2	2	2	2	2	2	2	2	2	2	2	2	2	2	2	2
4308	1	1	1	2	2	2	1	1	1	1	1	2	1	2	1	2	1	1	2	2	2	2	2	1	2	2	2	2	2	2	2	2	2	2	2	2	2	2	2	2	2	2	2	2	2	2	2	2	2
4309	1	1	1	2	1	2	2	2	1	1	2	2	1	2	1	2	1	1	2	2	2	2	2	2	2	2	2	2	2	2	2	2	2	2	2	2	2	2	2	2	2	2	2	2	2	2	2	2	2
43010	2	2	2	2	2	2	2	2	1	1	2	2	2	2	2	2	1	1	2	2	2	2	2	1	2	2	2	2	2	2	2	2	2	2	2	2	2	2	2	2	2	2	2	2	2	2	2	2	2
4311	1	2	2	2	2	2	2	2	2	2	1	2	1	2	2	2	1	2	2	2	2	2	2	2	2	2	2	2	2	2	2	2	2	2	2	2	2	2	2	2	2	2	2	2	2	2	2	2	2
4312	1	1	2	2	2	2	2	2	2	1	1	1	2	1	1	1	1	1	2	2	1	2	2	2	2	2	2	2	2	2	2	2	2	2	2	2	2	2	2	2	2	2	2	2	2	2	2	2	2
4313	1	2	1	1	2	2	2	1	1	1	2	2	2	2	2	2	2	1	2	2	2	2	2	2	2	2	2	2	2	2	2	2	2	2	2	2	2	2	2	2	2	2	2	2	2	2	2	2	2
4314	1	2	2	2	2	2	2	2	2	2	2	2	1	2	2	2	2	2	2	2	1	2	2	2	2	2	2	2	2	2	2	2	2	2	2	2	2	2	2	2	2	2	2	2	2	2	2	2	2
4315	1	2	2	2	2	2	2	2	2	2	1	2	1	2	2	2	2	2	2	2	1	2	2	2	2	2	2	2	2	2	2	2	2	2	2	2	2	2	2	2	2	2	2	2	2	2	2	2	2
4316	1	2	2	2	2	2	2	2	1	1	2	2	2	2	1	1	1	1	2	2	2	2	2	2	1	2	2	2	2	2	2	2	2	2	2	2	2	2	2	2	2	2	2	2	2	2	2	2	2
4317	1	2	1	1	2	2	2	2	1	1	1	2	1	2	1	1	1	2	2	2	2	2	2	1	1	2	2	2	2	2	2	2	2	2	2	2	2	2	2	2	2	2	2	2	2	2	2	2	2
4318	1	2	2	2	2	1	2	2	1	1	2	2	1	1	1	2	2	1	2	2	2	2	2	2	2	2	2	2	2	2	2	2	2	2	2	2	2	2	2	2	2	2	2	2	2	2	2	2	2
4319	1	1	1	2	2	2	1	2	1	1	1	2	1	1	1	1	1	1	2	2	2	2	1	2	2	2	2	2	2	2	2	2	2	2	2	2	2	2	2	2	2	2	2	2	2	2	2	2	2
43110	1	2	2	2	2	2	2	1	1	1	2	2	2	2	2	2	2	2	2	2	2	2	2	2	2	2	2	2	2	2	2	2	2	2	2	2	2	2	2	2	2	2	2	2	2	2	2	2	2
4321	1	1	2	2	2	2	2	2	1	1	2	2	1	1	1	1	1	1	2	2	1	2	2	2	1	2	2	2	2	2	2	2	2	2	2	2	2	2	2	2	2	2	2	2	2	2	2	2	2
4322	1	2	1	2	2	1	1	1	1	1	2	2	1	1	1	1	1	1	1	1	1	1	1	2	2	2	2	2	2	2	2	2	2	2	2	2	2	2	2	2	2	2	2	2	2	2	2	2	2
4323	1	2	1	2	1	1	1	1	1	1	1	2	1	1	1	1	1	1	2	1	1	1	2	2	1	2	2	2	2	2	2	2	2	2	2	2	2	2	2	2	2	2	2	2	2	2	2	2	2
4324	2	2	1	2	2	2	2	2	2	2	2	2	2	2	2	2	2	2	2	2	2	2	2	2	2	2	2	2	2	2	2	2	2	2	2	2	2	2	2	2	2	2	2	2	2	2	2	2	2
4325	1	2	2	2	2	1	1	1	1	1	2	1	1	1	1	2	2	1	1	2	1	2	1	2	2	2	2	2	2	2	2	2	2	2	2	2	2	2	2	2	2	2	2	2	2	2	2	2	2
4326	1	2	2	2	2	2	2	2	2	2	2	2	2	1	2	2	2	2	2	2	1	2	2	2	2	2	2	2	2	2	2	2	2	2	2	2	2	2	2	2	2	2	2	2	2	2	2	2	2
4327	1	2	2	2	2	2	2	2	1	1	1	2	2	2	2	2	1	2	2	2	1	2	1	1	1	2	2	2	2	2	2	2	2	2	2	2	2	2	2	2	2	2	2	2	2	2	2	2	2
4328	2	2	1	2	2	2	1	2	1	1	2	1	2	2	2	1	1	1	2	2	2	2	2	1	2	1	1	2	2	2	2	2	2	2	2	2	2	2	2	2	2	2	2	2	2	2	2	2	2
4329	2	1	2	2	2	2	2	1	2	2	2	1	2	2	2	2	2	2	2	1	1	1	1	1	1	2	2	2	2	2	2	2	2	2	2	2	2	2	2	2	2	2	2	2	2	2	2	2	2
43210	1	2	2	2	2	2	2	2	1	1	2	2	2	2	2	1	1	1	2	2	2	2	2	1	2	2	2	2	2	2	2	2	2	2	2	2	2	2	2	2	2	2	2	2	2	2	2	2	2
4331	1	2	1	2	2	2	2	1	1	1	1	2	1	2	1	1	1	2	2	2	2	2	2	1	1	2	2	2	2	2	2	2	2	2	2	2	2	2	2	2	2	2	2	2	2	2	2	2	2
4332	2	2	2	2	2	2	2	2	2	2	1	2	2	2	2	1	1	1	2	2	2	2	2	2	2	2	2	1	1	2	2	2	1	2	2	2	2	2	2	2	2	2	2	2	2	2	2	2	2
4333	2	2	2	2	2	2	2	2	2	2	2	2	2	2	2	2	2	2	2	2	2	2	2	2	2	2	2	2	2	2	2	2	2	2	2	2	2	2	2	2	2	2	2	2	2	2	2	2	2
4334	1	2	2	2	2	2	2	2	1	1	1	2	2	2	1	1	1	1	2	2	2	2	2	2	2	2	2	2	2	2	2	2	2	2	2	2	2	2	2	2	2	2	2	2	2	2	2	2	2
4335	1	1	1	2	2	2	1	1	2	2	1	2	1	2	1	1	1	1	2	1	1	2	2	1	2	2	2	2	2	2	2	2	2	2	2	2	2	2	2	2	2	2	2	2	2	2	2	2	2
4336	1	2	2	2	2	1	2	2	2	2	2	2	1	1	1	1	1	1	2	2	2	2	2	2	2	2	2	2	2	2	2	2	2	2	2	2	2	2	2	2	2	2	2	2	2	2	2	2	2
4337	2	2	1	2	2	1	2	2	2	1	2	1	1	2	1	1	1	1	2	2	2	2	2	1	2	2	2	1	2	2	2	2	2	1	1	2	2	2	2	2	2	2	2	2	2	2	2	2	2
4338	2	2	2	2	2	2	2	2	1	1	2	2	2	1	2	2	2	1	2	2	2	2	2	2	2	2	2	2	2	2	2	2	2	2	2	2	2	2	2	2	2	2	2	2	2	2	2	2	2
4339	1	2	1	2	2	2	2	1	1	1	1	2	1	2	1	1	1	1	2	1	1	2	2	2	2	2	2	2	2	2	2	2	2	2	2	2	2	2	2	2	2	2	2	2	2	2	2	2	2
43310	1	1	1	1	2	2	2	1	2	2	1	2	1	2	1	1	1	1	2	1	2	2	2	1	1	2	2	2	2	2	2	2	2	2	2	2	2	2	2	2	2	2	2	2	2	2	2	2	2
511	1	1	2	2	2	2	2	2	2	1	2	2	2	2	2	1	1	1	2	2	2	2	2	1	2	2	2	2	2	2	2	2	2	2	2	2	2	2	2	2	2	2	2	2	2	2	2	2	2
512	1	2	2	2	2	2	2	2	2	2	2	2	2	2	2	2	1	2	2	1	1	2	2	2	2	2	2	2	2	2	2	2	2	2	2	2	2	2	2	2	2		2	2	2	2	2	2	2
513	1	1	1	1	2	2	2	1	1	1	1	2	2	1	1	1	1	1	1	1	1	1	1	1	1	1	2	2	2	2	2	2	2	2	2	2	2	2	2	2	2	2	2	2	2	2	2	2	2
514	1	2	2	2	2	2	1	2	2	2	2	2	2	2	2	2	2	2	1	2	2	2	2	1	1	2	2	2	2	2	2	2	2	2	2	2	2	2	2	2	2	2	2	2	2	2	2	2	2
515	1	1	2	2	2	2	2	1	2	2	2	2	2	2	2	2	2	2	2	2	2	2	2	2	2	2	2	2	2	2	2	2	2	2	2	2	2	2	2	2	2	2	2	2	2	2	2	2	2
516	1	1	1	2	2	2	2	2	1	1	1	2	1	1	1	1	1	1	2	2	2	2	2	1	2	1	2	2	2	2	2	2	2	2	2	2	2	2	2	2	2	2	2	2	2	2	2	2	2
517	1	1	2	2	2	2	2	2	2	1	2	2	2	2	2	2	1	1	2	2	2	2	2	1	2	2	2	2	2	2	2	2	2	2	2	2	2	2	2	2	2	2	2	2	2	2	2	2	2
[truncated: 633 more rows]
[truncated: 6 more columns]

## Sheet: Bloque 7
Código del paciente	Hipogeusia/ disgeusia	Hiposmia/anosmia	Síndrome de Guillain Barre	Alteración de la conciencia	Trastorno del sueño	Alteración de la memoria	Focalidad neurológica	Alteración visual	Convulsiones	Mielitis	Encefalitis	Otro
[truncated: 1,591 more rows]

[truncated: 7 more sheets: Bloque 8, Bloque 9, Bloque 10, Bloque 11, Bloque 12, Bloque 13, Bloque 14]
